# Supplementary material for: Crystal structure of 1-phenyl-1H-pyrazolo­[3,4-d]pyrimidin-4(5H)-one
Source: Acta Crystallogr E Crystallogr Commun. 2025 Oct 28;81(Pt 11):1076–9. doi: 10.1107/S205698902500934X (PMC12589844; doi:10.1107/S205698902500934X)
Supplement: Supplementary file 1 [file e-81-01076-sup1.cif]

##############################################################################
#                                                                            #
# This CIF contains the data in a paper accepted for publication in          #
# Acta Crystallographica Section E. It conforms to the requirements of       #
# Notes for Authors for Acta Crystallographica Section E, and has been       #
# peer reviewed under the auspices of the IUCr Commission on Journals.       #
#                                                                            #
# Full details of the Crystallographic Information File format               #
# are given in the paper "The Crystallographic Information File (CIF):       #
# a New Standard Archive File for Crystallography" by S. R. Hall, F. H.      #
# Allen and I. D. Brown [Acta Cryst. (1991), A47, 655-685].                  #
#                                                                            #
# The current version of the core CIF dictionary is obtainable from          #
# ftp://ftp.iucr.org/pub/cif_core.dic.                                       #
#                                                                            #
# Software is freely available for graphical display of the structure(s)     #
# in this CIF. For information consult the CIF software page                 #
# http://www.iucr.org/resources/cif/software.                                #
#                                                                            #
# This file may be used for bona fide research purposes within the           #
# scientific community so long as proper attribution is given to the journal # 
# article from which it was obtained.                                        #
#                                                                            #
##############################################################################
data_I
_audit_creation_method     'SHELXL-2014/7'
_journal_date_recd_electronic     2025-10-10
_journal_date_accepted     2025-10-22
_journal_name_full     'Acta Crystallographica, Section E'
_journal_year     2025
_journal_volume     81
_journal_issue      1
_journal_page_first     0
_journal_page_last     0
_journal_paper_category     GO
_journal_paper_doi     10.1107/S205698902500934X
_journal_coeditor_code     WM5773
_publ_contact_author_name     ' Kambarali K. Turgunov '
_publ_contact_author_address
;
S.Yunusov Institute of the Chemistry of Plant Substances
Academy of Sciences of Uzbekistan
Mirzo Ulugbek Str., 77,
Tashkent 100170, Uzbekistan
;
_publ_contact_author_email     'kk_turgunov@rambler.ru'
_publ_contact_author_fax     '+998 71 120-64-75'
_publ_contact_author_phone     '+998 71 262-78-97'
_publ_section_title
;
Crystal structure of
1-phenyl-1<i>H</i>-pyrazolo[3,4-<i>d</i>]pyrimidin-4(5<i>H</i>)-one
;
loop_
    _publ_author_name
    _publ_author_footnote
    _publ_author_address
    'Akhmedova, Nilufar' .
;
S. Yunusov Institute of the Chemistry of Plant Substances,
Academy of Sciences of Uzbekistan, Mirzo Ulugbek Str., 77, Tashkent 100170,
Uzbekistan
;
    'Ortikov, Ilkhom' .
;
Alfraganus University, Yukori Korakamysh str., 2, Tashkent 100190,
Uzbekistan
;
    'Khasanova, Nilufar' .
;
Alfraganus University, Yukori Korakamysh str., 2, Tashkent 100190,
Uzbekistan
;
    'Zokhidov, Kosim' .
;
Samarkand State University, 15, University blv., 140104, Samarkand, Uzbekistan
;
    'Turgunov, Kambarali' .
;
S. Yunusov Institute of the Chemistry of Plant Substances,
Academy of Sciences of Uzbekistan, Mirzo Ulugbek Str., 77, Tashkent 100170,
Uzbekistan
Turin Polytechnic University in Tashkent, Kichik Khalka yuli str. 17,
100095 Tashkent, Uzbekistan
;
    'Elmuradov, Burkhon' .
;
S. Yunusov Institute of the Chemistry of Plant Substances,
Academy of Sciences of Uzbekistan, Mirzo Ulugbek Str., 77, Tashkent 100170,
Uzbekistan
;
_publ_section_synopsis
;
The phenyl ring forms a dihedral angle of 34.72 (6)\% with the mean plane of
the pyrazolo[3,4-<i>d</i>]pyrimidine ring system.
;
_chemical_name_systematic
;
1-Phenyl-1<i>H</i>-pyrazolo[3,4-<i>d</i>]pyrimidin-4(5<i>H</i>)-one
;
_chemical_name_common     ?
_chemical_formula_moiety     'C11 H8 N4 O'
_chemical_formula_sum     'C11 H8 N4 O'
_chemical_formula_iupac     'C11 H8 N4 O'
_chemical_formula_weight     212.21
_chemical_melting_point     577(2)
_space_group_crystal_system     orthorhombic
_space_group_name_H-M_alt     'P b c a'
_space_group_name_Hall     '-P 2ac 2ab'
loop_
    _space_group_symop_operation_xyz
    'x, y, z'
    '-x+1/2, -y, z+1/2'
    '-x, y+1/2, -z+1/2'
    'x+1/2, -y+1/2, -z'
    '-x, -y, -z'
    'x-1/2, y, -z-1/2'
    'x, -y-1/2, z-1/2'
    '-x-1/2, y-1/2, z'
_cell_length_a     7.7822(2)
_cell_length_b     6.8848(2)
_cell_length_c     36.8514(10)
_cell_angle_alpha     90
_cell_angle_beta     90
_cell_angle_gamma     90
_cell_volume     1974.46(9)
_cell_formula_units_Z     8
_cell_measurement_reflns_used     3849
_cell_measurement_theta_min     7.2107
_cell_measurement_theta_max     66.9112
_cell_measurement_temperature     293(2)
_exptl_crystal_description     'prism'
_exptl_crystal_colour     'colourless'
_exptl_crystal_size_max     0.441
_exptl_crystal_size_mid     0.116
_exptl_crystal_size_min     0.048
_exptl_crystal_density_diffrn     1.428
_exptl_crystal_density_meas     ?
_exptl_crystal_density_method     'not measured'
_exptl_crystal_F_000     880
_exptl_absorpt_coefficient_mu     0.806
_exptl_absorpt_correction_type     numerical
_exptl_absorpt_process_details
;
(<i>SADABS</i>; Krause <i>et al.</i>, 2015)
;
_exptl_absorpt_correction_T_min     0.6591
_exptl_absorpt_correction_T_max     0.7531
_diffrn_ambient_temperature     293(2)
_diffrn_source     'microfocus X-ray source'
_diffrn_source_power     0.055
_diffrn_source_voltage     50
_diffrn_source_current     1.1
_diffrn_radiation_type     CuK\a
_diffrn_radiation_wavelength     1.54178
_diffrn_radiation_monochromator     'mirror'
_diffrn_measurement_device_type     'Bruker D8 VENTURE dual wavelength Mo/Cu'
_diffrn_measurement_device     'three-circle diffractometer'
_diffrn_measurement_method     '\w-\f scans'
_diffrn_reflns_number     20676
_diffrn_reflns_av_R_equivalents     0.0541
_diffrn_reflns_av_unetI/netI     0.0210
_diffrn_reflns_theta_min     7.210
_diffrn_reflns_theta_max     68.141
_diffrn_reflns_theta_full     67.679
_diffrn_measured_fraction_theta_max     0.995
_diffrn_measured_fraction_theta_full     0.995
_diffrn_reflns_limit_h_min     -9
_diffrn_reflns_limit_h_max     9
_diffrn_reflns_limit_k_min     -8
_diffrn_reflns_limit_k_max     8
_diffrn_reflns_limit_l_min     -44
_diffrn_reflns_limit_l_max     44
_diffrn_radiation_probe     x-ray
_refine_special_details     ?
_reflns_number_total     1807
_reflns_number_gt     1619
_reflns_threshold_expression     'I > 2\s(I)'
_refine_ls_structure_factor_coef     Fsqd
_refine_ls_matrix_type     full
_refine_ls_R_factor_all     0.0509
_refine_ls_R_factor_gt     0.0461
_refine_ls_wR_factor_gt     0.1170
_refine_ls_wR_factor_ref     0.1198
_refine_ls_goodness_of_fit_ref     1.131
_refine_ls_restrained_S_all     1.131
_refine_ls_number_reflns     1807
_refine_ls_number_parameters     150
_refine_ls_number_restraints     0
_refine_ls_hydrogen_treatment     mixed
_refine_ls_weighting_scheme     calc
_refine_ls_weighting_details
              'w=1/[\s^2^(Fo^2^)+(0.0495P)^2^+0.8037P] where P=(Fo^2^+2Fc^2^)/3'
_atom_sites_solution_hydrogens     mixed
_atom_sites_solution_primary     ?
_atom_sites_solution_secondary     ?
_refine_ls_shift/su_max     0.000
_refine_ls_shift/su_mean     0.000
_refine_diff_density_max     0.245
_refine_diff_density_min     -0.190
_refine_ls_extinction_method
;
SHELXL-2014/7 (Sheldrick 2015b)
;
_refine_ls_extinction_coef     0.0042(6)
_refine_ls_extinction_expression
                                  'Fc^*^=kFc[1+0.001xFc^2^\l^3^/sin(2\q)]^-1/4^'
loop_
    _atom_type_symbol
    _atom_type_description
    _atom_type_scat_dispersion_real
    _atom_type_scat_dispersion_imag
    _atom_type_scat_source
    'C' 'C' 0.0181 0.0091
                         'International Tables Vol C Tables 4.2.6.8 and 6.1.1.4'
    'H' 'H' 0.0000 0.0000
                         'International Tables Vol C Tables 4.2.6.8 and 6.1.1.4'
    'N' 'N' 0.0311 0.0180
                         'International Tables Vol C Tables 4.2.6.8 and 6.1.1.4'
    'O' 'O' 0.0492 0.0322
                         'International Tables Vol C Tables 4.2.6.8 and 6.1.1.4'
_computing_data_collection
;
APEX5 (Bruker, 2023)
;
_computing_cell_refinement
;
SAINT (Bruker, 2023)
;
_computing_data_reduction
;
SAINT (Bruker, 2023)
;
_computing_structure_solution
;
<i>SHELXT</i> (Sheldrick, 2015<i>a</i>)
;
_computing_structure_refinement
;
SHELXL (Sheldrick, 2015<i>b</i>)
;
_computing_molecular_graphics
;
Mercury (Macrae <i>et al.</i>,  2020)
;
_computing_publication_material
;
publCIF (Westrip, 2010)
;
loop_
    _atom_site_type_symbol
    _atom_site_label
    _atom_site_fract_x
    _atom_site_fract_y
    _atom_site_fract_z
    _atom_site_U_iso_or_equiv
    _atom_site_adp_type
    _atom_site_calc_flag
    _atom_site_occupancy
    _atom_site_disorder_assembly
    _atom_site_disorder_group
    O O1 0.78192(17) 0.5391(2) 0.49996(3) 0.0534(4) Uani d 1 . .
    N N1 0.56134(18) 0.6999(2) 0.38824(4) 0.0416(4) Uani d 1 . .
    N N2 0.42164(19) 0.6696(3) 0.41042(5) 0.0489(4) Uani d 1 . .
    N N5 0.9606(2) 0.6158(2) 0.45274(4) 0.0450(4) Uani d 1 . .
    H H5 1.056(3) 0.582(3) 0.4669(6) 0.064(7) Uiso d 1 . .
    N N7 0.87219(19) 0.7013(2) 0.39334(4) 0.0434(4) Uani d 1 . .
    C C3 0.4855(2) 0.6268(3) 0.44265(5) 0.0446(5) Uani d 1 . .
    H H3 0.4195 0.5980 0.4630 0.053 Uiso calc 1 . .
    C C3A 0.6660(2) 0.6305(3) 0.44230(5) 0.0392(4) Uani d 1 . .
    C C4 0.7984(2) 0.5914(3) 0.46802(5) 0.0415(4) Uani d 1 . .
    C C6 0.9895(2) 0.6677(3) 0.41782(5) 0.0431(5) Uani d 1 . .
    H H6 1.1035 0.6805 0.4106 0.052 Uiso calc 1 . .
    C C7A 0.7101(2) 0.6778(2) 0.40708(5) 0.0371(4) Uani d 1 . .
    C C8 0.5349(2) 0.7457(3) 0.35086(5) 0.0442(5) Uani d 1 . .
    C C9 0.6491(3) 0.6783(3) 0.32524(6) 0.0538(5) Uani d 1 . .
    H H9 0.7413 0.6008 0.3321 0.065 Uiso calc 1 . .
    C C10 0.6254(3) 0.7269(4) 0.28933(6) 0.0640(6) Uani d 1 . .
    H H10 0.7030 0.6827 0.2720 0.077 Uiso calc 1 . .
    C C11 0.4895(4) 0.8388(4) 0.27881(7) 0.0696(7) Uani d 1 . .
    H H11 0.4747 0.8705 0.2545 0.083 Uiso calc 1 . .
    C C12 0.3746(4) 0.9045(4) 0.30437(7) 0.0718(7) Uani d 1 . .
    H H12 0.2817 0.9803 0.2972 0.086 Uiso calc 1 . .
    C C13 0.3959(3) 0.8587(3) 0.34074(6) 0.0585(6) Uani d 1 . .
    H H13 0.3182 0.9031 0.3580 0.070 Uiso calc 1 . .
loop_
    _atom_site_aniso_label
    _atom_site_aniso_U_11
    _atom_site_aniso_U_22
    _atom_site_aniso_U_33
    _atom_site_aniso_U_12
    _atom_site_aniso_U_13
    _atom_site_aniso_U_23
    O1 0.0433(8) 0.0746(10) 0.0423(7) -0.0024(7) -0.0020(6) 0.0144(6)
    N1 0.0323(8) 0.0477(9) 0.0448(9) 0.0009(6) -0.0018(6) 0.0030(6)
    N2 0.0320(8) 0.0594(10) 0.0554(10) -0.0011(7) 0.0015(7) 0.0061(8)
    N5 0.0341(8) 0.0538(9) 0.0471(9) -0.0006(7) -0.0045(7) 0.0068(7)
    N7 0.0336(8) 0.0521(9) 0.0446(9) 0.0012(7) 0.0013(6) 0.0027(7)
    C3 0.0334(9) 0.0531(11) 0.0472(10) -0.0011(8) 0.0032(8) 0.0065(8)
    C3A 0.0331(9) 0.0417(9) 0.0427(10) 0.0002(7) -0.0015(7) 0.0029(7)
    C4 0.0369(9) 0.0427(10) 0.0449(10) -0.0007(7) -0.0004(7) 0.0028(7)
    C6 0.0314(9) 0.0516(10) 0.0464(10) -0.0002(8) 0.0016(8) 0.0028(8)
    C7A 0.0318(9) 0.0366(9) 0.0428(9) -0.0004(7) -0.0023(7) 0.0006(7)
    C8 0.0473(10) 0.0412(9) 0.0441(10) -0.0039(8) -0.0090(8) 0.0035(8)
    C9 0.0563(12) 0.0558(12) 0.0491(12) 0.0041(10) -0.0073(9) -0.0021(9)
    C10 0.0704(15) 0.0753(15) 0.0464(12) -0.0061(12) -0.0033(11) -0.0041(10)
    C11 0.0880(18) 0.0724(15) 0.0483(12) -0.0084(13) -0.0192(12) 0.0098(11)
    C12 0.0732(16) 0.0726(15) 0.0696(16) 0.0122(13) -0.0266(13) 0.0112(12)
    C13 0.0536(12) 0.0649(13) 0.0571(13) 0.0087(11) -0.0106(10) 0.0011(10)
_geom_special_details
;
 All esds (except the esd in the dihedral angle between two l.s. planes)
 are estimated using the full covariance matrix.  The cell esds are taken
 into account individually in the estimation of esds in distances, angles
 and torsion angles; correlations between esds in cell parameters are only
 used when they are defined by crystal symmetry.  An approximate (isotropic)
 treatment of cell esds is used for estimating esds involving l.s. planes.
;
loop_
    _geom_bond_atom_site_label_1
    _geom_bond_atom_site_label_2
    _geom_bond_site_symmetry_2
    _geom_bond_distance
    _geom_bond_publ_flag
    O1 C4 . 1.237(2) ?
    N1 C7A . 1.358(2) y
    N1 N2 . 1.376(2) y
    N1 C8 . 1.428(2) y
    N2 C3 . 1.321(2) y
    N5 C6 . 1.355(2) y
    N5 C4 . 1.392(2) ?
    N5 H5 . 0.94(3) ?
    N7 C6 . 1.304(2) y
    N7 C7A . 1.369(2) ?
    C3 C3A . 1.405(2) ?
    C3 H3 . 0.9300 ?
    C3A C7A . 1.381(2) ?
    C3A C4 . 1.426(2) ?
    C6 H6 . 0.9300 ?
    C8 C9 . 1.377(3) ?
    C8 C13 . 1.384(3) ?
    C9 C10 . 1.377(3) ?
    C9 H9 . 0.9300 ?
    C10 C11 . 1.365(4) ?
    C10 H10 . 0.9300 ?
    C11 C12 . 1.376(4) ?
    C11 H11 . 0.9300 ?
    C12 C13 . 1.387(3) ?
    C12 H12 . 0.9300 ?
    C13 H13 . 0.9300 ?
loop_
    _geom_angle_atom_site_label_1
    _geom_angle_atom_site_label_2
    _geom_angle_atom_site_label_3
    _geom_angle_site_symmetry_1
    _geom_angle_site_symmetry_3
    _geom_angle
    _geom_angle_publ_flag
    C7A N1 N2 . . 110.66(14) ?
    C7A N1 C8 . . 129.83(16) ?
    N2 N1 C8 . . 119.51(15) ?
    C3 N2 N1 . . 105.69(14) ?
    C6 N5 C4 . . 124.55(16) ?
    C6 N5 H5 . . 117.5(15) ?
    C4 N5 H5 . . 117.6(15) ?
    C6 N7 C7A . . 111.62(15) ?
    N2 C3 C3A . . 111.35(17) ?
    N2 C3 H3 . . 124.3 ?
    C3A C3 H3 . . 124.3 ?
    C7A C3A C3 . . 105.13(16) ?
    C7A C3A C4 . . 119.32(16) ?
    C3 C3A C4 . . 135.49(18) ?
    O1 C4 N5 . . 120.94(16) ?
    O1 C4 C3A . . 127.74(17) ?
    N5 C4 C3A . . 111.31(16) ?
    N7 C6 N5 . . 125.98(17) ?
    N7 C6 H6 . . 117.0 ?
    N5 C6 H6 . . 117.0 ?
    N1 C7A N7 . . 125.67(16) ?
    N1 C7A C3A . . 107.17(15) ?
    N7 C7A C3A . . 127.16(16) ?
    C9 C8 C13 . . 120.60(19) ?
    C9 C8 N1 . . 119.61(17) ?
    C13 C8 N1 . . 119.79(18) ?
    C8 C9 C10 . . 119.4(2) ?
    C8 C9 H9 . . 120.3 ?
    C10 C9 H9 . . 120.3 ?
    C11 C10 C9 . . 120.9(2) ?
    C11 C10 H10 . . 119.5 ?
    C9 C10 H10 . . 119.5 ?
    C10 C11 C12 . . 119.7(2) ?
    C10 C11 H11 . . 120.2 ?
    C12 C11 H11 . . 120.2 ?
    C11 C12 C13 . . 120.6(2) ?
    C11 C12 H12 . . 119.7 ?
    C13 C12 H12 . . 119.7 ?
    C8 C13 C12 . . 118.8(2) ?
    C8 C13 H13 . . 120.6 ?
    C12 C13 H13 . . 120.6 ?
loop_
    _geom_torsion_atom_site_label_1
    _geom_torsion_atom_site_label_2
    _geom_torsion_atom_site_label_3
    _geom_torsion_atom_site_label_4
    _geom_torsion_site_symmetry_1
    _geom_torsion_site_symmetry_2
    _geom_torsion_site_symmetry_3
    _geom_torsion_site_symmetry_4
    _geom_torsion
    _geom_torsion_publ_flag
    C7A N1 N2 C3 . . . . -0.7(2) ?
    C8 N1 N2 C3 . . . . 178.78(16) ?
    N1 N2 C3 C3A . . . . 0.7(2) ?
    N2 C3 C3A C7A . . . . -0.4(2) ?
    N2 C3 C3A C4 . . . . -177.5(2) ?
    C6 N5 C4 O1 . . . . 178.24(18) ?
    C6 N5 C4 C3A . . . . -0.8(3) ?
    C7A C3A C4 O1 . . . . -176.59(18) ?
    C3 C3A C4 O1 . . . . 0.2(4) ?
    C7A C3A C4 N5 . . . . 2.3(2) ?
    C3 C3A C4 N5 . . . . 179.1(2) ?
    C7A N7 C6 N5 . . . . 0.0(3) ?
    C4 N5 C6 N7 . . . . -0.4(3) ?
    N2 N1 C7A N7 . . . . -178.70(17) ?
    C8 N1 C7A N7 . . . . 1.9(3) ?
    N2 N1 C7A C3A . . . . 0.5(2) ?
    C8 N1 C7A C3A . . . . -178.97(17) ?
    C6 N7 C7A N1 . . . . -179.11(17) ?
    C6 N7 C7A C3A . . . . 1.9(3) ?
    C3 C3A C7A N1 . . . . 0.0(2) ?
    C4 C3A C7A N1 . . . . 177.64(16) ?
    C3 C3A C7A N7 . . . . 179.11(18) ?
    C4 C3A C7A N7 . . . . -3.2(3) ?
    C7A N1 C8 C9 . . . . 34.0(3) ?
    N2 N1 C8 C9 . . . . -145.37(19) ?
    C7A N1 C8 C13 . . . . -145.4(2) ?
    N2 N1 C8 C13 . . . . 35.2(3) ?
    C13 C8 C9 C10 . . . . 1.0(3) ?
    N1 C8 C9 C10 . . . . -178.44(19) ?
    C8 C9 C10 C11 . . . . -0.7(4) ?
    C9 C10 C11 C12 . . . . 0.1(4) ?
    C10 C11 C12 C13 . . . . 0.3(4) ?
    C9 C8 C13 C12 . . . . -0.6(3) ?
    N1 C8 C13 C12 . . . . 178.8(2) ?
    C11 C12 C13 C8 . . . . 0.0(4) ?
loop_
    _geom_hbond_atom_site_label_D
    _geom_hbond_atom_site_label_H
    _geom_hbond_atom_site_label_A
    _geom_hbond_site_symmetry_A
    _geom_hbond_distance_DH
    _geom_hbond_distance_HA
    _geom_hbond_distance_DA
    _geom_hbond_angle_DHA
    N5 H5 O1 5_766 0.94(3) 1.94(3) 2.862(2) 166(2)
    C3 H3 O1 5_666 0.93 2.28 3.180(2) 161.7
    C6 H6 N2 1_655 0.93 2.48 3.374(2) 162.1
    C9 H9 <i>Cg</i>1 8_755 0.93 2.94 3.767(2) 150
_shelx_space_group_comment
;
The symmetry employed for this shelxl refinement is uniquely defined
by the following loop, which should always be used as a source of
symmetry information in preference to the above space-group names.
They are only intended as comments.
;
_shelx_estimated_absorpt_T_min     ?
_shelx_estimated_absorpt_T_max     ?
_shelx_hkl_file
;
   0   1   0    0.30    0.50
   0   1   0   -0.30    0.50
   0   3   0    0.10    1.20
   0   3   0    0.80    0.90
   0   4   0 2619.24   68.89
   0   4   0 2628.84   69.49
   0  -4   0 2583.04   79.89
   0  -5   0    1.50    2.60
   0   5   0   -0.80    1.10
   0  -5   0   -2.70    2.70
   0  -5   0    0.80    2.50
   0  -5   0   -6.10    4.20
   0   5   0   -1.80    1.20
   0  -6   0  236.08   23.30
   0   6   0  179.78    9.80
   0  -6   0  175.38   14.10
   0  -6   0  181.88   12.60
   0  -6   0  178.78   13.70
   0  -7   0    2.10    2.20
   0  -7   0    1.20    2.40
   0   7   0    7.40    4.10
   0  -7   0   -3.70    2.70
   0  -7   0   -0.40    2.80
   0  -8   0    1.10    1.70
   0  -8   0    4.20    2.80
   1   0   0    0.40    0.60
  -1   0   0   -0.70    1.10
   1   0   0    0.60    0.50
  -1   1   0   42.30    3.00
  -1  -1   0   50.09    2.30
  -1  -1   0   48.90    4.50
  -1   3   0    4.20    1.70
  -1   3   0    3.80    1.80
   1   4   0    0.30    0.80
   1   4   0    0.10    1.00
  -1   4   0   -0.40    1.60
   1  -4   0    1.80    2.60
   1  -4   0   -2.00    2.10
  -1   4   0   -1.40    1.30
  -1  -4   0   -0.80    3.60
  -1  -5   0   -1.70    2.60
   1  -5   0   -1.80    3.70
  -1   5   0    1.60    1.80
   1  -5   0    2.40    3.00
  -1   5   0    3.00    1.80
  -1  -5   0    0.90    3.00
   1  -5   0    1.50    2.90
   1  -5   0    0.80    2.60
  -1  -5   0    2.30    3.60
   1   5   0    0.70    1.20
   1  -6   0    1.30    2.50
   1  -6   0   -2.00    2.40
   1  -6   0    1.00    3.00
  -1  -6   0    3.40    4.70
  -1  -6   0    0.10    2.90
   1   6   0    0.30    1.90
  -1   6   0   -3.40    2.50
  -1  -6   0   -0.60    2.80
   1  -6   0   -1.90    2.20
  -1  -7   0   -2.20    2.70
  -1  -7   0    0.10    2.10
   1  -7   0    0.40    2.30
  -1   7   0   -4.20    2.30
   1  -7   0   -1.00    2.00
   1  -7   0   -3.20    2.30
   1  -7   0    1.60    2.90
  -1   7   0   -4.10    3.30
  -1  -8   0   -0.40    2.60
   1  -8   0    2.10    1.80
  -1   8   0    2.80    2.60
   1  -8   0   -3.70    1.50
  -1  -8   0    0.70    1.30
   1  -8   0   -2.90    1.90
  -1   8   0   -2.90    2.30
  -2   0   0 4882.51  132.59
  -2   0   0 4867.41  127.39
   2   1   0   94.49    3.40
   2   1   0   79.69    3.60
  -2   1   0   66.99    7.20
  -2   1   0   71.89   16.00
  -2  -1   0   87.09    9.00
  -2   1   0   91.69    5.00
   2   1   0   68.89    4.20
  -2  -1   0   75.39    6.30
   2  -1   0   80.69    4.60
  -2   1   0   86.59    4.80
  -2  -2   0 4789.72  126.09
  -2   2   0 4904.11  125.49
  -2   2   0 4909.91  125.89
  -2  -3   0 2595.94   70.19
  -2   3   0 2551.94   69.29
  -2   3   0 2566.44   69.89
  -2   4   0  247.88   11.70
   2  -4   0  276.57   13.10
  -2   4   0  249.88   12.10
   2  -4   0  256.47   13.20
  -2   5   0   18.00    4.00
   2  -5   0   26.70    5.20
   2  -5   0   25.10    5.10
   2  -5   0   24.90    5.20
   2  -5   0   33.10    5.40
  -2   5   0   20.30    4.30
   2  -6   0   11.20    3.60
  -2   6   0    6.20    4.10
  -2   6   0    9.00    3.60
   2  -6   0    6.60    3.00
   2  -6   0   12.10    3.70
   2  -6   0    6.40    3.30
  -2   7   0    3.10    2.50
   2  -7   0    6.40    2.90
  -2   7   0    3.80    3.30
   2  -7   0    3.80    2.50
   2  -7   0    4.00    2.40
   2  -7   0    1.90    2.90
  -2   8   0   38.20    4.30
   2  -8   0   29.40    3.10
   2  -8   0   35.70    3.60
   2  -8   0   33.50    4.10
  -2   8   0   34.90    3.50
   3   0   0    0.00    1.00
  -3   0   0  -10.80   12.50
  -3   0   0   -1.70    2.60
  -3   0   0    0.40    1.20
  -3   1   0   -0.80    3.20
   3   1   0    0.70    1.10
  -3   1   0  -25.00   19.20
  -3  -1   0    2.00    1.50
  -3   1   0    1.00    1.20
   3   2   0    2.20    1.10
  -3  -2   0    3.50    1.90
  -3  -3   0    2.60    2.20
  -3   3   0    2.10    2.20
   3  -3   0    6.60    2.40
   3  -4   0   -2.00    1.60
  -3   4   0    0.80    2.10
   3  -4   0    1.70    2.80
   3  -5   0    3.10    2.80
  -3   5   0    0.90    2.30
   3  -5   0    2.80    2.60
  -3   5   0    1.70    2.70
   3  -5   0    1.70    2.40
   3  -6   0    0.40    2.20
  -3   6   0   -1.00    1.80
   3  -6   0   -0.70    2.20
   3  -6   0   -0.40    2.00
   3  -6   0    1.20    2.20
  -3   6   0    0.10    2.60
   3  -7   0    2.60    2.00
  -3   7   0    3.20    2.30
  -3   7   0   -0.60    1.70
   3  -7   0    0.70    2.40
   3  -7   0    0.40    1.80
   3  -7   0    0.50    2.30
  -3   7   0    2.80    2.70
  -4   0   0   69.69    5.20
  -4   0   0   62.69   20.40
  -4   0   0   71.89    9.50
   4   0   0   69.59    5.20
  -4   1   0  560.94   46.00
   4   1   0  627.84   19.70
  -4  -1   0  642.94   24.50
  -4   1   0  553.14   29.10
  -4  -1   0  629.24   21.60
  -4  -1   0  600.14   33.00
  -4  -2   0  580.64   27.40
   4  -2   0  534.45   18.70
  -4  -2   0  580.64   19.70
  -4   2   0  544.35   18.60
  -4  -2   0  622.44   28.70
   4   2   0  577.94   18.10
   4  -3   0  203.78   10.00
   4   3   0  190.98    7.80
  -4  -3   0  197.48   11.30
  -4   3   0  188.78    9.60
  -4  -4   0   26.50    5.10
  -4   4   0   32.60    5.10
  -4   4   0   29.20    4.70
   4  -4   0   33.70    4.70
  -4   4   0   38.80    5.00
   4  -4   0   27.30    4.60
   4  -4   0   37.60    6.30
  -4   4   0   31.30    4.60
  -4   5   0  956.80   30.40
   4  -5   0  955.50   31.80
  -4   5   0  940.51   31.60
  -4   5   0  932.21   31.40
  -4   5   0  934.91   30.10
   4  -5   0  947.51   30.60
  -4   6   0    5.00    2.40
  -4   6   0    1.40    2.30
   4  -6   0    3.90    2.10
  -4   6   0    6.20    2.40
   4  -6   0    1.00    2.00
  -4   7   0   15.70    2.90
   4  -7   0   23.00    3.60
  -4   7   0   16.30    3.00
  -4   7   0   17.50    2.80
  -5   0   0    7.60   22.30
  -5   0   0   -0.10    4.90
   5   0   0    1.30    3.60
   5   0   0    0.70    1.90
  -5   0   0   -1.10    1.50
   5   1   0    2.90    2.10
  -5  -1   0   -0.70    1.70
  -5  -1   0    4.30    4.10
  -5  -1   0    8.50   18.60
  -5  -2   0  -10.70   15.80
  -5  -2   0   -2.00    1.90
  -5   2   0   -2.60    1.30
   5   2   0    0.70    1.70
  -5  -2   0    4.00    2.80
  -5   3   0    2.00    2.20
   5  -3   0    1.10    2.00
  -5  -3   0    0.50    2.80
   5  -3   0    5.70    3.10
  -5   3   0   -0.20    1.80
  -5   3   0   -0.30    1.60
  -5  -3   0    0.60    2.60
   5   3   0    1.30    1.60
  -5  -3   0    3.60    2.50
  -5   4   0    0.60    2.40
  -5  -4   0   -1.30    2.30
  -5   4   0   -0.80    1.50
  -5  -4   0    4.00    3.50
   5  -4   0    3.60    2.20
   5  -4   0    0.60    3.30
  -5  -4   0    1.50    3.40
  -5   4   0    1.20    2.40
  -5   5   0   -1.50    1.50
   5  -5   0    2.10    1.90
  -5   5   0    2.50    1.90
  -5   5   0   -1.50    1.90
  -5   6   0    0.00    1.60
   5  -6   0    0.50    1.80
  -5   6   0   -1.60    1.10
  -5   7   0   -1.10    1.30
  -6   0   0  117.69   37.40
  -6   0   0  110.29   10.10
   6   0   0  108.49    8.80
  -6   0   0  113.09   10.90
   6   0   0  105.49    8.20
  -6   0   0  125.79   13.80
  -6   0   0  109.99   16.20
  -6  -1   0   40.70   13.10
   6   1   0   35.90    6.10
  -6  -1   0   37.50    6.40
   6  -1   0   39.00    6.10
  -6   1   0   43.30    6.60
  -6  -1   0   37.50    6.90
  -6  -1   0   64.99   32.10
  -6   1   0   36.70    6.10
  -6  -1   0   43.30    6.20
   6   1   0   33.90    5.90
  -6  -1   0   37.70    6.20
  -6  -1   0   48.80    6.70
   6  -1   0   32.60    5.50
  -6   2   0   18.10    5.20
  -6   2   0   11.70    3.80
   6  -2   0    9.10    3.50
  -6  -2   0    7.50    3.60
   6   2   0    8.90    3.30
  -6  -2   0   13.00    4.00
  -6  -2   0    6.20    4.30
  -6  -2   0   -1.10    2.70
   6  -3   0  644.44   25.60
   6   3   0  623.54   23.00
  -6   3   0  617.94   24.10
  -6   3   0  611.84   21.60
  -6  -3   0  631.04   25.80
  -6   3   0  614.54   22.80
  -6  -3   0  637.84   27.00
  -6   4   0  145.49    8.20
  -6  -4   0  151.28   11.30
   6   4   0  129.79   10.50
  -6   4   0  128.49    9.10
  -6   4   0  134.39    8.70
  -6  -4   0  136.59   10.20
   6  -4   0  140.79   10.50
  -6   5   0    4.40    2.40
  -6   5   0    5.90    2.60
  -6  -5   0    0.10    2.60
  -6   5   0    3.50    2.10
  -6   6   0    0.00    1.90
  -6   6   0   -0.60    1.50
  -7   0   0    3.50    7.20
  -7   0   0   -0.50    2.70
   7   0   0    3.70    2.90
  -7   0   0    2.50    3.30
  -7   0   0  -39.10   48.80
   7   0   0   -0.40    2.50
  -7  -1   0   -1.80    5.30
  -7  -1   0  -55.79   39.40
  -7  -1   0   -0.40    2.60
   7   1   0    2.10    3.20
  -7   1   0   -1.20    2.60
  -7  -1   0    1.70    3.10
   7   1   0    2.60    3.10
  -7  -1   0    2.50    3.50
   7   1   0   -1.20    2.60
  -7  -1   0   -4.80    2.80
   7  -1   0    1.70    2.70
  -7  -1   0    5.50    3.60
  -7   1   0    5.20    3.40
  -7  -2   0   -1.10    3.50
  -7  -2   0    3.90    3.60
  -7  -2   0   -1.40    2.10
  -7  -2   0    0.10    2.40
  -7   2   0    2.90    2.80
   7   2   0    1.80    3.10
   7  -2   0    4.50    3.20
   7   2   0    0.80    2.90
  -7  -3   0    2.80    4.60
  -7   3   0   -0.60    2.30
  -7  -3   0    2.90    2.70
   7  -3   0    2.50    2.60
   7   3   0    2.90    3.40
  -7  -3   0    2.00    3.10
  -7  -4   0    0.20    2.60
  -7   4   0    0.60    2.20
  -7   4   0    1.70    2.80
  -7   4   0   -2.40    2.10
   7  -4   0   -0.60    2.20
  -7  -4   0    1.50    2.10
  -7   5   0   -0.40    2.00
  -7  -5   0    0.80    2.70
  -7   5   0    1.40    2.20
  -7   5   0    1.40    2.20
   8   0   0    4.90    3.00
  -8   0   0   -2.60    2.40
  -8   0   0    2.40    2.80
   8   0   0    0.50    3.10
  -8  -1   0   19.60    4.50
   8   1   0   26.70    5.30
  -8  -1   0   30.10    6.00
  -8  -1   0   26.50    5.80
  -8  -1   0   19.90    5.00
  -8   1   0   25.70    5.40
   8   1   0   31.80    5.00
   8  -1   0   29.00    5.40
  -8  -2   0   11.20    4.20
  -8  -2   0   11.70    3.60
   8  -2   0   10.20    3.30
  -8  -2   0   11.80    4.10
   8   2   0    6.00    3.60
  -8   2   0   10.90    3.70
  -8  -3   0   -2.70    2.10
   8   3   0    4.20    3.60
   8  -3   0   -1.80    1.80
  -8   3   0   -0.80    2.10
  -8  -3   0    1.00    2.10
   8  -4   0    0.40    3.30
  -8   4   0   -3.90    4.40
   8   4   0   -0.40   18.00
  -8  -4   0    1.10    2.50
   9   0   0    0.60    2.00
  -9   0   0    0.20    2.30
   9  -1   0    4.20    2.50
  -9   1   0    1.50    2.30
  -9  -1   0    0.20    3.70
   9  -2   0   -0.30    1.60
   9   2   0    1.80    3.10
  -9  -2   0   -0.60    2.00
  -9   2   0    0.40    2.00
  -9  -2   0    2.10    1.90
   0   1  -1   -0.20    0.50
   0   1  -1    0.10    0.50
   0   1   1    0.40    0.40
   0   2   1 2838.92   70.89
   0   2  -1 2705.83   70.89
   0   2   1 2864.71   70.89
   0   2  -1 2795.92   71.09
   0   2  -1 2789.72   70.99
   0  -2  -1 2700.03   72.79
   0   3   1    0.50    1.00
   0   3  -1   -0.30    1.70
   0   3  -1   -0.20    0.90
   0   3   1   -0.70    1.30
   0   4  -1 2163.48   57.29
   0   4   1 2187.08   57.49
   0   4   1 2144.49   57.99
   0  -4   1 2084.99   62.69
   0   4  -1 2190.78   57.99
   0   5   1    0.00    1.30
   0  -5  -1   -3.20    2.50
   0  -5   1   -2.20    2.40
   0  -5   1    0.70    2.80
   0  -5  -1   -1.10    2.20
   0   5   1    2.80    1.50
   0  -5   1   -1.90    2.40
   0   5  -1    0.00    1.30
   0   5  -1   -0.80    1.20
   0  -5   1   -0.50    3.20
   0  -5  -1    1.80    2.60
   0  -6   1  192.88   15.00
   0  -6   1  216.08   17.20
   0  -6  -1  177.08   13.60
   0   6  -1  197.48    9.60
   0  -6   1  229.48   16.40
   0  -6  -1  210.48   14.60
   0  -6   1  223.68   14.00
   0   6   1  207.18   10.00
   0  -6  -1  207.48   13.40
   0  -7   1   -3.90    2.70
   0   7   1    0.30    2.80
   0  -7  -1   -4.70    4.10
   0  -7   1    0.70    2.90
   0  -7   1    0.60    2.50
   0  -7  -1   -4.50    2.40
   0  -7  -1    2.70    2.20
   0  -7   1   -0.30    2.00
   0  -7  -1    2.70    2.60
   0  -8   1    9.70    3.00
   0  -8   1    4.00    2.00
   0  -8  -1    7.10    2.80
   0  -8  -1    4.20    2.00
   1   0   1    0.20    0.50
   1   0  -1    0.60    0.50
   1   0  -1    0.10    0.70
   1   0   1   -0.30    0.60
  -1   0   1   -0.60    1.40
  -1   0  -1    0.70    1.30
  -1   0   1    0.40    0.70
  -1  -1   1  391.56   11.20
  -1  -1   1  390.16   13.00
  -1   1  -1  393.16   11.80
  -1   1   1  383.16   11.80
   1   1  -1  398.66   10.20
  -1  -1  -1  393.86   10.60
   1   1  -1  375.16   10.30
  -1  -1  -1  393.46   11.60
  -1  -2   1 8608.04  215.88
  -1  -2  -1 8438.96  215.48
  -1   3  -1  156.98    7.30
  -1   3  -1  166.08    7.70
  -1   3   1  176.38    7.50
   1   3  -1  183.48    5.70
  -1   3   1  175.98    7.80
   1   4   1   -0.70    1.10
   1  -4  -1    0.40    2.20
   1  -4  -1    5.90    2.80
  -1   4  -1    1.20    1.70
  -1   4  -1   -1.90    1.20
  -1  -4   1    4.80    3.40
   1   4  -1    1.70    0.90
  -1   4   1   -2.30    1.50
  -1   4   1   -1.10    1.50
   1   4  -1    1.60    1.00
   1  -4   1    0.40    3.00
   1  -4   1    1.70    2.40
  -1   5  -1   98.89    6.60
  -1   5  -1   96.59    6.90
   1  -5  -1  127.59   10.40
   1  -5  -1  116.69    9.20
  -1  -5   1  120.79   11.50
  -1  -5   1  102.99    9.30
  -1  -5   1  112.99   10.30
   1   5   1  100.59    5.30
   1  -5  -1  122.89   15.30
  -1  -5   1  109.29    9.90
   1  -5  -1  126.59   12.60
  -1   5   1  105.39    6.80
   1  -5   1   97.69   10.10
  -1  -5  -1  107.19    9.10
  -1   5   1  109.49    7.40
   1  -5   1  127.49   11.00
  -1  -5  -1   99.39    8.30
   1  -5   1  114.69   11.60
   1   5  -1  103.59    5.30
   1  -6  -1   18.60    6.00
   1  -6  -1   18.30    4.30
  -1  -6   1   26.50    6.10
  -1  -6   1   22.20    5.20
  -1  -6   1   25.20    5.20
  -1   6  -1   17.60    5.90
   1  -6  -1   16.50    4.30
  -1  -6   1   21.50    6.20
   1  -6  -1   16.90    4.50
   1  -6   1   28.60    5.90
   1  -6   1   18.70    4.40
   1  -6   1   22.80    6.00
   1   6  -1   17.90    3.70
  -1  -6  -1   21.40    5.50
  -1  -6  -1   21.30    4.80
   1  -6   1   31.80    5.60
  -1   6   1   20.60    5.80
   1  -7  -1   -0.10    2.20
   1  -7  -1    4.70    3.30
  -1   7  -1   -2.80    3.30
  -1  -7   1   -1.80    3.00
  -1  -7   1    0.30    2.30
   1  -7  -1    2.50    2.30
   1  -7  -1   -0.80    2.30
  -1   7  -1    5.10    3.00
  -1  -7  -1    0.90    2.20
  -1  -7  -1   -3.70    2.60
   1  -7   1    7.10    3.30
   1  -7   1   -0.70    2.10
   1  -7   1    1.90    2.30
  -1   7   1    1.70    2.70
   1  -7   1    2.40    3.20
  -1  -8   1    0.60    1.40
   1  -8  -1    3.50    2.40
  -1  -8   1    2.30    2.60
  -1   8  -1    3.90    2.20
  -1   8  -1    4.50    3.70
   1  -8  -1    1.10    1.70
   1  -8  -1    6.60    2.40
   1  -8   1    2.30    2.20
   1  -8   1    1.90    2.40
  -1   8   1    2.00    1.80
   1  -8   1    0.80    2.30
   1  -8   1    3.40    2.00
  -1  -8  -1    2.40    1.50
   2   0   1    0.40    1.00
  -2   0   1    1.30    9.00
   2   0  -1   -0.10    1.00
  -2   0  -1   -3.20    1.90
  -2   0   1    1.70    2.70
  -2   0  -1    0.20    8.80
  -2   1  -1 1666.93   49.90
   2   1   1 1655.23   43.70
   2   1   1 1484.15   44.10
  -2   1  -1 1649.93   57.69
   2  -1  -1 1696.93   45.30
   2   1   1 1720.23   43.40
  -2  -1   1 1743.03   49.90
  -2  -1   1 1699.93   50.69
  -2   1  -1 1695.43   46.70
  -2   1  -1 1776.92   45.70
  -2  -1  -1 1743.23   49.40
  -2   1   1 1648.14   57.99
  -2   1   1 1664.13   49.90
   2  -1   1 1714.93   45.30
  -2   1   1 1722.23   45.60
   2   1  -1 1719.93   43.40
  -2  -1  -1 1687.73   48.90
   2   1  -1 1653.93   43.80
  -2  -2   1   58.79    5.20
  -2   2  -1   48.90    5.10
  -2   2  -1   40.50    4.00
  -2  -2  -1   42.80    4.40
  -2   2   1   37.30    4.10
  -2   2   1   47.90    4.90
  -2   3  -1  771.32   24.70
  -2   3  -1  762.42   24.00
  -2  -3   1  740.43   24.60
  -2   3   1  749.53   24.40
  -2   3   1  768.32   24.00
  -2  -3  -1  762.52   24.50
  -2   4  -1    2.50    1.90
   2  -4  -1    5.70    2.50
   2  -4  -1    4.20    2.90
  -2   4  -1    0.20    1.90
   2  -4   1   -1.30    2.30
  -2   4   1    1.10    1.90
  -2   4   1   -1.90    1.70
   2  -4   1    1.70    2.20
   2  -5  -1    0.60    2.10
  -2   5  -1   -0.70    1.90
   2  -5  -1    3.50    2.70
   2  -5  -1    3.60    2.60
   2  -5  -1   -2.20    2.40
  -2   5  -1   -1.20    2.10
  -2   5   1   -2.20    1.90
   2  -5   1    4.70    3.10
   2  -5   1    4.80    2.90
   2  -5   1    3.70    3.10
  -2   5   1    4.80    2.50
   2  -5   1    1.30    2.60
  -2   5   1    1.40    2.80
   2  -6  -1    0.90    2.50
  -2   6  -1   -0.20    2.30
  -2   6  -1    3.60    3.80
   2  -6  -1    3.80    2.80
   2  -6  -1    1.90    2.30
   2  -6  -1    3.70    2.80
   2  -6   1    4.20    3.00
   2  -6   1    1.60    2.60
  -2   6   1   -0.40    2.60
   2  -6   1   -0.60    2.20
   2  -6   1    3.10    3.00
  -2   6   1    3.10    3.50
   2  -7  -1    0.20    2.00
   2  -7  -1    1.90    2.30
   2  -7  -1   -2.20    1.90
   2  -7  -1   -1.30    2.60
  -2   7  -1   -0.90    3.00
  -2   7  -1    1.10    2.30
  -2   7   1   -2.50    2.80
   2  -7   1    0.60    2.00
   2  -7   1   -4.10    1.80
   2  -7   1   -2.70    2.60
   2  -7   1    1.10    2.20
  -2   7   1    2.00    2.40
   2  -8  -1    4.30    1.80
   2  -8  -1    6.50    2.20
   2  -8  -1    5.00    1.80
  -2   8  -1    4.00    1.80
  -2   8  -1    4.50    2.30
  -2   8   1    4.90    2.10
   2  -8   1    2.60    1.70
   2  -8   1    6.50    2.50
   2  -8   1    3.70    1.80
  -2   8   1    4.40    2.40
  -2   8   1    4.90    1.80
  -3   0  -1   -3.70   12.80
  -3   0   1    3.20    2.90
   3   0   1   -0.60    1.00
  -3   0  -1   -1.30    2.40
  -3   0   1    1.90    1.20
   3   0  -1    0.00    1.00
  -3   0   1   -1.30   12.50
  -3   0  -1    1.40    1.20
   3   1   1   93.79    4.70
  -3   1  -1   77.19   20.80
  -3  -1   1   96.89    6.00
  -3   1  -1   98.29    9.90
  -3   1  -1   95.09    5.00
  -3  -1  -1   95.89    5.90
   3  -1   1   89.19    7.40
   3  -1   1   97.59    5.30
   3   1  -1   97.99    4.70
  -3   1   1  109.59   23.00
  -3   1   1  112.39   11.00
  -3  -2   1   59.69    5.90
  -3  -2   1   52.99    8.40
   3   2   1   44.30    2.80
  -3  -2  -1   44.60    5.10
   3   2  -1   43.20    2.80
  -3  -3   1  502.15   18.80
   3  -3  -1  466.35   17.50
  -3   3  -1  477.55   17.90
   3  -3   1  487.35   17.90
   3   3  -1  462.55   13.60
  -3   3   1  450.15   17.50
  -3  -3  -1  497.45   18.30
   3  -4  -1  182.38   10.90
  -3   4  -1  207.38   11.40
   3  -4  -1  195.38   10.80
   3  -4   1  227.58   11.60
  -3   4   1  214.88   11.30
   3  -5  -1    8.60    3.00
   3  -5  -1    8.90    2.90
   3  -5  -1    9.20    3.30
  -3   5  -1    2.50    2.30
  -3   5  -1    7.50    3.30
  -3   5  -1    5.80    3.50
  -3   5   1    9.70    3.30
   3  -5   1    8.10    3.20
   3  -5   1    3.40    2.50
  -3   5   1    6.30    3.00
   3  -5   1    4.80    3.10
   3  -6  -1    1.90    2.30
   3  -6  -1    2.80    2.70
  -3   6  -1    4.70    2.80
   3  -6  -1    1.80    2.40
  -3   6  -1   -1.10    1.90
   3  -6  -1    1.70    2.50
   3  -6   1    3.30    2.60
   3  -6   1    0.20    2.40
  -3   6   1    2.00    2.20
   3  -6   1    6.10    2.50
  -3   6   1    1.00    2.60
   3  -6   1    0.00    2.10
  -3   7  -1   74.49    6.80
   3  -7  -1   69.69    6.10
  -3   7  -1   57.19    6.00
  -3   7  -1   60.89    5.70
   3  -7  -1   64.89    5.50
   3  -7  -1   62.09    6.80
   3  -7  -1   71.79    5.40
  -3   7   1   65.49    5.20
   3  -7   1   60.19    6.20
   3  -7   1   67.89    7.30
  -3   7   1   63.29    6.00
   3  -7   1   65.09    6.40
  -3   7   1   58.19    6.10
   3  -7   1   61.19    5.90
  -4   0  -1   16.70   16.60
  -4   0   1   18.70   18.00
  -4   0   1    1.70    3.60
  -4   0  -1   -0.70    1.30
   4   0   1   -0.10    1.50
  -4   0   1   -1.60    1.30
   4   0  -1   -0.60    1.30
  -4   0  -1   -0.20    3.00
  -4   1  -1  105.19   18.40
  -4   1  -1  119.49   27.50
   4   1   1   75.09    5.00
  -4  -1   1   64.39    8.00
  -4  -1   1   75.59    6.00
  -4  -1   1   76.99   15.60
  -4   1   1   74.29   27.30
  -4  -1  -1   71.79    5.80
   4   1  -1   77.19    5.10
  -4  -1  -1   76.99    8.40
  -4  -1  -1   70.09   15.10
  -4   1   1   93.19   12.30
  -4  -2   1   18.30   11.60
   4   2   1   23.40    3.10
  -4   2  -1   26.40    3.80
  -4  -2   1   28.20    4.20
  -4  -2  -1   33.00    4.20
   4  -2   1   24.00    4.10
  -4   2   1   19.70    3.20
   4   2  -1   24.80    3.20
  -4  -2  -1   33.00   11.40
   4   3   1   90.89    4.90
   4  -3  -1   93.59    6.40
  -4   3  -1   95.29    6.50
  -4  -3   1   77.89    8.10
  -4  -3  -1   93.59    7.60
  -4   3   1   90.39    6.20
   4   3  -1   93.69    5.00
   4  -3   1   87.29    6.30
   4  -4  -1  199.68   11.60
  -4  -4   1  199.88   12.30
  -4   4  -1  189.88   10.10
  -4   4  -1  199.98   11.30
   4  -4  -1  206.78   10.40
  -4   4  -1  196.68   10.20
  -4   4  -1  223.38   11.30
   4  -4  -1  203.48   12.90
   4  -4  -1  210.88   11.00
   4  -4   1  224.28   11.80
  -4   4   1  198.78   12.40
  -4   4   1  189.58    9.90
   4  -4   1  207.58   10.50
  -4   4   1  236.48   11.40
  -4  -4  -1  228.68   13.00
  -4   4   1  202.68   10.10
   4  -4   1  205.88   11.10
   4  -5  -1   11.90    3.10
  -4   5  -1    3.50    2.70
  -4   5  -1    8.60    2.90
  -4   5  -1    1.40    2.00
   4  -5  -1    8.90    2.90
  -4   5  -1   12.50    3.60
   4  -5   1    2.20    2.00
  -4   5   1   15.70    3.40
  -4   5   1    5.70    2.30
  -4   5   1    9.40    2.80
   4  -5   1    7.40    3.00
   4  -5   1   10.00    2.90
   4  -6  -1   74.09    5.70
  -4   6  -1   63.99    5.90
  -4   6  -1   46.10    5.50
  -4   6  -1   58.79    5.60
   4  -6  -1   76.29    6.30
  -4   6   1   70.49    5.40
   4  -6   1   56.59    5.80
   4  -6   1   70.39    7.10
  -4   6   1   62.69    5.50
  -4   6   1   51.19    6.00
   4  -7  -1   14.80    2.90
  -4   7  -1    9.90    2.50
  -4   7  -1   16.70    3.80
  -4   7  -1   13.00    2.40
  -4   7   1   13.60    2.90
  -4   7   1   11.40    2.80
  -4   7   1   16.00    2.80
   4  -7   1   14.80    2.70
   5   0   1   -2.50    1.70
   5   0   1    0.50    1.80
  -5   0  -1   33.50   24.70
  -5   0   1  -13.20   23.70
  -5   0  -1    2.70    7.50
  -5   0  -1   -0.20    1.60
  -5   0   1    2.20    1.80
  -5   0   1   -3.10    4.10
   5   1   1  271.87   12.40
  -5  -1   1  265.27   16.50
  -5  -1   1  258.67   13.20
  -5   1  -1  286.27   51.29
  -5  -1   1  252.17   28.80
   5   1  -1  279.97   12.50
  -5  -1  -1  242.88   28.00
  -5  -1  -1  268.17   13.20
  -5   1   1  269.27   11.90
  -5  -1  -1  275.07   16.50
  -5  -2   1    4.10    2.90
  -5   2  -1    8.30    2.40
  -5  -2   1  -24.80   15.80
  -5  -2   1   10.20    3.40
   5   2   1    6.30    2.40
  -5  -2  -1   10.40    3.70
   5   2  -1    8.40    2.50
  -5   2   1    6.80    2.50
  -5  -2  -1    3.10    2.70
  -5  -2  -1   -6.20   15.40
  -5  -3   1   95.59    9.50
  -5  -3   1   96.99   16.00
   5  -3  -1  106.29   10.40
  -5  -3   1  101.09    9.90
   5  -3  -1   81.79    6.20
  -5   3  -1  101.59    6.80
  -5  -3   1  114.79   11.40
  -5   3  -1   81.59    6.90
   5   3   1  100.69    6.20
  -5   3  -1   90.19    6.40
   5  -3   1  103.19   10.00
  -5  -3  -1  115.99   10.70
   5  -3   1   81.89    6.30
  -5   3   1   94.19    6.60
  -5   3   1   81.99    6.90
  -5   3   1   84.69    6.00
  -5  -3  -1   88.79    9.20
   5   3  -1  101.89    6.50
  -5  -3  -1   91.39    9.70
  -5   4  -1   47.70    6.90
  -5  -4   1   47.50    7.30
  -5   4  -1   50.19    6.40
  -5   4  -1   46.80    7.10
  -5  -4   1   45.10    6.90
   5  -4  -1   81.19   11.10
   5  -4  -1   54.99    7.30
  -5  -4   1   49.50    8.70
  -5  -4  -1   44.60    8.80
  -5   4   1   54.99    7.00
   5  -4   1   48.90    6.00
  -5  -4  -1   38.50    6.00
  -5  -4  -1   55.79    8.00
   5  -4   1   53.89    8.30
  -5   4   1   42.90    5.70
  -5   4   1   52.09    8.70
  -5   5  -1    4.10    2.50
   5  -5  -1    3.50    2.10
  -5   5  -1    2.70    2.00
  -5   5  -1    0.10    1.90
  -5   5   1    0.50    1.70
   5  -5   1    2.40    1.90
  -5   5   1   -1.10    1.60
  -5   5   1    1.70    2.20
  -5   6  -1   12.70    2.60
  -5   6  -1   11.50    2.70
   5  -6  -1   19.80    3.40
  -5   6   1   15.30    3.00
  -5   6   1   10.80    2.60
   5  -6   1   17.70    3.20
  -5   7  -1   12.00    2.10
  -5   7   1   11.10    2.20
  -6   0   1   -5.60    5.80
  -6   0  -1  -35.20   32.80
   6   0   1   -1.30    2.90
   6   0  -1    3.80    2.90
  -6   0   1  -40.60   33.00
  -6   0  -1    2.60    2.90
  -6   0  -1    1.90    4.00
   6   0   1    1.10    2.40
  -6   0  -1    2.80    3.00
   6   0  -1   -2.30    2.30
  -6   0  -1    3.10    6.30
  -6   0   1   -1.00    2.20
  -6   0   1    0.10    2.90
  -6   0   1   -0.30    2.40
  -6   1  -1   52.69    7.10
   6   1   1   52.19    7.10
  -6  -1   1   48.10    6.90
  -6  -1   1   22.90   31.10
  -6  -1   1   55.39    7.70
  -6  -1   1   41.90    6.40
   6  -1  -1   48.30    6.50
   6   1   1   51.09    7.10
  -6  -1   1   39.80   13.20
  -6   1  -1   35.30    5.90
  -6  -1   1   41.80    7.20
   6  -1  -1   44.60    6.30
  -6  -1   1   35.60    6.50
   6  -1   1   49.80    6.90
   6   1  -1   49.99    6.90
   6   1  -1   46.40    6.80
  -6  -1  -1   58.59    7.50
  -6   1   1   49.60    6.70
  -6  -1  -1   41.80    6.80
  -6   1   1   56.39    7.90
  -6  -1  -1   43.20    6.30
  -6  -1  -1   43.40   29.90
   6  -1   1   66.59    7.60
  -6  -1  -1   41.80    6.80
  -6  -1  -1   43.30    6.30
  -6   2  -1   20.60    4.40
  -6  -2   1   22.80    5.00
   6  -2  -1   24.50    5.20
  -6   2  -1   20.40    5.00
   6   2   1   23.00    5.10
  -6  -2   1   23.80    5.20
  -6  -2   1   25.60    5.30
   6   2   1   21.00    4.40
  -6  -2   1   22.70    5.90
  -6  -2  -1   21.70    5.00
  -6  -2  -1   24.70    5.30
   6   2  -1   20.00    4.10
   6  -2   1   17.50    4.60
  -6  -2  -1   27.60    6.70
  -6   2   1   24.50    5.40
  -6  -2  -1   27.50    5.40
  -6   2   1   19.20    4.00
  -6   2   1   22.90    4.90
  -6   3  -1    2.60    2.10
  -6   3  -1    6.40    3.10
  -6  -3   1    7.20    4.00
   6   3   1   13.80    6.60
  -6  -3   1   13.60    5.30
   6   3   1    2.30    2.60
   6  -3  -1   11.80    3.90
  -6   3  -1    4.60    2.70
  -6  -3   1    3.70    3.20
   6   3  -1    8.30    3.10
  -6  -3  -1    6.90    3.40
  -6   3   1    4.90    2.50
  -6  -3  -1    5.30    3.80
  -6   3   1    4.60    2.70
  -6   3   1   14.40    3.40
   6  -3   1    9.50    3.90
  -6   4  -1    6.00    2.70
  -6   4  -1    7.60    2.80
  -6   4  -1    6.80    2.70
   6   4   1    9.30    3.90
  -6  -4   1    5.00    3.40
  -6  -4   1    6.90    3.50
  -6  -4   1    7.80    3.60
   6  -4  -1    6.40    3.70
  -6  -4  -1   14.10    4.10
  -6   4   1    0.50    2.00
  -6   4   1    9.90    3.30
   6  -4   1   10.10    4.00
   6   4  -1    3.60    3.30
  -6   4   1   13.60    3.40
  -6  -4  -1    7.10    3.50
  -6  -4  -1    5.50    3.30
  -6   5  -1   74.49    5.50
   6  -5  -1   74.79    8.10
  -6   5  -1   77.39    6.10
  -6  -5   1   67.09    7.80
  -6   5  -1   78.29    6.50
  -6   5   1   56.79    6.70
  -6   5   1   69.09    5.50
  -6   5   1   76.39    6.10
  -6   6  -1   16.50    2.70
  -6   6  -1   10.70    2.80
  -6   6   1    8.00    2.90
  -6   6   1   10.10    2.40
  -7   0   1   -4.00    6.80
   7   0   1    1.00    2.60
  -7   0  -1   -3.20    7.00
   7   0  -1    2.70    2.60
  -7   0  -1    3.60    2.90
   7   0   1    2.20    2.50
  -7   0   1    0.90    3.10
  -7   0  -1   -5.20    2.60
   7   0  -1    3.10    2.80
  -7   0   1    2.50    2.80
  -7   0   1  -25.80   48.40
  -7   0  -1  -39.30   48.00
  -7  -1   1   57.79    8.20
  -7  -1   1   45.90    9.70
  -7   1  -1   56.09    8.00
   7   1   1   53.89    7.60
   7   1   1   39.40    6.50
  -7   1  -1   41.40    6.90
  -7  -1   1   63.39    8.10
  -7  -1   1   70.39    7.90
  -7   1  -1  -19.60   75.29
  -7  -1   1   11.80   40.00
  -7  -1   1   52.39    7.40
   7   1   1   63.19    7.60
  -7  -1   1   59.19    8.70
   7  -1  -1   58.99    7.60
  -7  -1  -1   59.09    7.70
  -7  -1  -1   45.90    7.40
   7   1  -1   59.29    7.70
  -7   1   1   76.09    9.20
  -7  -1  -1   44.80    7.80
   7  -1   1   62.89    7.80
  -7  -1  -1   53.79    9.80
   7   1  -1   48.80    6.50
   7   1  -1   61.79    8.60
  -7  -1  -1   65.39    8.00
  -7  -1  -1   51.99    7.60
  -7  -1  -1   -0.90   39.40
  -7   1   1   57.29    7.90
  -7   2  -1  141.59   10.50
   7  -2  -1  145.09   10.40
  -7  -2   1  117.49   12.70
  -7  -2   1  140.39   10.60
  -7  -2   1  152.98   13.60
   7   2   1  135.29   10.90
  -7  -2   1  149.88   10.80
   7   2  -1  150.58   10.40
   7   2  -1  136.59   10.80
  -7   2   1  145.49   10.80
  -7  -2  -1  104.29   10.40
   7  -2   1  151.28   10.60
  -7  -2  -1  129.59   13.30
  -7  -2  -1  149.99   11.50
  -7  -2  -1  131.59   10.40
  -7  -3   1  322.27   18.90
  -7  -3   1  316.27   18.10
   7   3   1  306.07   19.20
  -7   3  -1  306.07   15.70
   7  -3  -1  298.37   15.60
  -7  -3   1  302.07   16.60
  -7  -3   1  314.97   16.10
  -7  -3  -1  309.97   16.20
  -7   3   1  269.27   14.90
  -7   3   1  305.17   15.80
   7  -3   1  321.67   15.80
   7   3  -1  293.67   18.70
  -7  -3  -1  303.57   16.70
  -7  -3  -1  306.17   21.20
  -7   4  -1    2.70    2.60
   7  -4  -1    1.20    2.40
  -7  -4   1    0.30    2.40
  -7  -4   1    6.30    3.00
  -7  -4  -1   -0.30    2.50
  -7   4   1    1.70    2.10
   7  -4   1    4.30    2.90
  -7   4   1    5.30    3.30
  -7   4   1    1.60    2.20
  -7  -4  -1    3.20    2.60
  -7  -5   1  205.68   11.60
  -7   5   1  204.18   10.80
  -7  -5  -1  260.77   14.40
  -7   5   1  245.28    9.70
   8   0   1   -3.30    2.60
   8   0  -1   -0.80    2.70
  -8   0  -1    4.60    3.30
   8   0  -1   -1.80    2.30
  -8   0  -1   -2.20    2.20
  -8   0   1    0.60    2.50
   8   0   1   -1.10    2.40
  -8   0   1    0.20    3.00
  -8  -1   1   -2.30    2.60
   8   1   1    0.00    2.50
   8  -1  -1    2.20    2.80
   8   1   1   -1.80    2.30
  -8  -1   1    2.90    2.90
  -8  -1   1   -1.80    2.80
  -8   1  -1    2.70    2.80
  -8  -1  -1   -3.20    2.70
   8   1  -1   -1.90    2.50
   8   1  -1    2.50    2.70
  -8   1   1    0.80    2.80
  -8  -1  -1    3.60    3.00
  -8  -1  -1    0.30    2.80
   8  -1   1   -0.30    2.30
  -8  -1  -1    1.70    3.10
  -8   2  -1   18.80    4.60
   8  -2  -1   18.20    4.10
  -8  -2   1   28.90    5.10
  -8  -2   1   23.30    5.00
  -8  -2   1   15.30    4.70
   8   2   1   21.20    5.00
  -8  -2  -1   14.20    4.30
  -8   2   1   18.90    4.70
   8  -2   1   23.90    4.40
  -8  -2  -1   21.10    4.70
   8   2  -1   28.00    5.40
  -8  -2  -1   15.30    4.80
   8  -3  -1    0.70    2.10
  -8  -3   1   -1.20    2.30
  -8   3  -1    0.40    2.30
  -8  -3   1    1.90    2.20
   8   3   1    0.90    3.40
   8   3  -1   -2.20    3.20
  -8   3   1    1.00    2.60
  -8  -3  -1   -0.10    2.10
  -8  -3  -1   -1.70    2.20
   8  -3   1    2.10    2.40
  -8   4  -1    6.00    2.60
   8   4   1  -20.50   20.70
  -8  -4   1   -2.00    1.30
   8  -4  -1    3.50    4.00
   8   4  -1  -10.40   13.20
   8  -4   1    2.50    2.00
  -8   4   1    2.60    2.60
  -8  -4  -1   -0.90    1.60
  -9   0   1    0.80    2.40
   9   0   1    2.00    2.20
   9   0  -1   -1.70    1.90
  -9   0  -1   -0.10    2.50
  -9   1  -1   38.30    5.20
  -9  -1   1   27.70    5.10
   9  -1  -1   43.70    4.90
   9  -1   1   43.20    5.00
  -9   1   1   42.20    5.40
   9  -2  -1    0.30    1.60
  -9  -2   1    1.40    1.90
   9   2   1    4.50    3.30
  -9  -2   1    4.00    2.40
  -9  -2   1    3.60    2.30
  -9   2  -1    6.90    2.40
   9  -2   1    0.90    1.70
  -9  -2  -1    4.00    2.10
  -9   2   1    3.40    2.30
   9   2  -1    5.60    3.30
  -9  -2  -1    1.70    2.20
   0   0   2    0.00    0.20
   0   1  -2    0.50    0.60
   0   1   2    0.60    0.50
   0   1  -2    0.50    0.90
   0   2   2 2893.11   74.59
   0   2   2 2954.30   74.69
   0  -2  -2 3046.20   77.69
   0   2   2 2851.71   74.59
   0   3  -2    1.40    1.40
   0   3  -2   -0.40    0.90
   0   3   2    0.40    1.00
   0   4   2  638.24   19.50
   0  -4   2  641.74   24.30
   0   4  -2  632.64   19.40
   0   4  -2  649.83   20.00
   0   4   2  636.54   20.00
   0  -5   2    0.60    2.30
   0  -5  -2   -2.70    2.10
   0   5   2   -1.60    1.10
   0  -5  -2    0.20    2.40
   0   5  -2    0.50    1.30
   0  -5   2    0.30    2.50
   0  -5   2   -4.30    2.90
   0  -5  -2    0.20    3.00
   0   5   2    1.10    1.40
   0   5  -2    1.30    1.20
   0  -5   2    0.30    2.70
   0  -6  -2    2.60    3.10
   0  -6  -2    8.00    3.70
   0  -6  -2    6.40    4.90
   0   6  -2    5.10    2.30
   0  -6   2    1.50    3.60
   0  -6   2   13.90    5.00
   0   6   2    1.10    2.10
   0  -6   2    9.20    4.00
   0  -7   2   -1.20    3.30
   0  -7  -2    0.50    2.00
   0  -7   2    3.10    2.70
   0  -7  -2   -1.80    2.50
   0  -7   2   -0.20    2.70
   0  -7   2    0.50    2.10
   0  -8   2    2.60    2.30
   0  -8  -2   -1.10    2.20
   0  -8  -2    1.30    1.70
   0  -8   2    2.10    2.60
   0  -8   2   -1.40    1.60
   0   8  -2    1.00    3.40
  -1  -1   2 9943.01  252.27
  -1  -1  -2 9999.00  250.17
  -1   2  -2 2350.16   59.49
  -1  -2   2 2270.67   60.39
  -1   2  -2 2339.27   59.79
  -1   2   2 2267.97   59.69
  -1   2   2 2255.37   59.39
  -1  -2  -2 2133.29   61.29
  -1   3  -2  141.69    7.00
  -1   3  -2  139.19    6.60
   1   3  -2  144.99    5.00
  -1   3   2  143.39    6.80
  -1   3   2  148.99    7.10
   1   4   2   34.60    3.20
   1  -4  -2   40.20    5.70
   1  -4  -2   45.30    6.00
  -1  -4   2   34.40    7.40
  -1   4  -2   33.30    4.00
  -1  -4   2   41.00    6.40
  -1   4  -2   45.20    4.90
   1   4  -2   36.00    2.40
   1  -4   2   46.00    9.70
  -1   4   2   36.50    4.70
  -1   4   2   40.70    4.40
   1  -4   2   27.30    5.10
   1   4  -2   36.30    2.70
   1  -5  -2   24.00    4.90
   1  -5  -2   22.60    4.70
  -1  -5   2   26.50    5.90
  -1  -5   2   32.50    5.80
  -1  -5   2   22.50    5.20
   1   5   2   23.20    2.80
   1  -5  -2   19.80    5.80
  -1   5  -2   24.20    4.00
   1  -5  -2   17.40    6.20
  -1   5  -2   16.80    3.30
  -1  -5   2   35.80    6.40
  -1  -5  -2   26.30    5.00
   1   5  -2   22.00    2.70
  -1   5   2   19.90    3.60
   1  -5   2   20.80    5.90
  -1   5   2   21.50    3.80
   1   5  -2   22.40    2.40
   1  -5   2   23.90    5.00
   1  -5   2   18.20    6.50
  -1  -5  -2   28.70    5.70
   1  -5   2   28.30    7.50
  -1  -6   2   27.70    6.20
   1  -6  -2   13.80    7.30
  -1  -6   2   14.90    4.80
  -1  -6   2   26.90    8.80
   1  -6  -2   25.50    5.30
   1  -6  -2   17.10    4.40
  -1   6  -2   11.90    5.10
   1  -6  -2   20.10    4.60
  -1  -6   2   10.50    3.90
  -1  -6  -2   17.10    5.70
   1  -6   2   16.10    4.40
   1  -6   2   17.90    5.00
  -1  -6  -2   19.80    4.60
  -1   6   2   20.40    4.90
   1  -6   2   16.90    4.70
   1  -6   2   19.50    7.10
  -1  -7   2   -1.10    2.20
  -1   7  -2    7.80    4.20
  -1  -7   2    5.80    3.10
  -1  -7   2    0.50    3.50
   1  -7  -2    5.70    3.40
   1  -7  -2    2.60    2.40
   1  -7  -2    1.70    2.20
   1  -7  -2    0.30    2.50
  -1   7  -2   -1.50    2.30
  -1  -7   2    5.50    5.70
  -1   7   2   -0.20    2.50
   1  -7   2    1.20    2.60
   1  -7   2    3.20    3.10
   1  -7   2    7.40    3.00
  -1  -7  -2    3.10    3.50
  -1  -7  -2    6.10    2.70
   1  -7   2    0.70    2.10
  -1  -8   2   18.70    4.00
   1  -8  -2   15.70    3.30
   1  -8  -2   14.60    2.80
  -1   8  -2   10.40    2.60
  -1  -8   2   12.10    2.30
  -1  -8  -2    8.50    2.00
   1  -8   2   10.80    2.70
   1  -8   2   11.00    2.70
   1  -8   2   16.30    3.60
  -2   0   2  604.34   27.60
  -2   0   2  612.34   21.20
  -2   0  -2  627.74   18.30
  -2   0  -2  632.84   26.70
   2   0   2  638.14   17.90
   2   0  -2  633.74   17.70
  -2   0  -2  612.94   21.00
  -2   0   2  600.94   19.60
  -2   1  -2 1085.09   30.30
   2  -1  -2 1079.59   30.10
  -2   1  -2 1068.99   43.60
   2   1   2 1099.09   28.40
   2   1   2 1056.69   28.60
  -2  -1   2 1133.59   32.60
  -2   1  -2 1112.99   31.90
  -2  -1   2 1034.70   32.70
  -2   1  -2 1035.30   34.50
  -2  -1   2 1087.19   35.30
  -2   1   2 1023.50   45.10
  -2   1   2 1092.89   30.20
   2  -1   2 1099.29   30.30
  -2   1   2 1084.39   35.00
  -2  -1  -2 1079.69   34.00
  -2   1   2 1056.09   30.40
  -2  -1  -2 1087.49   34.40
   2   1  -2 1122.09   28.40
  -2   2  -2  467.05   15.80
  -2  -2   2  453.65   16.20
  -2   2  -2  470.65   15.60
   2   2  -2  461.25   12.70
  -2  -2  -2  473.15   15.90
  -2   2   2  475.65   15.90
   2   2  -2  466.25   12.70
  -2   3  -2  154.18    8.30
  -2  -3   2  156.48    8.70
  -2   3  -2  167.48    8.30
  -2   3   2  179.28    8.40
  -2   3   2  154.68    8.40
  -2  -3  -2  153.68    8.80
  -2  -4   2  201.98   13.00
   2  -4  -2  194.28   10.70
   2  -4  -2  216.48   17.30
  -2   4  -2  195.68   10.30
  -2   4  -2  197.18   10.00
  -2   4   2  190.68   10.40
   2  -4   2  202.78   11.30
  -2   4   2  200.98   10.20
   2  -4   2  189.78   11.30
  -2   5  -2   69.49    7.40
  -2  -5   2   86.49   14.80
   2  -5  -2   77.89    7.80
  -2  -5   2   75.69    9.60
  -2   5  -2   72.19    7.20
   2  -5  -2   89.49    8.80
   2  -5  -2   87.49    9.10
   2  -5  -2   69.89    7.90
  -2   5   2   74.59    7.60
   2  -5   2   79.79    8.60
  -2   5   2   76.39    8.30
   2  -5   2   73.99    8.30
  -2   5   2   76.39    8.10
   2  -5   2   78.49    8.80
   2  -5   2  102.29    9.30
   2  -6  -2   10.20    3.50
   2  -6  -2   20.20    4.10
  -2  -6   2   10.10    4.50
   2  -6  -2   10.40    3.80
   2  -6  -2   10.60    3.40
  -2   6  -2   14.00    4.50
  -2   6  -2   11.50    4.50
  -2   6   2   12.60    4.30
   2  -6   2    8.10    3.30
  -2   6   2    7.80    3.60
   2  -6   2   12.70    3.90
   2  -6   2   12.30    3.70
   2  -6   2    8.60    3.70
   2  -7  -2   -1.50    2.30
   2  -7  -2    2.90    2.30
   2  -7  -2    4.30    2.50
   2  -7  -2    0.90    1.90
  -2   7  -2   -2.40    3.00
  -2   7  -2    2.60    2.50
  -2   7   2    2.80    2.50
   2  -7   2    3.70    2.60
  -2   7   2   -0.10    2.90
   2  -7   2    2.60    3.10
   2  -7   2    0.40    2.20
   2  -7   2    4.50    2.50
   2  -8  -2    2.80    1.60
   2  -8  -2    3.40    2.20
  -2   8  -2   -0.10    1.50
  -2   8  -2    5.00    2.40
   2  -8  -2    3.10    1.70
  -2   8   2    3.40    2.20
   2  -8   2    4.30    3.00
   2  -8   2    5.00    1.90
  -2   8   2    4.20    2.20
   2  -8   2    3.10    1.70
  -2   8   2   -0.50    1.50
  -3   0   2    1.00    1.10
  -3   0   2    9.10   12.80
   3   0   2    0.60    1.20
  -3   0  -2    1.40    1.20
  -3   0   2    4.10    3.30
   3   0  -2    2.90    1.40
  -3   0  -2   12.70   12.80
  -3   0  -2    0.70    2.80
   3   1   2  134.39    5.70
  -3  -1   2  124.69    7.10
  -3   1  -2  126.89   21.10
  -3   1  -2  131.09   10.40
  -3   1  -2  132.39    6.20
  -3   1   2  135.09   22.70
  -3  -1  -2  138.79    7.10
   3  -1   2  123.09    7.90
   3   1  -2  129.29    5.60
   3  -1   2  137.19    6.40
  -3   1   2  123.89   10.40
  -3  -2   2  639.94   19.90
   3   2   2  651.33   18.20
  -3  -2   2  625.94   21.90
  -3  -2   2  645.24   24.70
   3   2  -2  617.24   18.10
  -3  -2  -2  646.84   21.50
  -3   3  -2  445.66   17.20
  -3  -3   2  465.55   18.20
   3  -3  -2  459.75   16.90
   3   3  -2  451.05   13.20
  -3  -3  -2  444.56   17.40
  -3   3   2  465.75   17.10
   3  -3   2  441.16   17.10
  -3   4  -2  583.94   22.00
   3  -4  -2  560.34   21.30
   3  -4  -2  572.44   21.30
  -3   4   2  596.94   21.70
   3  -4   2  537.15   21.30
   3  -5  -2  300.37   14.30
  -3   5  -2  265.27   14.20
  -3   5  -2  264.47   13.40
   3  -5  -2  297.87   13.50
  -3   5  -2  300.17   14.90
   3  -5  -2  281.27   14.20
   3  -5   2  273.47   14.10
   3  -5   2  299.77   14.70
   3  -5   2  283.77   14.80
  -3   5   2  273.37   14.00
   3  -5   2  291.57   13.80
  -3   5   2  293.27   13.60
   3  -6  -2   50.19    6.10
  -3   6  -2   38.60    5.70
   3  -6  -2   53.69    6.60
  -3   6  -2   42.20    6.10
   3  -6  -2   52.19    5.90
   3  -6  -2   47.40    6.40
  -3   6   2   44.10    5.90
   3  -6   2   53.19    6.00
   3  -6   2   56.49    6.90
   3  -6   2   58.39    7.00
   3  -6   2   44.30    6.10
  -3   6   2   48.50    5.70
   3  -7  -2   33.10    4.60
   3  -7  -2   26.30    3.80
  -3   7  -2   20.60    3.70
  -3   7  -2   29.00    4.50
   3  -7  -2   29.70    4.70
   3  -7  -2   25.10    4.10
  -3   7  -2   34.60    4.40
   3  -7   2   26.30    4.00
  -3   7   2   19.90    3.60
  -3   7   2   27.30    3.90
   3  -7   2   24.10    4.20
   3  -7   2   36.00    4.90
   3  -7   2   22.40    4.60
  -3   7   2   33.60    4.50
  -4   0  -2 2622.84   78.29
  -4   0   2 2636.04   71.49
  -4   0   2 2556.74   89.39
   4   0  -2 2627.04   70.99
  -4   0   2 2607.84   78.49
  -4   0  -2 2678.93   89.79
   4   0   2 2624.14   71.29
  -4   0  -2 2669.23   71.39
  -4   1  -2  104.59    6.30
   4   1   2  113.19    6.40
  -4  -1   2   93.79    9.60
  -4   1  -2  134.59   28.30
  -4  -1   2  111.39   16.80
  -4  -1   2  112.29    7.30
  -4  -1  -2  114.99    9.20
   4   1  -2  108.09    6.20
  -4  -1  -2  120.59    7.50
  -4   1   2  165.98   36.20
  -4   1   2  123.89   14.40
  -4  -1  -2  121.59   17.20
  -4  -2   2   94.29   11.00
  -4  -2   2   81.69   13.50
   4   2   2   87.99    5.10
  -4  -2   2   88.09    6.60
  -4  -2  -2   91.19   13.20
  -4   2   2   79.89    5.40
   4   2  -2   86.39    5.10
  -4  -2  -2   89.39    6.10
   4   3   2   32.40    3.30
  -4  -3   2   35.00    5.60
  -4   3  -2   26.30    4.00
   4  -3  -2   26.10    4.00
  -4  -3  -2   29.90    5.10
   4   3  -2   29.60    3.20
  -4   3   2   28.60    4.10
   4  -3   2   30.00    4.30
  -4   4  -2   64.29    6.80
  -4   4  -2   63.89    6.30
  -4   4  -2   69.59    7.70
   4  -4  -2   55.49    6.40
   4  -4  -2   40.40    5.30
   4  -4  -2   60.69    8.10
  -4  -4   2   59.29    7.60
  -4   4  -2   62.39    6.30
   4  -4   2   70.39    6.80
  -4   4   2   46.20    5.40
  -4   4   2   49.80    8.90
   4  -4   2   57.69    6.70
  -4   4   2   60.79    6.20
   4  -4   2   62.59    7.00
  -4   4   2   61.19    6.60
  -4  -4  -2   45.20    6.50
   4  -5  -2  143.39    9.30
  -4   5  -2  150.78    9.30
  -4   5  -2  149.59    8.80
  -4   5  -2  148.19    9.80
  -4   5  -2  159.78    9.70
   4  -5  -2  142.99    8.70
   4  -5   2  143.49    8.90
  -4   5   2  157.08    8.70
  -4   5   2  145.49    8.80
   4  -5   2  151.78    9.60
   4  -5   2  149.29    9.70
  -4   5   2  147.39    9.20
  -4   6  -2    6.70    2.60
   4  -6  -2    4.10    2.00
  -4   6  -2    3.50    2.30
   4  -6  -2    4.20    2.40
  -4   6  -2    8.10    2.90
  -4   6  -2    9.50    3.00
  -4   6   2    3.60    2.20
   4  -6   2    3.90    2.50
  -4   6   2    6.30    2.60
  -4   6   2    9.10    2.60
   4  -6   2    7.70    2.60
  -4   7  -2    5.90    2.50
  -4   7  -2    9.20    2.30
   4  -7  -2   10.10    2.40
   4  -7   2   11.80    2.50
  -4   7   2   13.90    2.60
  -4   7   2    7.60    2.70
  -4   7   2    8.50    2.60
   5   0   2    7.10    2.80
  -5   0   2    3.80    2.10
  -5   0   2   -0.40   24.50
   5   0   2    7.20    2.90
  -5   0   2    2.20    6.60
   5   0  -2    5.40    3.70
  -5   0  -2    0.00    7.80
  -5   0  -2    7.40    2.70
  -5   0  -2   -2.80   23.90
  -5  -1   2   13.70    3.60
  -5  -1   2    9.90   20.20
  -5   1  -2  -39.30   38.70
  -5  -1   2   20.50    6.00
   5   1   2   15.10    3.40
  -5   1  -2   24.40    9.30
  -5  -1  -2   -7.50   19.20
   5   1  -2   14.20    3.00
  -5  -1  -2   19.60    4.20
  -5   1   2   14.80    3.20
  -5  -1  -2   16.60    5.20
  -5  -2   2    5.80   16.50
  -5  -2   2    5.10    2.60
   5   2   2    3.80    2.10
  -5  -2   2    0.10    2.70
  -5  -2  -2   -1.60    1.80
  -5  -2  -2  -20.60   14.80
   5   2  -2    2.30    1.80
  -5  -2  -2    4.40    2.80
  -5   2   2    0.80    1.80
  -5  -3   2   72.89    8.70
  -5   3  -2   69.59    5.50
  -5  -3   2   72.49   10.20
   5   3   2   67.59    5.20
  -5   3  -2   77.19    7.50
   5  -3  -2   80.39    6.80
  -5   3  -2   73.29    5.80
  -5  -3   2   87.69    9.30
   5  -3  -2   95.69    9.70
  -5  -3   2   81.89    9.80
  -5  -3  -2   61.69    7.60
  -5   3   2   75.09    7.70
   5  -3   2   81.79    7.00
  -5  -3  -2   68.39    8.00
  -5   3   2   72.09    5.90
  -5   3   2   71.29    5.60
   5  -3   2   84.99    9.10
   5   3  -2   71.59    5.40
  -5  -3  -2   72.89    8.80
  -5  -4   2   26.10    7.70
  -5   4  -2   32.30    6.10
  -5  -4   2   31.10    5.70
   5  -4  -2   35.30    6.70
  -5  -4   2   21.40    5.70
   5  -4  -2   32.40    7.30
  -5   4  -2   31.00    4.80
  -5   4  -2   36.60    6.30
   5  -4   2   27.90    5.60
  -5  -4  -2   41.70    7.50
  -5   4   2   39.80    7.60
  -5  -4  -2   34.40    8.00
  -5   4   2   28.80    5.00
  -5  -4  -2   32.40    5.60
  -5   4   2   30.40    5.30
   5  -4   2   22.90    6.00
  -5   5  -2    6.40    2.40
   5  -5  -2    9.00    4.00
  -5   5  -2   11.80    2.90
  -5   5  -2    7.10    2.80
   5  -5  -2    6.90    2.40
  -5   5   2    8.70    2.60
   5  -5   2   10.40    2.70
  -5   5   2    3.60    2.00
  -5   6  -2   22.10    4.30
  -5   6  -2   37.40    4.20
   5  -6  -2   37.60    4.30
  -5   6  -2   22.10    3.50
  -5   6   2   33.70    4.10
  -5   6   2   27.30    4.00
   5  -6   2   36.20    4.40
   6   0   2    6.60    3.10
   6   0   2    3.60    3.00
  -6   0  -2    6.80    3.20
  -6   0   2    0.40    2.90
   6   0  -2    8.20    3.30
  -6   0  -2    3.20    3.00
  -6   0  -2    9.20    8.10
  -6   0   2   -1.30    2.80
  -6   0   2  -40.60   33.60
  -6   0   2    9.50    3.80
  -6   0   2   12.80    7.40
  -6   0  -2  -40.70   32.00
  -6   0  -2   11.30    4.90
   6   0  -2    5.30    3.10
  -6  -1   2   77.09   14.00
  -6   1  -2   71.99    8.30
   6   1   2   83.59    8.80
   6  -1  -2   72.09    8.00
  -6  -1   2   68.89    8.20
   6  -1  -2   78.09    7.40
  -6   1  -2   80.39    8.90
  -6  -1   2   74.89    9.30
  -6  -1   2   57.29    7.40
   6   1   2   60.39    7.70
  -6  -1   2   72.79    8.40
  -6  -1   2   86.09   32.40
  -6  -1  -2   84.69    9.00
  -6  -1  -2   71.59    9.00
  -6  -1  -2  111.99   30.90
   6  -1   2   63.69    7.80
  -6   1   2   85.59    9.30
  -6  -1  -2   72.99    8.80
   6  -1   2   73.69    7.90
  -6  -1  -2   70.69    8.20
  -6  -1  -2   76.49    8.20
  -6   1   2   66.19    8.00
  -6  -1  -2   76.39   13.90
   6   1  -2   80.69    8.70
   6  -2  -2    9.50    3.50
  -6   2  -2   18.10    4.80
  -6  -2   2   14.70    4.40
  -6   2  -2    7.80    3.00
   6   2   2    8.60    3.80
   6   2   2   12.80    3.60
  -6  -2   2    9.40    4.30
  -6  -2   2    9.30    3.80
  -6  -2   2   16.90    4.50
  -6  -2   2    7.10    4.50
  -6  -2  -2    9.60    3.60
  -6  -2  -2    9.90    3.60
  -6   2   2    1.00    2.30
  -6  -2  -2    8.70    3.70
   6  -2   2   19.30    4.90
  -6   2   2    5.30    3.30
  -6   2   2    9.00    3.20
  -6  -2  -2    7.10    4.90
   6   2  -2    3.80    2.70
   6   3   2  486.65   19.00
  -6  -3   2  517.35   25.10
   6  -3  -2  524.05   22.30
  -6  -3   2  485.55   23.10
  -6  -3   2  510.65   22.40
  -6   3  -2  482.75   20.40
  -6  -3  -2  519.65   30.70
  -6  -3  -2  472.45   21.80
   6  -3   2  519.55   22.10
  -6   3   2  499.95   20.90
  -6   3   2  483.75   18.40
  -6  -3  -2  487.55   22.80
   6   3  -2  497.45   19.40
  -6   3   2  511.45   19.90
  -6   4  -2   91.29    6.90
   6   4   2   77.29    9.30
  -6  -4   2   79.59    9.20
   6  -4  -2   81.09    9.30
  -6  -4   2   96.19    9.50
  -6  -4   2   72.09    9.00
  -6   4  -2   91.69    6.40
  -6   4  -2   78.59    8.00
  -6   4   2   79.29    6.30
  -6   4   2   80.09    8.20
   6  -4   2   76.99    5.90
   6  -4   2   88.69    9.50
  -6  -4  -2   82.59    9.60
  -6   4   2   85.69    7.00
  -6  -4  -2   82.89    9.00
  -6  -4  -2   92.79    9.80
  -6   5  -2    4.20    2.50
  -6  -5   2    6.40    3.20
  -6   5  -2    7.40    2.50
   6  -5  -2    4.20    3.00
  -6   5  -2    8.60    2.60
  -6   5   2    5.60    2.40
  -6   5   2    6.10    2.50
  -6   5   2    5.90    2.60
  -6   6  -2    3.60    2.10
  -6   6  -2    5.90    2.20
  -6   6  -2    3.50    2.30
  -6   6   2    1.90    2.20
  -6   6   2    3.40    1.90
  -7   0  -2  459.35   60.39
  -7   0   2  500.75   22.70
  -7   0   2  435.96   20.60
   7   0  -2  468.95   20.10
  -7   0   2  411.56   61.29
  -7   0  -2  470.15   29.30
  -7   0  -2  448.06   21.70
   7   0   2  490.55   20.50
   7   0  -2  471.15   20.10
   7   0   2  450.35   19.70
  -7   0   2  443.76   29.60
  -7   0  -2  512.85   21.40
  -7  -1   2  356.86   47.20
   7   1   2  314.67   15.60
  -7  -1   2  258.07   19.00
  -7   1  -2  308.77   16.50
  -7   1  -2  312.37   16.50
  -7  -1   2  295.77   15.90
   7   1   2  292.97   16.10
  -7  -1   2  290.27   17.10
  -7  -1   2  305.67   16.90
  -7   1  -2  107.99   64.39
   7   1   2  307.07   14.90
   7  -1  -2  284.47   15.30
  -7  -1   2  279.97   15.40
  -7  -1  -2  320.37   16.90
  -7   1   2  292.77   16.10
  -7  -1  -2  309.57   16.00
  -7  -1  -2  286.47   19.30
   7   1  -2  296.57   15.90
  -7  -1  -2  290.27   15.30
   7   1  -2  303.07   15.20
   7   1  -2  281.97   15.00
  -7  -1  -2  294.27   17.10
  -7  -1  -2  307.07   16.20
   7  -1   2  299.17   15.30
  -7  -1  -2  295.47   45.00
  -7   1   2  315.97   16.80
   7  -2  -2   31.40    5.70
  -7   2  -2   42.70    6.70
  -7  -2   2   34.00    7.10
  -7  -2   2   40.20    6.60
   7   2   2   23.50    5.40
  -7  -2   2   40.20    6.70
  -7  -2   2   35.50    6.00
  -7  -2  -2   40.20    6.80
   7   2  -2   54.69    8.20
  -7   2   2   39.30    6.50
  -7  -2  -2   33.50    6.00
  -7  -2  -2   39.40    7.60
  -7  -2  -2   40.40    6.60
   7   2  -2   39.40    6.30
   7  -2   2   49.60    6.90
   7   3   2  133.29   13.70
  -7  -3   2  120.89   12.60
  -7  -3   2  105.09   12.10
   7  -3  -2  113.79   10.50
  -7   3  -2  131.29    9.70
  -7  -3   2  140.29   10.80
  -7  -3   2  119.49   10.80
  -7  -3  -2  148.39   11.20
   7  -3   2  120.69   10.80
  -7   3   2  134.89    9.90
   7   3  -2  127.19   12.30
  -7   3   2  125.39    8.80
  -7   3   2  140.69    8.40
  -7  -3  -2  127.19    9.90
  -7  -3  -2  126.79   14.30
  -7  -4   2   25.90    5.00
  -7   4  -2   19.80    4.50
   7  -4  -2   22.80    4.70
  -7  -4   2   20.30    4.30
  -7   4   2   27.50    4.40
  -7  -4  -2   18.60    4.50
  -7   4   2   25.10    4.70
  -7   4   2   21.40    3.80
  -7  -4  -2   30.20    5.20
   7  -4   2   22.60    4.70
   7  -5  -2   10.80    3.40
  -7   5  -2   11.80    3.10
  -7  -5   2   20.70    3.90
  -7   5   2   18.20    3.90
  -7   5   2   15.40    2.90
  -8   0   2  137.89   10.70
   8   0  -2  131.59    9.30
  -8   0   2  136.19   11.50
  -8   0  -2  130.59    9.80
   8   0  -2  143.59    9.90
   8   0   2  134.89    9.40
  -8   0  -2  127.29   10.30
   8   0   2  116.39    9.10
  -8  -1   2   22.00    4.70
  -8  -1   2   15.00    4.30
  -8   1  -2   14.60    4.30
   8   1   2   16.30    4.20
   8   1   2   16.40    4.00
  -8  -1   2   21.80    5.20
   8  -1  -2    9.30    3.60
   8  -1   2   20.40    4.40
  -8   1   2   13.30    4.30
  -8  -1  -2   20.20    5.10
  -8  -1  -2   16.30    4.00
  -8  -1  -2   14.50    4.30
  -8  -1  -2   23.10    4.70
   8   1  -2   15.40    4.10
  -8   2  -2    2.70    2.60
  -8  -2   2    1.40    3.00
   8  -2  -2   -3.30    1.90
   8   2   2    1.40    3.20
  -8  -2   2    0.60    2.60
  -8  -2   2   -2.40    2.50
   8   2  -2    0.80    3.10
  -8  -2  -2   -3.20    2.00
  -8  -2  -2    3.40    3.90
   8  -2   2    0.00    2.30
  -8  -2  -2    1.20    2.60
  -8   2   2    1.00    3.00
  -8   3  -2   23.10    4.40
  -8  -3   2   16.60    4.10
   8  -3  -2    8.20    3.10
  -8  -3   2   18.70    4.90
  -8  -3   2   11.70    3.20
   8   3   2   24.70    5.30
  -8   3   2   11.30    3.60
  -8  -3  -2   17.20    4.00
   8  -3   2   13.80    3.50
  -8  -3  -2   22.70    4.70
   8   3  -2   30.40    5.70
   8   4   2   36.60   18.40
   8  -4  -2    6.10    2.40
  -8  -4   2    8.30    2.70
  -8   4  -2   14.00    4.20
  -8  -4  -2    9.20    4.40
  -8   4   2    6.40    3.00
   8   4  -2   27.40   10.80
   8  -4   2    4.10    2.00
  -8  -4  -2    5.10    2.30
   9   0   2   60.09    5.90
  -9   0  -2   72.09    7.30
  -9   0   2   67.89    7.30
  -9   1  -2   52.19    6.10
   9  -1  -2   47.90    5.30
   9   1   2   48.70    5.20
  -9  -1   2   49.99    6.10
  -9  -1  -2   52.29    7.90
  -9   1   2   58.09    6.50
   9  -1   2   47.50    5.30
   9  -2  -2   40.90    4.80
  -9  -2   2   36.40    4.80
  -9  -2   2   32.10    4.10
  -9   2  -2   37.10    4.70
  -9  -2   2   34.50    4.30
  -9   2   2   32.80    4.50
  -9  -2  -2   42.80    4.50
  -9  -2  -2   50.69    5.20
   9  -2   2   28.70    3.80
   0   0  -3    0.00    0.30
   0   1  -3    0.80    0.70
   0   1   3    0.30    0.60
   0   1  -3    0.90    0.80
   0   3  -3   -1.20    0.80
   0   3   3   -0.90    1.00
   0   3   3    1.00    1.20
   0   3  -3   -0.90    1.00
   0   4   3 2378.26   62.79
   0  -4   3 2334.17   68.09
   0   4   3 2326.17   62.09
   0   4  -3 2408.06   62.59
   0  -4   3 2238.38   73.19
   0   4  -3 2353.86   62.09
   0  -5  -3   -3.80    1.90
   0  -5   3    3.30    3.00
   0  -5  -3    0.00    2.80
   0  -5   3    3.80    2.80
   0   5   3   -1.70    1.20
   0  -5  -3    1.40    2.70
   0  -5   3    0.60    3.40
   0   5   3    2.20    1.40
   0   5  -3   -1.10    1.10
   0  -5   3    2.40    2.90
   0   5  -3   -0.80    1.10
   0   6  -3   19.20    3.40
   0  -6   3   22.20    5.40
   0  -6  -3   20.50    4.70
   0  -6   3   20.30    5.40
   0  -6  -3   22.40    5.00
   0  -6   3   21.40    6.40
   0   6   3   21.30    3.80
   0  -6   3   16.40    4.70
   0  -7   3   -2.40    2.50
   0  -7   3   -4.70    2.70
   0  -7  -3   -1.10    2.50
   0  -7  -3    2.70    2.30
   0  -7   3    1.90    2.40
   0  -7   3    2.20    2.70
   0  -8  -3    2.00    2.70
   0  -8   3    4.10    2.20
   0  -8  -3    0.30    1.50
   0  -8   3    1.10    2.80
   0   8  -3    0.60    3.00
   0   8  -3   -0.80    2.20
   0  -8   3    3.50    2.70
  -1   0   3    1.50    0.90
   1   0  -3    1.10    0.60
   1   0   3    1.60    0.70
  -1   0   3    5.20    1.90
   1   0   3    0.10    0.70
  -1   0  -3    0.60    0.70
  -1  -1   3   65.39    4.10
   1   1   3   63.89    2.10
  -1  -1   3   61.69    7.90
  -1   1  -3   55.89    3.30
  -1   1  -3   57.99    4.40
   1   1  -3   62.69    2.40
  -1  -1  -3   64.09    3.20
   1   1  -3   59.89    2.70
  -1  -1  -3   55.09    5.90
  -1   1   3   65.49    3.50
  -1  -1  -3   63.59    3.70
  -1   1   3   52.69    3.40
   1   1  -3   63.59    2.40
  -1   2  -3  413.06   13.00
  -1  -2   3  375.96   13.50
  -1   2  -3  393.86   12.70
   1   2  -3  401.96   10.90
  -1   2   3  399.76   12.70
   1   2  -3  409.26   11.00
  -1   2   3  395.36   12.90
   1   2  -3  389.26   11.10
  -1   3  -3   29.80    3.50
  -1   3  -3   27.10    3.50
  -1   3   3   29.10    3.50
   1   3  -3   27.70    2.00
   1   3  -3   31.70    2.20
  -1   3   3   34.90    3.90
   1   4   3 1204.78   31.60
   1  -4  -3 1151.18   36.50
   1  -4  -3 1074.59   36.50
  -1   4  -3 1164.88   33.70
  -1  -4   3 1176.58   38.60
  -1  -4   3 1054.09   37.80
  -1   4  -3 1196.58   34.30
   1  -4   3 1045.00   37.10
   1   4  -3 1181.98   31.60
  -1   4   3 1205.98   34.10
   1  -4   3 1152.98   38.10
  -1   4   3 1212.98   34.80
   1   4  -3 1157.78   31.00
  -1  -5   3  111.99   13.80
  -1  -5   3   96.49   10.60
  -1  -5   3  106.09   10.10
  -1   5  -3   80.19    6.10
   1   5   3  103.69    5.30
  -1  -5   3   88.89    9.60
  -1   5  -3   98.29    6.80
   1  -5  -3   94.19    8.30
   1  -5  -3  107.59    9.30
   1  -5  -3  122.29   13.50
  -1   5   3  103.99    7.30
  -1   5   3   94.99    6.70
   1  -5   3  104.49    9.20
  -1  -5  -3  101.99    8.10
   1   5  -3   88.49    5.00
   1   5  -3   95.49    4.60
  -1  -5  -3   99.89    8.80
   1  -5   3   98.99   10.20
  -1  -6   3    9.10    4.10
   1  -6  -3    7.90    3.50
  -1  -6   3    6.30    3.70
   1  -6  -3    4.90    3.00
   1  -6  -3    7.80    3.20
  -1   6  -3    5.00    2.70
   1  -6  -3    5.10    5.10
  -1  -6   3    6.90    5.50
  -1  -6   3    0.10    3.10
  -1  -6  -3    8.10    5.70
   1   6  -3    4.60    2.80
  -1   6   3    3.70    2.70
   1  -6   3    2.50    3.20
   1  -6   3    2.30    2.90
  -1   6   3    5.80    3.20
  -1  -6  -3    5.40    3.20
   1  -6   3    0.80    2.90
   1  -7  -3   48.60    5.90
  -1  -7   3   37.40    6.60
   1  -7  -3   49.90    6.90
  -1  -7   3   35.70    5.40
  -1   7  -3   44.70    6.60
  -1   7  -3   35.90    6.00
   1  -7  -3   29.80    4.50
  -1  -7   3   44.10    5.80
  -1  -7   3   32.20    5.90
   1  -7  -3   38.50    5.40
   1  -7   3   37.20    5.80
  -1  -7  -3   37.10    6.10
   1  -7   3   42.70    6.00
  -1  -7  -3   49.80    5.60
   1  -7   3   34.60    5.20
  -1   7   3   30.50    5.30
   1  -7   3   38.20    6.60
  -1  -8   3    0.30    2.60
  -1  -8   3   -0.20    1.20
   1  -8  -3    2.40    1.80
  -1   8  -3    2.00    2.10
   1  -8  -3   -1.10    2.00
  -1  -8  -3   -0.40    1.10
   1  -8   3    1.60    2.30
   1  -8   3    1.60    1.90
   1  -8   3    0.50    1.90
   2   0  -3   -0.40    0.80
  -2   0  -3   -0.80    2.00
   2   0   3    1.00    1.00
  -2   0   3   -1.40    9.40
  -2   0   3    3.60    2.70
  -2   0  -3    0.60    1.00
  -2   0  -3    3.90    8.70
  -2   0   3    2.30    2.40
  -2  -1   3  757.02   28.10
  -2   1  -3  734.23   21.90
   2   1   3  783.42   20.50
   2  -1  -3  724.03   21.80
  -2  -1   3  721.13   22.70
   2   1   3  745.03   20.60
  -2   1  -3  762.42   23.60
  -2   1  -3  733.73   26.30
  -2  -1   3  757.32   23.60
   2   1  -3  789.92   20.50
   2  -1   3  757.32   22.10
  -2  -1  -3  757.12   26.30
  -2   1   3  755.02   37.70
  -2  -1  -3  769.52   22.40
  -2   1   3  758.02   22.50
  -2  -1  -3  798.92   22.90
  -2   1   3  755.22   22.10
  -2   1   3  742.63   26.60
  -2   2  -3 3569.04   91.79
  -2  -2   3 3453.15   92.69
  -2   2  -3 3568.24   91.89
  -2   2   3 3462.05   92.09
  -2  -2  -3 3499.95   91.79
  -2   2   3 3506.05   92.19
  -2   3  -3  288.47   11.80
  -2  -3   3  289.87   12.50
  -2   3  -3  281.87   11.80
  -2   3   3  276.67   11.90
  -2   3   3  287.67   11.80
   2   3  -3  280.07    8.40
  -2   4  -3  399.66   15.60
  -2   4  -3  397.66   15.90
   2  -4  -3  360.26   22.40
   2  -4  -3  426.66   16.90
  -2  -4   3  402.86   20.00
  -2   4   3  417.56   16.00
   2  -4   3  347.57   17.00
   2  -4   3  422.16   17.60
  -2   4   3  388.36   16.50
  -2   4   3  398.56   16.40
  -2   5  -3    2.20    2.40
   2  -5  -3    8.60    3.40
  -2   5  -3    1.60    2.30
  -2  -5   3    5.00    4.00
  -2  -5   3    9.80    4.60
   2  -5  -3    6.80    3.10
   2  -5  -3    1.00    2.60
   2  -5  -3    3.70    2.40
   2  -5   3    4.20    3.10
   2  -5   3    3.80    2.80
  -2   5   3    0.90    2.30
  -2   5   3    4.70    2.70
  -2   5   3    3.70    3.10
   2  -5   3   10.40    5.00
   2  -5   3    5.30    3.20
   2  -5   3    6.80    3.30
   2  -6  -3    6.80    3.10
  -2  -6   3    3.50    3.70
  -2   6  -3    5.30    3.30
   2  -6  -3   12.30    3.70
  -2   6  -3    7.40    4.30
  -2  -6   3   12.10    5.10
   2  -6  -3   10.20    3.50
   2  -6  -3   11.40    3.80
  -2   6   3   11.60    3.80
   2  -6   3   15.30    4.20
   2  -6   3    9.20    3.80
   2  -6   3    5.40    3.10
   2  -6   3    9.20    3.30
  -2   6   3    6.90    3.80
   2  -7  -3   13.10    3.40
  -2   7  -3   18.80    4.60
   2  -7  -3   23.90    4.70
   2  -7  -3   21.70    3.70
  -2   7  -3   11.40    3.70
   2  -7  -3    9.90    3.10
   2  -7   3   18.90    4.00
   2  -7   3   15.00    3.50
   2  -7   3   24.10    5.10
  -2   7   3   22.00    4.20
  -2   7   3   15.20    3.40
  -2   7   3   12.60    3.30
   2  -7   3   19.00    4.20
   2  -8  -3    2.60    1.60
  -2   8  -3    3.30    2.40
   2  -8  -3    5.70    1.70
   2  -8  -3    2.80    2.10
  -2   8  -3    2.40    1.60
  -2   8   3    1.70    2.10
  -2   8   3    3.70    1.70
   2  -8   3    3.20    1.80
   2  -8   3    0.10    1.70
  -2   8   3    6.50    2.20
  -3   0  -3    6.70   12.00
   3   0   3   -0.10    1.10
  -3   0   3   -2.80    2.60
  -3   0   3   -0.10    1.20
   3   0  -3    1.10    1.10
  -3   0  -3    2.00    2.60
  -3   0  -3   -0.20    1.00
  -3   0   3    3.10   13.60
  -3   1  -3  119.79   10.20
   3   1   3  119.79    5.40
  -3   1  -3  135.69   22.50
  -3   1  -3  115.59    5.70
  -3  -1   3  110.49    6.70
  -3   1   3  103.59   10.60
  -3   1   3   91.49   21.60
   3   1  -3  107.79    5.10
   3  -1   3  114.19    5.90
  -3  -1  -3  112.59    6.40
   3  -1   3   97.09    9.70
  -3  -2   3 1772.72   47.90
   3   2   3 1700.43   45.40
  -3  -2   3 1671.73   49.60
  -3  -2   3 1737.53   52.49
   3   2  -3 1762.52   45.50
  -3  -2  -3 1706.03   48.90
  -3   3  -3   52.09    6.00
   3  -3  -3   47.80    5.20
  -3  -3   3   41.40    5.60
  -3   3   3   54.99    5.60
   3   3  -3   42.60    2.70
  -3  -3  -3   44.90    5.40
   3  -3   3   40.80    5.10
   3  -4  -3   11.40    3.30
   3  -4  -3    6.70    2.50
  -3   4  -3   11.90    3.60
  -3  -4   3   12.60    3.80
   3  -4   3    6.50    2.80
  -3   4   3    8.90    2.90
  -3   5  -3   37.70    6.10
  -3   5  -3   39.70    6.20
   3  -5  -3   34.40    5.00
   3  -5  -3   30.30    5.30
   3  -5  -3   37.90    5.70
  -3   5  -3   35.80    5.60
   3  -5   3   36.30    6.20
   3  -5   3   37.90    6.20
   3  -5   3   33.30    5.30
  -3   5   3   36.50    5.20
   3  -5   3   35.10    5.80
  -3   5   3   21.20    4.30
   3  -6  -3   55.89    6.90
  -3   6  -3   31.10    5.50
   3  -6  -3   38.00    5.00
  -3   6  -3   29.40    5.00
   3  -6  -3   39.10    5.60
   3  -6  -3   34.50    5.10
  -3   6  -3   39.00    5.70
  -3   6   3   40.00    5.60
   3  -6   3   31.40    5.00
   3  -6   3   36.90    5.90
   3  -6   3   40.80    6.10
   3  -6   3   37.90    6.00
  -3   6   3   39.70    5.10
  -3   6   3   43.40    5.30
  -3   7  -3    2.80    2.40
   3  -7  -3    3.60    2.30
   3  -7  -3    3.70    2.10
  -3   7  -3    1.00    2.00
   3  -7  -3    5.00    2.50
  -3   7  -3    2.00    2.70
   3  -7  -3    2.90    2.40
   3  -7   3    3.30    2.40
   3  -7   3    2.10    3.80
  -3   7   3    2.30    2.10
   3  -7   3    3.00    2.40
  -3   7   3    1.80    2.50
   3  -7   3    6.60    2.60
  -3   7   3    3.20    2.40
   4   0   3   -0.10    1.30
  -4   0   3  -31.60   17.80
  -4   0  -3   -7.00   17.30
   4   0   3    1.80    1.90
   4   0  -3    2.60    1.80
  -4   0   3   -0.10    1.30
  -4   0  -3    3.20    3.60
  -4   0   3    1.70    3.60
  -4   0  -3   -1.90    1.20
  -4   1  -3  459.25   41.90
   4   1   3  520.85   17.40
  -4   1  -3  495.45   17.40
  -4   1  -3  435.36   33.10
  -4  -1   3  527.95   19.10
  -4  -1   3  500.15   31.50
  -4  -1   3  504.45   21.60
  -4  -1  -3  509.05   21.30
  -4  -1  -3  486.65   30.60
  -4  -1  -3  519.35   18.70
   4   1  -3  521.65   17.10
   4  -1   3  504.35   19.60
  -4   1   3  530.25   32.90
  -4  -2   3  437.26   17.40
  -4  -2   3  451.65   26.30
   4   2   3  458.95   15.30
  -4  -2   3  439.46   18.90
  -4  -2  -3  449.86   16.00
  -4  -2  -3  455.05   24.80
  -4  -2  -3  438.46   19.40
  -4   2   3  458.65   15.90
   4   2  -3  451.25   15.10
   4  -3  -3  544.85   19.40
  -4  -3   3  527.95   21.70
   4   3   3  567.64   17.10
  -4   3  -3  525.55   19.30
  -4  -3  -3  524.75   21.00
  -4   3   3  586.34   19.60
   4   3  -3  533.05   17.10
   4  -3   3  522.45   19.50
  -4  -4   3   31.80    6.20
   4  -4  -3   28.70    5.80
  -4   4  -3   28.70    4.70
   4  -4  -3   33.10    4.60
  -4   4  -3   29.80    5.10
  -4  -4   3   38.50    6.10
   4  -4  -3   29.30    4.70
  -4   4  -3   33.50    4.90
  -4   4   3   42.30    5.40
   4  -4   3   36.40    5.60
   4  -4   3   38.40    5.10
   4  -4   3   36.50    5.30
  -4   4   3   25.80    4.10
  -4   4   3   29.60    4.40
   4  -5  -3   21.30    3.90
   4  -5  -3   19.90    3.90
  -4   5  -3   25.10    4.90
  -4   5  -3   22.10    4.30
  -4   5  -3   20.60    4.20
  -4   5  -3   26.90    4.40
   4  -5   3   19.50    4.00
  -4   5   3   20.70    3.90
  -4   5   3   18.90    3.80
   4  -5   3   27.30    4.90
  -4   5   3   16.80    3.60
   4  -5   3   19.60    4.40
  -4   6  -3   19.40    3.80
  -4   6  -3   23.20    4.10
   4  -6  -3   19.40    3.50
  -4   6  -3   21.90    3.70
  -4   6  -3   16.90    3.60
   4  -6   3   27.20    4.10
   4  -6   3   24.60    4.40
  -4   6   3   17.60    3.60
  -4   6   3   24.80    3.70
  -4   6   3   17.40    3.20
   4  -7  -3   89.59    5.40
  -4   7  -3   67.49    5.10
  -4   7  -3   85.99    5.00
  -4   7   3   73.59    5.20
  -4   7   3   72.19    5.50
   4  -7   3   79.59    5.10
  -4   7   3   55.19    6.20
  -5   0  -3   -1.30    1.50
  -5   0   3    0.30    2.50
  -5   0   3    2.20   22.50
   5   0  -3   -2.50    1.60
  -5   0   3   -0.10    1.70
   5   0   3    0.80    1.60
  -5   0  -3  -33.90   22.90
   5   0   3    2.20    1.90
  -5  -1   3  584.14   26.80
  -5  -1   3  554.74   44.00
   5   1   3  621.14   21.80
  -5  -1   3  592.54   22.90
  -5   1  -3  674.33   38.50
   5   1   3  618.24   22.80
  -5   1  -3  668.83   60.69
   5   1  -3  610.44   21.70
  -5  -1  -3  612.04   22.80
  -5  -1  -3  646.64   41.80
  -5   1   3  627.14   21.60
  -5  -1  -3  619.54   26.80
  -5  -2   3  167.68   10.70
  -5  -2   3  209.48   22.60
  -5  -2   3  178.58   11.20
   5   2   3  153.68    8.80
  -5  -2  -3  178.58    9.60
  -5   2   3  175.38    9.30
  -5  -2  -3  187.68   11.10
   5   2  -3  183.18    9.20
  -5  -2  -3  209.58   20.00
  -5  -3   3   25.80    6.90
   5   3   3   32.10    4.10
  -5   3  -3   25.80    4.10
  -5  -3   3   22.30    5.20
  -5  -3   3   17.60    4.60
   5  -3  -3   21.30    3.60
  -5  -3   3   22.30    5.00
   5  -3  -3   22.40    5.10
  -5   3  -3   19.10    3.90
  -5  -3  -3   22.80    4.70
   5   3  -3   23.30    3.70
  -5  -3  -3   18.10    4.80
  -5  -3  -3   31.70    5.60
   5  -3   3   26.30    5.60
  -5   3   3   24.90    3.90
  -5   3   3   20.70    3.70
  -5   3   3   24.80    4.50
   5  -3   3   22.50    4.00
  -5   4  -3    3.80    2.30
   5  -4  -3    4.30    4.70
   5   4   3    6.30    3.30
  -5  -4   3   -1.00    3.50
  -5   4  -3    3.30    3.60
  -5  -4   3    9.80    7.10
  -5  -4   3    1.30    2.80
   5  -4   3    7.70    3.40
  -5   4   3    5.00    3.50
  -5  -4  -3    1.60    5.10
  -5  -4  -3   -0.40    3.60
  -5  -4  -3   -3.80    2.20
  -5   4   3   -1.40    2.20
  -5   4   3    4.30    3.00
  -5   5  -3   20.40    4.10
  -5   5  -3   16.00    3.20
   5  -5  -3   16.60    4.60
  -5   5  -3   14.70    3.20
   5  -5  -3   17.50    3.50
  -5   5   3   16.90    3.30
  -5   5   3   17.70    3.70
   5  -5   3   14.10    3.10
   5  -6  -3    4.20    2.20
  -5   6  -3    2.20    1.70
  -5   6  -3    0.70    2.20
  -5   6  -3    0.80    1.70
  -5   6   3    3.50    2.00
  -5   6   3    2.30    1.90
   5  -6   3    2.20    2.10
  -6   0   3    3.40    9.20
  -6   0  -3   -1.00    2.20
  -6   0  -3    0.10    2.60
   6   0  -3    3.60    2.80
  -6   0   3   -0.30    2.80
  -6   0   3  -44.60   32.10
   6   0  -3    0.10    2.70
  -6   0  -3   19.00   32.30
  -6   0  -3    1.10    2.30
  -6   0   3    4.50    3.30
   6   0   3    0.20    2.40
   6  -1  -3   31.70    5.40
   6   1   3   32.80    5.90
  -6  -1   3   26.70    5.30
  -6  -1   3   39.80    8.40
  -6   1  -3   21.60    4.80
   6   1   3   28.20    5.00
  -6   1  -3   22.90    5.20
  -6  -1   3   27.00    6.10
  -6  -1   3   30.70    5.40
   6  -1  -3   29.50    5.40
  -6  -1   3   65.29   32.00
  -6  -1   3   30.40    6.30
  -6  -1  -3   30.10    5.90
  -6   1   3   31.30    4.90
   6  -1   3   29.80    5.50
   6   1  -3   33.60    5.60
  -6  -1  -3   19.80    4.70
  -6  -1  -3   38.70    6.00
   6  -1   3   25.20    5.00
  -6  -1  -3   10.00   28.40
  -6  -1  -3   28.80    6.10
  -6  -1  -3   30.70    5.70
  -6  -1  -3   50.19    9.60
  -6   1   3   28.40    5.70
  -6   1   3   29.90    5.70
   6   2   3  111.89   11.10
   6  -2  -3  127.09   11.10
  -6  -2   3  123.49   11.70
  -6  -2   3  124.19   13.00
  -6  -2   3  111.29    8.50
  -6  -2   3  116.09   10.90
  -6  -2   3  111.39   11.20
  -6   2  -3  120.69    9.00
   6   2   3  106.59    8.00
  -6   2  -3  105.89   10.90
   6   2  -3  111.59    8.30
  -6   2   3   95.99    7.30
   6  -2   3  121.39   10.90
  -6   2   3  123.39    9.40
  -6  -2  -3   97.59   10.30
  -6  -2  -3  108.59   10.60
  -6  -2  -3   94.49   12.10
  -6  -2  -3  127.19   11.60
  -6   2   3  124.79    8.60
  -6  -3   3   46.80    8.50
  -6  -3   3   37.80    6.50
   6   3   3   50.79    8.80
  -6  -3   3   38.60    7.90
  -6  -3   3   41.80    7.20
   6   3   3   36.00    5.30
   6  -3  -3   50.49    7.30
  -6   3  -3   42.30    6.30
  -6   3   3   45.90    6.40
  -6  -3  -3   39.70    7.70
  -6   3   3   37.40    5.20
   6   3  -3   35.40    5.10
  -6  -3  -3   46.60    7.60
  -6  -3  -3   41.40    6.50
  -6   3   3   43.60    5.90
   6  -3   3   30.90    5.90
  -6   4  -3   13.20    3.70
   6  -4  -3    7.40    4.00
  -6  -4   3   11.70    4.10
   6   4   3   12.20    4.30
  -6   4  -3    8.30    2.90
  -6  -4   3    9.80    3.90
  -6  -4   3   10.10    3.70
  -6   4  -3   17.00    3.60
  -6  -4   3    9.40    5.30
  -6   4   3    7.10    3.10
  -6   4   3   13.70    3.30
  -6   4   3   15.40    3.70
  -6  -4  -3   13.90    4.50
   6  -4   3   13.20    3.00
   6  -4   3   16.40    4.50
  -6  -4  -3    6.20    3.20
  -6  -4  -3    8.70    3.90
  -6   5  -3  249.38   10.40
  -6  -5   3  246.88   13.30
  -6   5  -3  212.08   11.40
  -6   5  -3  227.18   11.00
   6  -5  -3  249.48   13.00
  -6   5   3  251.77   10.90
  -6   5   3  230.68   11.50
  -6   6  -3   67.29    7.20
  -6   6  -3   59.99    4.70
  -6   6   3   51.69    6.10
  -6   6   3   72.39    4.70
   7   0   3    4.60    2.90
   7   0   3    4.60    3.10
  -7   0  -3   36.40    9.70
  -7   0  -3    7.90    3.60
  -7   0  -3    3.30    3.50
  -7   0   3   -1.40    3.00
  -7   0   3    0.00    3.20
  -7   0   3   36.40   50.09
   7   0  -3    2.70    2.80
  -7   0  -3   64.49   48.10
  -7   0   3   11.50    8.10
   7   0  -3    0.00    2.60
  -7   1  -3  278.57   15.70
  -7  -1   3  251.57   19.70
  -7   1  -3  329.27   68.29
  -7   1  -3  289.77   15.90
   7   1   3  292.27   16.10
  -7  -1   3  296.57   15.50
  -7  -1   3  281.87   16.90
   7  -1  -3  291.57   15.30
   7   1   3  289.47   14.50
  -7  -1   3  263.87   15.10
  -7  -1   3  269.17   16.00
  -7  -1   3  273.77   45.60
  -7  -1  -3  289.07   15.20
  -7   1   3  321.67   16.80
   7   1  -3  295.07   15.80
  -7   1   3  288.27   15.80
   7  -1   3  275.07   14.80
  -7  -1  -3  292.47   15.70
  -7  -1  -3  281.87   16.00
   7   1  -3  284.47   14.90
  -7  -1  -3  286.17   15.70
  -7  -1  -3  300.67   44.70
  -7  -1  -3  286.17   16.70
  -7  -1  -3  286.17   19.80
  -7   2  -3  115.19    9.40
   7   2   3   80.39    9.40
  -7  -2   3   87.19   10.00
  -7  -2   3   81.19    9.10
   7  -2  -3   97.99    9.70
  -7  -2   3   96.59   11.20
  -7  -2   3  107.69   11.20
  -7   2   3   85.99   12.50
  -7  -2  -3  104.29   13.20
   7  -2   3  110.69   10.30
  -7  -2  -3  103.89   10.00
   7   2  -3   99.29    8.40
  -7   2   3   86.29    9.50
  -7   2   3   98.89    8.40
  -7  -2  -3  107.79   10.80
  -7  -2  -3  103.79   10.60
   7   2  -3  105.79   10.70
  -7  -3   3    7.80    3.50
  -7  -3   3   17.20    5.10
  -7   3  -3    5.00    2.60
  -7  -3   3    6.10    3.90
   7   3   3    9.70    4.30
   7  -3  -3   10.30    3.50
  -7  -3   3    5.30    3.00
  -7   3   3    8.50    3.20
   7   3  -3   11.10    4.70
  -7   3   3   11.20    3.80
  -7  -3  -3    9.00    4.20
  -7  -3  -3    9.40    3.40
   7  -3   3    4.90    3.00
  -7   3   3    5.50    3.00
  -7  -3  -3   10.20    4.20
  -7  -4   3    8.20    3.00
   7  -4  -3    4.90    2.60
  -7   4  -3    6.00    3.00
  -7  -4   3    2.80    2.50
  -7  -4  -3    8.50    3.40
  -7   4   3   10.10    3.70
   7  -4   3    6.40    3.00
  -7   4   3    4.30    2.40
  -7   4   3   10.50    3.10
  -7  -4  -3    5.70    3.00
  -7   5  -3    4.20    2.40
   7  -5  -3    1.50    2.00
  -7  -5   3   -3.00    2.10
  -7   5   3    4.30    2.80
  -7   5   3    3.10    2.20
  -8   0  -3   -0.10    2.80
  -8   0   3   -2.50    2.60
   8   0  -3    2.60    2.60
  -8   0  -3   -1.20    2.60
   8   0   3   -0.20    2.40
   8   0   3    0.50    2.70
   8   0  -3   -2.40    2.70
  -8  -1   3    6.60    3.80
  -8  -1   3   11.50    3.70
  -8   1  -3    8.70    3.50
  -8  -1   3   12.10    4.20
  -8   1  -3   10.40    3.70
   8   1   3   16.20    4.10
   8   1   3    8.70    3.60
   8  -1  -3    9.80    3.40
  -8  -1  -3    8.20    3.70
  -8  -1  -3   11.60    3.80
  -8  -1  -3   12.10    3.80
   8   1  -3    9.60    3.50
   8  -1   3    9.80    3.30
  -8   1   3   12.90    4.40
  -8  -1  -3   13.40    4.50
  -8  -2   3    4.80    3.50
   8   2   3   11.90    4.30
  -8   2  -3   12.50    4.00
   8  -2  -3    8.20    3.10
  -8  -2   3    8.30    3.20
  -8  -2   3    9.40    4.10
  -8  -2  -3    7.30    3.60
   8   2  -3   14.60    4.40
  -8  -2  -3   14.30    3.90
  -8   2   3    6.30    3.70
   8  -2   3    8.90    3.30
  -8  -3   3   26.00    5.30
  -8  -3   3   34.50    5.10
  -8   3  -3   26.90    4.70
  -8  -3   3   28.80    4.90
   8   3   3   41.90    6.40
   8  -3  -3   22.50    4.30
  -8  -3  -3   30.00    5.00
  -8   3   3   33.60    5.30
   8   3  -3   39.10    6.10
   8  -3   3   21.30    3.90
  -8  -3  -3   31.90    5.10
   8   4   3    1.50   11.10
  -8  -4   3   -1.00    1.30
   8  -4  -3    0.80    1.90
  -8   4  -3    0.00    1.90
  -8  -4   3    3.60    3.10
  -8  -4  -3   -1.10    1.50
   8  -4   3   -2.10    1.60
  -8   4   3   -4.70    4.60
  -8  -4  -3    2.40    2.20
   8   4  -3    6.90    7.10
   9   0   3    1.30    2.00
  -9   0   3   -0.80    2.10
  -9   0  -3    1.00    2.30
  -9  -1   3    5.20    2.70
  -9   1  -3   -2.20    1.80
   9   1   3    0.10    2.10
   9  -1  -3   -2.70    2.40
  -9  -1  -3    1.80    2.40
   9  -1   3    0.80    2.00
  -9   1   3   -0.40    2.00
  -9  -2   3   13.80    3.10
  -9  -2   3   14.70    3.40
   9  -2  -3   14.00    2.90
  -9   2  -3   12.80    3.00
  -9  -2   3   15.40    3.00
   9   2   3   32.00    5.00
   9  -2   3   14.90    2.90
  -9  -2  -3   16.80    3.10
  -9  -2  -3   10.90    2.80
   9   2  -3   27.50    4.60
  -9   2   3   13.30    3.10
   0   1  -4    3.00    0.90
   0   1   4    0.30    0.70
   0   1  -4    0.80    0.70
   0   3  -4    0.40    1.00
   0   3   4    1.00    1.00
   0   3  -4    1.80    1.00
   0   3   4    0.30    1.10
   0   4  -4   95.99    5.20
   0  -4  -4   97.49   12.90
   0   4   4   94.69    5.30
   0   4  -4  106.59    5.80
   0  -4   4   87.29    9.00
   0  -4   4  105.19    8.50
   0   4   4   97.89    5.80
   0   5  -4    1.60    1.50
   0  -5  -4    1.80    2.40
   0  -5   4    4.00    3.70
   0  -5   4    0.40    2.30
   0   5   4    1.20    1.60
   0  -5  -4    2.30    2.30
   0  -5   4   -2.50    2.70
   0  -5   4   -0.90    3.00
   0   5  -4   -0.20    1.20
   0   5   4   -2.00    1.20
   0  -6   4  234.58   13.50
   0  -6   4  222.98   14.80
   0   6   4  191.08   11.50
   0  -6  -4  237.58   13.80
   0  -6   4  223.08   13.20
   0  -6   4  232.78   15.10
   0   6  -4  185.58   11.20
   0  -6  -4  212.88   11.90
   0  -7   4   -0.50    2.70
   0  -7   4    4.40    3.50
   0  -7  -4    4.70    3.00
   0  -7  -4   -1.00    1.80
   0  -7   4   -0.90    2.20
   0  -7   4   -0.50    2.60
   0  -8   4   39.40    5.30
   0  -8  -4   34.70    3.70
   0  -8   4   28.50    4.20
   0  -8   4   36.60    4.40
   0   8  -4   36.20    4.90
  -1   0  -4 3350.56   87.29
  -1  -1   4 5739.03  149.79
  -1  -1  -4 5763.62  147.69
  -1   2  -4  487.45   14.60
  -1  -2   4  450.75   15.60
  -1   2  -4  479.95   14.80
   1   2  -4  464.85   12.90
  -1   2   4  470.05   14.60
  -1  -2  -4  459.05   15.80
  -1   2   4  470.35   14.80
  -1  -3   4    7.60    2.40
  -1   3  -4    4.80    1.70
  -1   3  -4    8.10    2.20
   1   3  -4    4.90    1.10
  -1   3   4    4.70    1.80
  -1   3   4    9.20    2.30
   1   3  -4    4.10    1.10
   1  -4  -4  599.84   22.20
  -1  -4   4  668.43   32.70
   1   4   4  634.94   18.10
  -1   4  -4  625.24   20.00
   1  -4  -4  576.94   22.50
  -1   4  -4  630.74   20.70
  -1  -4   4  564.14   23.70
  -1   4   4  620.04   20.20
   1   4  -4  625.94   17.70
   1  -4   4  614.34   23.60
  -1   4   4  637.94   22.90
   1  -4   4  534.15   22.90
   1   4  -4  628.74   18.20
  -1   5  -4   16.30    3.50
   1   5   4   15.00    2.40
  -1  -5   4   12.80    4.60
  -1  -5   4   27.10    7.70
  -1  -5   4   16.50    5.80
   1  -5  -4   14.80    4.30
   1  -5  -4   13.60    4.90
   1  -5  -4   13.00    4.10
  -1   5  -4   12.90    2.90
   1  -5  -4   18.00    5.30
  -1  -5   4   17.80    4.90
   1  -5   4   14.60    4.50
   1  -5   4   16.20    4.70
  -1   5   4   17.30    3.40
   1   5  -4   16.60    2.50
   1  -5   4   15.90    4.30
   1  -5   4   20.50    6.60
   1   5  -4   16.90    2.20
  -1  -5  -4   17.80    4.40
   1  -5   4   23.30    5.60
  -1  -5  -4   20.40    4.80
  -1   5   4   14.00    3.40
  -1   6  -4    1.50    1.90
  -1  -6   4    9.30    4.40
   1  -6  -4   -3.00    2.80
  -1  -6   4    4.80    3.40
  -1  -6   4    8.10    4.30
   1  -6  -4    5.20    2.60
   1  -6  -4    5.90    3.30
   1  -6   4    4.50    3.30
   1  -6   4    2.30    3.10
  -1  -6  -4    6.80    3.20
  -1   6   4    0.90    2.90
   1  -6   4    0.60    2.60
   1   6  -4    4.90    1.90
  -1   6   4    0.50    2.20
   1  -7  -4    5.40    3.00
  -1   7  -4   10.90    3.80
  -1  -7   4    6.10    2.90
  -1  -7   4    9.50    4.20
  -1  -7   4   12.10    4.10
  -1  -7   4   11.50    3.80
  -1   7  -4    9.20    4.70
   1  -7  -4   10.30    2.90
   1  -7  -4    8.40    2.90
  -1  -7  -4   11.20    3.60
   1  -7   4    7.00    3.10
   1  -7   4   11.80    3.40
  -1   7   4    8.80    3.00
  -1  -7  -4    8.70    2.80
   1  -7   4   13.00    4.50
   1  -7   4    5.90    3.10
  -1   8  -4    4.20    2.20
  -1  -8   4    2.30    1.40
   1  -8  -4    4.00    2.00
  -1  -8   4    6.40    3.10
   1  -8  -4    1.30    3.30
   1  -8   4    0.20    2.80
  -1  -8  -4    0.90    1.30
   1  -8   4    4.50    2.20
   1  -8   4    0.60    1.90
  -2   0   4 3546.95   97.69
  -2   0  -4 3643.34  102.69
   2   0   4 3726.53   93.79
  -2   0   4 3599.24  103.39
  -2   0  -4 3728.23   93.89
  -2   0  -4 3626.84   97.09
   2   1   4   88.49    4.30
  -2  -1   4   98.19    5.70
  -2   1  -4  104.09    5.40
  -2   1  -4  116.19    5.50
  -2  -1   4  132.89    7.30
  -2  -1   4  129.99   13.10
  -2   1  -4  117.59    5.20
  -2   1  -4   98.59   17.80
  -2   1  -4  108.79    8.40
   2   1   4   89.59    4.20
   2  -1   4  126.59    5.60
  -2  -1  -4  100.99    9.90
  -2   1   4  106.69   18.60
  -2   1   4   98.69    5.40
   2   1  -4  114.09    4.20
  -2   1   4  100.69    8.30
   2  -1   4  107.59    5.40
  -2   1   4   90.19    5.40
  -2  -1  -4   88.59    5.10
  -2  -1  -4  107.89    5.90
   2   2   4   14.20    1.30
  -2   2  -4   13.70    2.80
  -2   2  -4    9.20    2.20
  -2  -2   4    9.90    2.60
  -2   2   4    7.80    2.10
   2   2  -4   12.40    1.40
  -2  -2  -4    9.70    2.20
   2   2  -4   10.10    1.30
  -2   2   4    9.10    2.40
  -2   3  -4  173.88    8.60
  -2  -3   4  171.58    9.30
  -2   3  -4  174.08    8.50
  -2   3   4  160.08    8.40
  -2   3   4  171.18    8.90
   2   3  -4  176.68    5.80
   2  -4  -4  348.67   15.90
  -2  -4   4  365.76   17.90
   2  -4  -4  377.36   15.60
  -2   4  -4  343.77   14.40
  -2   4  -4  355.26   14.80
  -2  -4   4  386.56   20.90
   2  -4   4  370.96   17.70
  -2   4   4  364.16   14.90
  -2   4   4  349.07   15.40
  -2   4   4  372.36   15.60
   2  -4   4  366.46   16.50
  -2  -5   4   58.19    8.80
  -2  -5   4   63.69    8.30
  -2   5  -4   44.30    6.00
  -2   5  -4   47.10    6.00
  -2   5  -4   45.10    6.80
   2  -5  -4   45.00    6.30
   2  -5  -4   51.39    6.70
  -2  -5   4   50.19    7.90
   2  -5  -4   50.39    6.20
   2  -5  -4   41.60    5.70
  -2   5   4   51.89    6.80
   2  -5   4   65.09    8.00
   2  -5   4   53.39    6.90
  -2   5   4   55.69    6.70
   2  -5   4   40.40    6.40
   2  -5   4   72.79    9.30
  -2   5   4   39.70    5.90
   2  -5   4   54.89    7.70
  -2  -6   4   44.90    7.70
   2  -6  -4   49.99    6.60
  -2   6  -4   35.30    6.20
  -2   6  -4   40.60    6.80
   2  -6  -4   35.30    5.30
  -2  -6   4   36.60    7.60
   2  -6  -4   34.40    5.70
  -2  -6   4   40.50    6.80
  -2   6  -4   33.40    6.10
   2  -6  -4   34.30    5.40
   2  -6   4   35.60    6.40
   2  -6   4   40.10    6.50
  -2   6   4   26.00    4.90
   2  -6   4   44.30    6.30
  -2   6   4   41.90    6.00
   2  -6   4   33.20    5.90
  -2   7  -4   -0.80    1.90
  -2   7  -4    1.30    3.00
  -2  -7   4    4.10    3.60
   2  -7  -4    1.90    2.10
   2  -7  -4    2.70    2.70
   2  -7  -4    1.80    2.10
   2  -7  -4   -0.20    2.00
   2  -7   4    2.10    2.40
  -2   7   4    3.30    2.40
   2  -7   4    1.90    3.00
  -2   7   4    0.20    2.70
  -2   7   4    0.00    2.00
   2  -7   4    1.30    2.50
   2  -7   4    0.90    2.10
  -2   8  -4    0.20    1.40
   2  -8  -4    0.70    2.20
  -2   8  -4    1.90    2.20
   2  -8  -4   -0.60    1.30
  -2   8   4    4.80    2.30
  -2   8   4    0.60    1.80
  -2   8   4   -1.60    1.50
   2  -8   4    0.10    1.50
   2  -8   4    0.00    1.60
  -3   0   4   67.69    7.80
  -3   0   4   67.99   15.50
   3   0   4   77.59    4.90
   3   0  -4   77.59    4.60
  -3   0  -4   78.39    4.90
  -3   0  -4   75.79    8.00
   3   0   4   80.89    4.80
  -3   0   4   77.69    5.00
  -3   0  -4   90.19   14.50
  -3  -1   4    8.10    2.40
   3   1   4    7.50    1.80
  -3   1  -4   10.10    4.60
  -3   1  -4   10.10   18.10
  -3   1  -4    9.20    2.00
  -3   1   4   32.90   23.90
   3   1  -4   12.10    1.90
   3  -1   4    8.40    2.30
  -3   1   4   13.70    4.80
  -3  -2   4  256.37   11.70
   3   2   4  239.48    8.50
  -3  -2   4  227.08   17.40
  -3  -2   4  271.67   11.10
  -3  -2  -4  245.88   12.80
  -3  -2  -4  230.38   10.70
   3   2  -4  242.88    8.40
   3  -3  -4    7.40    2.70
  -3  -3   4    1.30    2.00
  -3   3  -4    6.80    2.80
   3  -3   4    5.50    2.40
   3   3  -4    3.00    1.00
  -3  -3  -4    8.30    2.70
  -3   3   4    4.20    2.10
   3  -4  -4  107.59    7.40
  -3  -4   4   93.19    9.00
  -3  -4   4  119.49   11.70
   3  -4  -4   92.69    7.30
  -3   4  -4  101.49    7.90
  -3   4   4   95.79    7.20
   3  -4   4  104.09    7.90
  -3   5  -4   58.59    7.50
   3  -5  -4   65.79    6.80
   3  -5  -4   79.29    8.10
  -3   5  -4   70.99    7.80
   3  -5  -4   73.39    7.80
  -3   5  -4   74.19    8.50
  -3   5   4   67.39    6.70
   3  -5   4   69.29    7.30
   3  -5   4   86.99    9.10
   3  -5   4   57.19    7.10
   3  -5   4   81.99    9.00
  -3   5   4   70.89    7.50
  -3   6  -4    5.20    2.90
  -3   6  -4    6.30    3.30
   3  -6  -4    6.10    2.80
   3  -6  -4    5.70    3.00
   3  -6  -4    5.30    2.60
   3  -6  -4    3.60    2.20
  -3   6  -4    6.60    2.90
   3  -6   4    8.90    3.40
   3  -6   4    5.90    3.20
   3  -6   4    9.60    3.40
  -3   6   4    5.20    2.60
   3  -6   4    7.80    3.10
  -3   6   4    8.00    3.20
   3  -6   4    3.70    2.60
  -3   6   4    5.30    2.60
   3  -7  -4   -1.40    1.80
   3  -7  -4    0.90    2.90
   3  -7  -4   -1.90    2.50
  -3   7  -4   -2.60    1.70
  -3   7  -4    0.40    1.70
   3  -7  -4    2.20    2.50
  -3   7  -4    1.20    2.80
   3  -7   4    3.30    2.30
  -3   7   4    3.70    3.00
   3  -7   4   -0.10    2.10
  -3   7   4   -2.20    2.30
  -3   7   4   -2.20    2.30
   3  -7   4    4.50    2.50
  -4   0  -4 1580.84   44.40
   4   0   4 1540.55   44.30
  -4   0   4 1498.75   44.20
   4   0  -4 1552.54   44.10
   4   0   4 1527.55   44.20
  -4   0  -4 1593.64   51.19
  -4   0   4 1477.85   62.69
  -4   0  -4 1579.74   63.39
  -4   1  -4   18.80    6.20
  -4   1  -4   22.00    3.40
  -4   1  -4    5.90   24.50
  -4  -1   4   34.20    6.00
  -4  -1   4   31.40   14.50
   4   1   4   27.30    3.70
  -4  -1   4   25.70    4.20
   4  -1   4   24.60    3.80
  -4  -1  -4   33.90    6.70
  -4  -1  -4   22.70    3.70
   4   1  -4   23.00    3.20
  -4  -1  -4   24.80   13.80
  -4  -2   4   70.39    7.60
  -4  -2   4   93.59   15.20
   4   2   4   72.99    4.90
  -4  -2   4   76.29    6.70
  -4  -2  -4   72.89    5.50
  -4  -2  -4   72.59    7.00
  -4   2   4   87.59    9.40
   4   2  -4   74.49    5.00
  -4  -2  -4   67.39   14.50
  -4   3  -4  379.96   15.20
   4   3   4  373.66   12.80
  -4  -3   4  375.26   17.40
   4  -3  -4  410.56   15.30
   4   3  -4  362.46   13.00
   4  -3   4  359.06   15.00
  -4   3   4  406.66   15.10
  -4  -3  -4  386.36   16.70
   4  -4  -4   51.79    5.90
  -4   4  -4   59.29    6.60
  -4   4  -4   47.80    6.10
   4  -4  -4   51.39    7.40
  -4  -4   4   43.20    6.70
  -4  -4   4   32.40    6.30
  -4   4  -4   54.39    7.00
  -4  -4   4   35.60    8.00
   4  -4  -4   45.60    5.70
   4   4  -4   39.10    3.30
   4  -4   4   43.70    5.90
  -4   4   4   38.20    5.20
  -4   4   4   44.70    5.20
   4  -4   4   49.20    5.90
   4  -4   4   52.79    6.70
  -4   4   4   48.30    5.20
   4  -5  -4   12.70    4.40
  -4   5  -4    6.20    2.60
  -4   5  -4   10.60    3.50
   4  -5  -4    8.40    2.90
   4  -5  -4    6.20    2.60
  -4   5  -4   16.90    4.20
  -4   5   4    7.90    2.70
  -4   5   4   14.70    3.40
   4  -5   4   15.10    3.90
  -4   5   4   10.50    3.10
   4  -5   4   10.60    3.10
   4  -5   4    9.90    3.00
   4  -6  -4   24.50    4.10
  -4   6  -4   16.60    3.40
  -4   6  -4   28.60    4.10
   4  -6  -4   21.60    3.50
  -4   6  -4   11.40    3.30
  -4   6  -4   18.70    3.70
   4  -6   4   21.50    3.80
  -4   6   4   17.80    3.30
  -4   6   4   18.90    3.70
  -4   6   4   14.60    3.00
   4  -6   4   21.50    4.30
  -4   7  -4   24.90    3.20
  -4   7  -4   16.80    2.90
   4  -7  -4   23.40    3.10
   4  -7   4   32.30    3.90
  -4   7   4   22.50    3.30
  -4   7   4   10.50    7.10
  -4   7   4   21.80    3.70
  -5   0   4    0.20    1.60
   5   0   4    2.60    1.90
  -5   0   4   29.60   24.40
  -5   0  -4    0.30    5.50
  -5   0   4    0.90    2.50
   5   0   4    0.80    2.00
   5   0  -4   -1.70    1.40
  -5   0  -4    1.30    1.90
  -5   0  -4    6.80   25.30
  -5  -1   4   46.70    8.50
  -5   1  -4  -19.40   37.40
  -5  -1   4   28.70    5.00
  -5  -1   4   37.10   22.20
  -5   1  -4   28.60   10.20
   5   1   4   31.20    4.60
   5   1   4   33.50    5.30
  -5   1   4   38.20    4.90
  -5  -1  -4   33.00    5.10
  -5  -1  -4   60.19   21.00
   5   1  -4   26.90    4.20
  -5  -1  -4   37.60    7.50
  -5  -2   4   14.10    3.90
   5   2   4   10.50    2.90
  -5  -2   4   11.90   18.40
  -5  -2   4    9.90    3.70
   5   2   4   15.00    3.80
  -5  -2  -4   15.60   14.60
  -5  -2  -4    6.30    2.90
  -5  -2  -4    3.80    4.30
  -5   2   4    8.20    2.60
  -5  -2  -4   11.70    3.30
   5   2  -4    9.20    2.70
  -5  -3   4    4.90    4.40
   5  -3  -4   -3.30    2.40
  -5   3  -4    2.30    2.10
  -5  -3   4    2.50    3.40
   5  -3  -4    3.20    2.00
  -5  -3   4    0.40    2.10
  -5  -3   4    1.80    3.20
   5   3   4   -2.30    2.00
  -5   3  -4    2.90    1.90
   5   3   4    1.10    1.80
  -5  -3  -4    5.90    2.90
  -5  -3  -4   -1.70    2.60
   5   3  -4    4.90    2.00
  -5   3   4   -0.20    2.00
   5  -3   4   -4.60    2.90
  -5   3   4    1.80    1.90
  -5  -3  -4    3.70    3.20
  -5   3   4    2.80    2.00
  -5  -4   4    2.60    4.60
  -5   4  -4    6.60    3.20
  -5  -4   4    5.10    7.50
  -5  -4   4    5.90    4.60
   5   4   4    2.70    2.90
   5  -4  -4   12.50    4.60
  -5   4  -4    8.50    4.10
  -5   4  -4    3.50    2.20
  -5  -4   4    7.40    3.30
   5  -4  -4    6.30    2.90
  -5  -4  -4    5.60    3.30
  -5  -4  -4    7.90    5.50
   5  -4   4    7.60    4.50
  -5   4   4    4.60    2.90
   5   4  -4    5.60    2.60
  -5   4   4    7.70    2.60
  -5  -4  -4    6.50    4.70
  -5   5  -4    7.10    2.50
   5  -5  -4   12.20    4.30
  -5   5  -4    6.50    2.60
   5  -5  -4    9.30    2.70
  -5   5  -4   10.50    2.70
  -5   5   4    9.20    2.40
  -5   5   4    7.90    2.70
   5  -5   4    5.30    2.30
  -5   6  -4    7.30    2.90
   5  -6  -4    9.20    2.50
  -5   6  -4    3.40    2.10
  -5   6  -4    8.70    2.50
  -5   6   4    5.60    2.20
  -5   6   4    4.70    2.20
   5  -6   4    3.50    2.30
  -6   0  -4  125.99    9.20
   6   0   4  116.19    9.20
   6   0  -4  116.89    8.80
  -6   0   4  128.09   10.30
  -6   0  -4  123.89   10.70
   6   0  -4  119.99    8.70
  -6   0  -4  119.09    9.50
  -6   0   4  135.49   10.30
  -6   0   4  135.29   38.60
  -6   0  -4  147.89   35.90
  -6  -1   4 1257.87   70.49
   6  -1  -4 1159.78   37.90
  -6   1  -4 1191.98   39.00
  -6  -1   4 1141.09   40.20
  -6   1  -4 1153.38   39.40
   6   1   4 1203.38   39.60
  -6  -1   4 1170.88   39.10
  -6  -1   4 1175.48   39.50
  -6  -1   4 1163.58   41.30
   6   1   4 1148.69   38.10
  -6  -1   4 1203.68   45.60
  -6   1  -4 1043.40  101.09
   6  -1  -4 1135.09   38.40
   6   1  -4 1175.18   37.90
   6  -1   4 1198.08   38.60
  -6  -1  -4 1292.87   67.09
  -6  -1  -4 1133.09   40.00
  -6   1   4 1170.18   39.80
  -6  -1  -4 1182.08   40.70
   6  -1   4 1171.38   38.20
  -6  -1  -4 1190.28   39.10
  -6   1   4 1107.09   36.10
  -6  -1  -4 1118.59   38.20
   6   1  -4 1199.18   39.00
  -6   1   4 1203.88   38.00
  -6  -1  -4 1168.98   44.50
  -6   1   4 1156.18   39.50
  -6  -1  -4 1141.99   39.40
  -6   2  -4   72.69    8.80
  -6  -2   4   67.89    8.80
   6  -2  -4   69.49    8.30
   6   2   4   66.59    7.40
  -6  -2   4   79.19    9.20
  -6  -2   4   77.79    8.90
   6   2   4   64.99    8.40
  -6  -2   4   94.79   11.10
  -6  -2   4   72.79    7.90
  -6   2  -4   80.39    8.30
   6  -2   4   86.49    9.20
  -6  -2  -4   67.39    8.30
  -6   2   4   74.29    7.60
  -6   2   4   88.39    7.60
  -6  -2  -4  101.09    9.40
  -6   2   4   61.69    7.60
  -6  -2  -4   84.69    9.20
   6   2  -4   78.59    8.20
  -6  -2  -4   50.09    7.60
  -6  -3   4    2.60    3.20
   6   3   4   -2.00    2.30
  -6  -3   4    1.60    4.10
   6   3   4   10.40    4.30
  -6   3  -4    8.30    3.20
  -6  -3   4   10.70    4.30
  -6  -3   4    9.90    3.80
   6  -3  -4    1.80    2.60
  -6   3   4    6.30    3.20
  -6   3   4    7.70    3.00
   6  -3   4    7.70    3.80
  -6   3   4    6.30    2.60
  -6  -3  -4    5.70    3.60
   6   3  -4    9.20    3.00
  -6  -3  -4    6.70    3.60
  -6  -3  -4    8.80    4.10
   6   4   4   29.30    5.80
  -6  -4   4   33.30    6.30
   6  -4  -4   24.30    5.40
  -6  -4   4   28.70    5.20
  -6  -4   4   21.70    5.00
  -6   4  -4   24.90    4.50
  -6  -4   4   42.30    8.00
  -6  -4  -4   20.00    4.90
  -6   4   4   26.90    4.80
  -6   4   4   26.10    4.80
  -6   4   4   24.70    4.10
  -6  -4  -4   33.60    6.30
   6  -4   4   44.60    4.90
  -6  -4  -4   15.60    4.60
   6  -4   4   31.50    6.20
  -6   5  -4   15.30    3.20
   6  -5  -4   20.60    4.40
  -6   5  -4   30.00    4.00
  -6   5  -4   18.10    3.90
  -6  -5   4   22.10    4.80
  -6   5   4   17.10    3.60
   6  -5   4   24.40    3.50
  -6   5   4   25.40    4.00
  -6   6  -4    7.50    2.30
  -6   6  -4    6.70    3.20
  -6   6  -4    9.00    3.50
  -6   6   4    0.60    2.30
  -6   6   4    5.30    2.00
  -7   0   4   69.59   14.20
  -7   0  -4   83.19   10.00
  -7   0  -4   78.69    9.10
  -7   0   4   95.29   53.19
   7   0   4   87.79    9.00
   7   0   4   83.19    8.20
  -7   0   4   84.59   10.10
   7   0  -4   84.69    7.90
  -7   0   4  107.99   10.80
  -7   0  -4   92.19   14.40
   7   0  -4   80.89    8.70
  -7   0  -4   35.00   48.10
  -7   1  -4  304.47   16.70
   7   1   4  319.17   15.60
  -7  -1   4  322.57   16.50
  -7  -1   4  320.57   50.09
   7  -1  -4  324.07   16.20
  -7   1  -4  327.67   17.10
   7   1   4  336.67   17.60
  -7  -1   4  338.87   16.90
  -7  -1   4  315.87   18.10
  -7  -1   4  296.47   25.90
  -7  -1   4  338.57   17.60
  -7   1  -4  191.78   72.19
   7   1  -4  319.97   15.70
  -7  -1  -4  317.17   16.70
  -7  -1  -4  333.87   17.50
   7  -1   4  338.07   16.40
   7   1  -4  326.57   16.70
  -7  -1  -4  288.27   23.90
  -7  -1  -4  333.17   16.40
  -7  -1  -4  327.97   16.90
  -7  -1  -4  321.97   17.80
  -7   1   4  353.36   18.00
  -7  -1  -4  381.26   48.20
  -7  -2   4    7.60    4.00
  -7   2  -4    2.20    3.00
  -7  -2   4    1.00    2.20
  -7  -2   4   -4.80    2.30
   7  -2  -4   -1.70    2.10
  -7   2  -4    5.60    3.20
   7   2   4    3.20    3.20
  -7  -2   4    6.60    3.20
  -7   2   4    2.30    2.90
   7  -2   4   -0.60    2.30
  -7  -2  -4    1.00    2.70
   7   2  -4    3.10    3.00
   7   2  -4    0.80    3.00
  -7  -2  -4    3.50    3.10
  -7   2   4    0.50    2.40
  -7  -2  -4    0.80    2.90
  -7  -2  -4    1.00    2.70
  -7   2   4    7.40    3.30
  -7   3  -4  149.79   10.30
   7  -3  -4  144.79   10.40
  -7  -3   4  160.78   10.90
  -7  -3   4  132.49   13.40
  -7  -3   4  126.79   10.30
   7   3   4  147.19   11.40
  -7  -3   4  165.18   11.60
  -7   3   4  145.89    8.80
  -7  -3  -4  140.69   10.70
   7  -3   4  143.89   10.10
  -7   3   4  147.09    9.60
  -7  -3  -4  139.09   10.40
  -7  -3  -4  124.19   11.80
  -7   3   4  144.59   10.40
   7   3  -4  127.99   10.50
  -7  -4   4   53.49    7.10
  -7  -4   4   44.70    7.40
   7  -4  -4   42.00    6.00
  -7  -4   4   56.29    6.70
  -7   4  -4   38.20    5.70
  -7  -4  -4   43.70    6.60
   7  -4   4   43.20    5.90
  -7   4   4   49.00    5.80
  -7   4   4   46.00    6.50
  -7  -4  -4   43.50    6.00
  -7   4   4   51.29    5.60
  -7   5  -4   25.20    3.90
  -7  -5   4   17.60    3.80
   7  -5  -4   16.10    3.50
  -7   5   4   24.50    3.40
  -7  -5  -4   16.00    4.30
  -7   5   4   17.20    4.10
   8   0  -4    7.30    3.40
   8   0  -4    1.90    3.10
  -8   0   4    3.00    2.90
   8   0   4    1.90    2.70
  -8   0  -4    3.70    3.00
  -8   0  -4    2.60    3.10
   8   0   4    1.50    2.40
  -8  -1   4    5.10    3.50
  -8   1  -4    1.50    2.70
  -8  -1   4   -1.90    2.40
   8   1   4    3.70    2.40
   8   1   4    7.60    3.30
  -8   1  -4    9.20    3.40
   8  -1  -4    6.90    3.10
  -8   1   4    6.60    3.40
  -8  -1  -4    2.90    2.70
   8   1  -4    2.80    3.10
   8  -1   4    3.50    2.60
  -8  -1  -4    4.00    3.60
  -8  -1  -4    0.70    2.60
  -8  -1  -4    1.30    3.20
   8   2   4   12.50    3.30
   8  -2  -4   20.50    4.40
   8   2   4   19.60    4.90
  -8  -2   4   26.40    4.90
  -8  -2   4   17.90    4.50
  -8   2  -4   25.30    5.00
  -8  -2   4   20.50    5.20
  -8  -2  -4   17.40    4.70
   8  -2   4   23.40    4.60
  -8   2   4    9.90    4.00
   8   2  -4   19.60    4.90
  -8  -2  -4   22.20    4.50
  -8  -3   4   17.20    4.20
  -8   3  -4   18.40    4.00
  -8  -3   4   11.40    3.30
   8   3   4   40.60    6.30
   8  -3  -4   22.30    4.30
  -8  -3   4   24.50    5.20
  -8  -3  -4   31.40    5.10
   8   3  -4   29.70    5.50
  -8  -3  -4   28.60    5.00
   8  -3   4   24.50    4.20
  -8   3   4   18.90    4.30
   8  -4  -4    6.80    2.30
  -8   4  -4    5.40    2.30
   8   4   4    6.80    6.50
  -8  -4   4    5.10    2.10
  -8  -4   4    6.40    2.90
  -8  -4  -4    6.20    2.10
  -8   4   4    5.10    2.30
  -8  -4  -4    5.00    2.30
   8  -4   4    2.60    1.90
   8   4  -4   13.10    4.90
  -8   4   4    1.40    3.20
  -9   0   4    0.30    2.40
  -9   0  -4    0.60    2.50
   9   0   4    0.30    2.00
   9   1   4   25.80    5.10
  -9   1  -4   13.70    4.60
  -9  -1   4   21.00    4.40
   9   1   4   37.20    6.40
   9  -1   4   24.00    3.70
  -9   1   4   19.50    4.00
  -9   2  -4    1.80    1.90
  -9  -2   4    1.00    1.70
   9   2   4    0.20    3.00
  -9  -2   4   -1.80    1.90
   9  -2  -4    1.30    1.70
  -9  -2   4    1.10    2.10
   9  -2   4   -0.30    1.40
  -9   2   4    3.30    2.40
  -9  -2  -4   -1.70    1.70
   9   2  -4    2.10    3.10
  -9  -2  -4   -0.70    1.80
   0   0  -5    0.80    0.50
   0   0   5   -0.90    0.50
   0   1  -5   -1.40    0.70
   0   1  -5    0.40    0.80
   0   1   5    3.20    1.00
   0   1   5    0.30    0.80
   0   3  -5   -0.10    0.90
   0   3   5    0.70    1.10
   0   3   5    1.80    1.30
   0   3  -5    0.10    1.10
   0   4  -5  205.18    8.70
   0  -4   5  204.38   12.40
   0  -4  -5  188.28   11.20
   0   4   5  228.58    8.90
   0   4   5  213.58    9.10
   0   4  -5  209.08    8.40
   0  -5   5    0.00    3.30
   0  -5  -5    0.70    2.70
   0  -5  -5   -1.30    2.20
   0  -5   5    0.80    3.60
   0   5  -5    2.40    1.50
   0  -5   5    0.20    2.30
   0  -5   5    3.30    4.60
   0   5   5   -0.50    1.30
   0  -5   5    1.50    3.90
   0   5   5   -1.30    1.30
   0   5  -5   -0.50    1.20
   0  -6   5  575.04   24.90
   0  -6  -5  593.24   25.90
   0  -6  -5  541.65   21.20
   0  -6   5  592.34   30.30
   0  -6   5  546.55   22.90
   0  -6   5  530.15   22.70
   0   6  -5  461.15   23.70
   0  -7   5   -1.80    2.10
   0  -7  -5   -0.80    1.70
   0  -7   5   -0.70    2.50
   0  -7   5    1.30    3.10
   0  -7   5    2.40    3.40
   0  -7  -5    2.80    2.60
   0  -8   5    1.50    2.10
   0  -8   5   -0.10    2.60
   0  -8  -5    1.50    1.50
   0   8  -5    0.10    2.30
   0  -8   5    2.00    2.00
   0  -8  -5    2.40    3.00
   0   8  -5   -0.50    3.30
   1   0  -5   -0.20    0.60
  -1   0  -5    0.40    8.20
   1   0   5   -0.50    0.70
  -1   0   5    2.30    2.20
  -1   0  -5    0.30    0.60
  -1   0  -5    1.00    1.90
  -1  -1   5 2220.18   60.89
  -1  -1   5 2295.67   64.49
   1   1   5 2331.27   57.69
  -1   1  -5 2306.77   58.79
  -1   1  -5 2320.67   58.69
  -1  -1  -5 2108.79   60.69
  -1  -1  -5 2278.47   61.89
  -1  -1  -5 2312.17   59.49
  -1   1   5 2233.58   59.19
   1  -1   5 2299.57   59.09
   1   2   5 1080.69   28.00
  -1   2  -5 1094.09   30.20
  -1  -2   5 1062.29   31.40
  -1   2  -5 1133.39   30.00
   1  -2   5  946.81   31.30
   1   2  -5 1096.99   28.60
  -1  -2  -5 1117.09   29.80
  -1  -2  -5 1081.79   28.50
  -1  -2  -5 1088.79   30.20
  -1  -2  -5 1101.59   28.40
  -1  -2  -5 1070.19   30.00
   1   2  -5 1121.09   28.60
  -1   2   5 1104.29   30.40
  -1   3  -5  240.18    9.40
  -1   3  -5  246.18    9.60
  -1  -3   5  229.48   10.60
   1   3   5  233.68    7.50
   1   3  -5  243.78    7.90
  -1   3   5  241.88    9.60
  -1   3   5  248.08    9.90
   1   3  -5  241.78    8.00
  -1   4  -5  784.42   30.20
  -1   4  -5  772.42   23.90
   1   4   5  756.42   21.90
  -1  -4   5  727.23   28.20
   1   4   5  766.32   21.30
  -1  -4   5  745.33   28.40
   1  -4  -5  751.12   26.10
   1  -4   5  800.22   30.10
  -1   4   5  755.02   29.70
   1  -4   5  690.53   27.50
   1   4  -5  773.92   21.70
  -1   4   5  769.72   24.30
   1   4  -5  806.42   24.00
  -1  -5   5   56.39   12.40
   1  -5  -5   41.40    6.20
   1   5   5   50.99    3.90
   1  -5  -5   52.49    6.70
  -1  -5   5   38.50    8.00
  -1  -5   5   46.60    7.60
  -1  -5   5   46.30   10.90
  -1   5  -5   52.59    5.80
  -1  -5   5   32.00    7.50
  -1   5  -5   48.00    5.40
  -1   5   5   47.70    5.50
   1  -5   5   58.19    7.90
   1   5  -5   47.00    3.60
  -1  -5  -5   46.20    6.70
   1  -5   5   50.99    7.40
   1  -5   5   45.20    7.10
   1   5  -5   46.90    3.30
  -1   5   5   48.00    6.30
   1  -5   5   58.19   10.40
   1  -5   5   42.10    9.10
   1  -6  -5    5.30    3.10
   1  -6  -5    2.60    2.70
  -1  -6   5    5.70    4.10
  -1  -6   5    4.60    4.00
  -1  -6   5    1.60    3.10
  -1  -6   5    8.10    4.30
  -1   6  -5    4.70    2.40
   1  -6  -5    2.40    2.60
   1  -6  -5    3.40    2.80
  -1  -6  -5    4.10    2.80
   1  -6   5    3.20    3.70
   1  -6   5    0.10    2.60
   1  -6   5    7.10    3.60
   1  -6   5    3.00    5.80
  -1  -6  -5   -1.20    3.90
  -1   6   5    5.20    3.40
   1   6  -5    5.70    1.80
  -1   6   5    3.90    2.60
   1  -6   5    2.90    3.20
   1  -7  -5    3.70    2.30
  -1  -7   5    1.90    3.70
  -1   7  -5    2.00    3.10
  -1   7  -5    3.20    4.20
  -1  -7   5    2.90    3.60
  -1  -7   5    3.90    2.70
   1  -7  -5    3.10    2.90
  -1  -7   5   -0.80    2.70
   1  -7   5    3.40    3.00
  -1  -7  -5    3.50    2.30
   1  -7   5    2.80    2.40
   1  -7   5    6.00    3.00
   1  -7   5    3.30    3.50
  -1  -7  -5    4.80    3.00
  -1   8  -5    0.00    1.80
  -1  -8   5    0.40    2.90
   1  -8  -5   -4.80    3.00
   1  -8  -5    1.20    2.10
  -1  -8   5    0.80    1.20
  -1  -8   5   -4.10    2.70
   1  -8   5    0.00    2.40
  -1  -8  -5   -0.90    1.00
  -1   8   5    1.10    3.60
   1  -8   5   -2.90    1.50
  -2   0   5    0.60    1.10
  -2   0  -5    7.90    9.40
   2   0   5    1.00    1.20
  -2   0   5    2.90    2.80
  -2   0  -5    0.10    1.00
  -2   0   5   -4.50   10.60
  -2   0  -5    5.80    2.70
   2   0   5    2.20    1.70
   2   0  -5    0.20    0.80
  -2  -1   5 1132.49   32.80
  -2   1  -5 1084.59   29.90
  -2   1  -5 1097.09   32.90
  -2  -1   5 1084.39   31.20
  -2   1  -5 1061.49   35.10
   2   1   5 1094.49   28.80
  -2  -1   5 1068.39   37.70
  -2  -1  -5 1067.09   30.30
   2   1  -5 1091.89   28.70
  -2   1   5 1042.80   30.60
  -2   1   5 1065.59   30.30
  -2   1   5 1041.40   35.40
   2  -1   5 1104.29   30.40
  -2  -1  -5 1073.69   35.30
   2  -1   5 1049.59   30.30
  -2  -1  -5 1050.99   31.20
  -2   1   5 1074.59   48.80
  -2  -2   5  332.87   13.30
  -2   2  -5  330.97   12.20
   2   2   5  344.17    9.80
  -2  -2   5  334.77   12.50
  -2  -2   5  358.06   17.70
  -2   2   5  336.47   12.80
   2   2  -5  342.07   10.20
   2   2  -5  339.97   10.20
  -2  -2  -5  349.87   12.40
  -2   2   5  337.67   12.50
  -2   3  -5  364.96   13.70
  -2   3  -5  362.36   14.00
  -2  -3   5  385.26   15.30
  -2   3   5  366.76   14.60
  -2   3   5  377.26   14.20
   2   3  -5  357.96   11.60
  -2  -4   5    6.40    4.50
   2  -4  -5   13.10    3.40
  -2   4  -5    6.60    2.30
  -2  -4   5   14.00    4.40
   2  -4  -5    6.10    2.50
  -2   4  -5    2.80    2.10
  -2   4   5   11.20    3.00
  -2   4   5   11.80    3.40
   2  -4   5   10.50    6.40
  -2   4   5    6.40    2.40
   2   4  -5    9.50    1.50
   2  -4   5    3.20    2.80
  -2   5  -5    5.40    4.10
  -2  -5   5   10.80    4.80
  -2   5  -5    5.20    3.00
   2  -5  -5    6.70    3.10
  -2   5  -5    3.60    2.40
   2  -5  -5    7.80    3.20
   2  -5  -5    8.10    2.90
   2  -5  -5    8.00    3.20
  -2  -5   5    9.10    4.60
  -2  -5   5    1.60    4.00
  -2   5   5    7.10    4.00
   2  -5   5    8.70    3.70
  -2   5   5    2.00    2.70
  -2   5   5    5.00    3.20
   2  -5   5    8.50    3.20
   2  -5   5    9.40    3.80
   2   5  -5    7.70    1.70
   2  -5   5   11.00    3.60
   2  -5   5    8.50    4.00
  -2   6  -5   73.49    8.60
  -2   6  -5   58.29    7.80
  -2  -6   5   54.39    8.60
  -2  -6   5   66.79    8.90
   2  -6  -5   51.89    6.70
   2  -6  -5   64.39    7.40
  -2  -6   5   70.89    8.60
  -2   6  -5   57.59    7.90
   2  -6  -5   57.69    6.80
   2  -6  -5   65.89    6.80
   2  -6   5   63.29    8.10
   2  -6   5   66.89    8.00
   2  -6   5   64.99    7.60
   2  -6   5   66.09    8.10
  -2   6   5   44.50    6.40
  -2   6   5   67.49    7.00
   2  -6   5   78.09    9.40
   2  -7  -5    0.10    2.30
  -2   7  -5   -1.70    2.90
  -2  -7   5    1.20    3.80
  -2   7  -5    0.00    2.30
  -2  -7   5    0.80    3.10
   2  -7  -5    2.60    2.20
   2  -7  -5   -0.30    2.00
   2  -7  -5   -0.10    1.80
   2  -7   5    2.40    2.80
  -2   7   5    1.60    2.10
   2  -7   5   -1.20    1.90
   2  -7   5   -0.80    2.00
  -2   7   5    2.10    2.70
  -2   7   5    3.30    2.20
   2  -7   5    2.60    3.10
   2  -8  -5    5.00    1.70
  -2   8  -5    2.70    1.70
  -2   8  -5    4.90    2.40
  -2   8   5    5.40    2.10
   2  -8   5    1.90    1.80
   2  -8   5    2.30    1.70
   3   0   5    1.40    1.40
  -3   0   5    2.30    1.40
  -3   0   5   -3.20    2.40
  -3   0   5   25.30   13.70
  -3   0  -5    0.20    1.10
   3   0  -5    1.10    1.10
  -3   0  -5   -5.60   12.60
  -3   0  -5    9.20    3.50
   3   0   5    0.80    1.20
   3   1   5  429.16   16.30
  -3  -1   5  491.45   34.80
  -3   1  -5  381.66   33.40
  -3   1  -5  425.86   20.40
  -3   1  -5  414.96   14.50
  -3   1   5  427.96   20.90
   3  -1   5  442.96   15.00
   3   1  -5  426.56   13.80
  -3  -2   5  176.28   17.10
  -3  -2   5  127.79    8.10
  -3  -2   5  137.29    8.00
   3   2   5  118.09    5.40
  -3  -2  -5  146.89    7.80
   3   2  -5  120.09    5.40
  -3  -2  -5  135.69   11.70
  -3  -2  -5  136.09    5.90
  -3   3  -5  323.77   14.50
  -3  -3   5  353.26   17.10
  -3  -3   5  365.76   16.20
   3  -3  -5  375.76   17.30
  -3  -3  -5  354.66   14.60
   3   3  -5  369.66   11.40
  -3   3   5  344.27   16.70
   3  -3   5  342.77   14.60
   3  -4  -5  135.39    8.40
  -3  -4   5  146.49   10.10
  -3   4  -5  117.19    8.70
   3  -4  -5  138.89    8.70
  -3  -4   5  134.39   11.00
  -3   4   5  133.59    8.50
   3  -4   5  143.29    9.30
   3   4  -5  138.69    5.70
  -3  -5   5  160.38   13.00
   3  -5  -5  170.48   10.10
   3  -5  -5  170.08    9.50
  -3   5  -5  160.18   10.70
  -3   5  -5  160.18   11.00
   3  -5  -5  160.18    9.90
  -3   5  -5  148.89   10.20
   3  -5   5  152.28   10.50
  -3   5   5  157.48    9.30
   3  -5   5  163.78   10.10
   3  -5   5  171.88   10.90
  -3   5   5  167.08   10.10
   3  -6  -5   82.39    6.80
  -3   6  -5   90.69    7.60
  -3   6  -5   64.79    7.50
   3  -6  -5   75.59    6.20
  -3   6  -5   81.19    7.50
   3  -6  -5   76.39    6.80
   3  -6  -5   85.39    6.60
   3  -6   5   89.59    9.10
   3  -6   5   79.89    7.50
   3  -6   5   92.99    8.90
  -3   6   5   84.89    6.20
  -3   6   5   75.59    6.50
  -3   6   5   85.79    6.80
   3  -6   5   65.19    7.60
   3  -6   5   85.99    8.70
  -3   7  -5    8.50    2.90
   3  -7  -5   11.80    2.80
   3  -7  -5   11.70    3.20
   3  -7  -5   15.40    3.30
  -3   7  -5   10.00    3.20
   3  -7   5   11.30    3.30
   3  -7   5   16.70    3.60
  -3   7   5   17.70    3.40
   3  -7   5   15.30    4.00
  -3   7   5   10.60    3.70
  -3   7   5   14.80    3.40
   4   0  -5    1.20    1.50
  -4   0  -5   -2.50   19.70
  -4   0  -5    2.60    3.50
  -4   0  -5    1.30    1.50
  -4   0   5    1.40    1.50
  -4   0   5   -4.10   17.00
   4   0   5    0.60    1.60
  -4   0   5    2.30    3.50
   4   0   5    0.70    1.80
  -4   1  -5  360.66   37.20
   4   1   5  363.56   14.30
  -4  -1   5  362.26   29.20
  -4   1  -5  375.36   20.80
  -4  -1   5  350.86   17.80
   4   1   5  332.87   13.10
  -4  -1   5  342.77   14.70
  -4   1  -5  355.26   13.70
   4   1  -5  348.07   13.00
   4  -1   5  358.26   14.10
  -4  -1  -5  337.87   14.10
  -4  -1  -5  335.17   27.30
  -4  -1  -5  301.57   19.90
  -4  -2   5  119.69    8.40
  -4  -2   5   79.19   15.60
  -4  -2   5  104.79    8.80
   4   2   5  104.79    8.40
  -4  -2   5  108.59    8.20
  -4  -2  -5  120.89   13.60
  -4  -2  -5  109.59    6.70
  -4   2   5  110.29    6.30
  -4  -2  -5  108.19    7.40
  -4  -3   5  570.54   23.00
  -4  -3   5  563.94   25.00
  -4   3  -5  557.24   20.10
   4   3   5  580.24   17.80
   4  -3   5  521.65   19.90
   4   3  -5  578.74   18.10
  -4   3   5  600.74   20.10
  -4  -3  -5  573.94   21.70
  -4   4  -5   11.50    3.90
  -4  -4   5    5.00    4.90
  -4   4  -5    6.60    2.70
  -4  -4   5    8.40    3.90
  -4   4  -5   12.30    3.40
   4  -4  -5    6.70    3.80
  -4  -4   5    5.90    3.10
   4  -4  -5    9.80    2.70
   4  -4  -5    5.50    2.30
  -4   4   5    8.70    2.70
  -4   4   5   11.80    2.90
   4  -4   5    6.60    2.60
   4  -4   5    8.50    3.20
  -4   4   5    8.30    2.50
   4  -4   5   11.50    3.40
   4   4  -5    3.00    1.40
   4  -5  -5    1.30    2.00
  -4   5  -5    4.00    2.50
   4  -5  -5   -1.10    1.70
  -4   5  -5    2.90    2.90
   4  -5  -5    4.10    2.20
  -4   5  -5    3.10    2.20
   4  -5  -5   -2.80    2.50
   4  -5   5    4.50    2.60
  -4   5   5    3.50    2.30
   4  -5   5   -0.20    2.20
  -4   5   5    1.00    2.20
  -4   5   5   -0.60    1.60
   4  -5   5    0.90    1.90
   4  -6  -5    7.20    2.70
   4  -6  -5    2.90    1.80
  -4   6  -5    4.00    2.10
  -4   6  -5    3.70    2.70
  -4   6  -5    4.00    2.60
  -4   6  -5    2.30    1.80
  -4   6   5    3.30    2.00
   4  -6   5    4.00    2.20
  -4   6   5    1.70    2.00
   4  -6   5    4.50    2.50
   4  -6   5    3.00    2.20
  -4   6   5    0.90    1.70
  -4   6   5    3.30    2.70
  -4   7  -5   25.80    3.20
   4  -7  -5   31.60    3.60
  -4   7  -5   16.10    2.90
  -4   7   5   25.00    3.80
   4  -7   5   27.20    3.70
  -4   7   5   24.20    3.30
  -4   7   5   33.80    3.60
  -5   0   5    3.90    2.20
   5   0   5    1.80    2.20
  -5   0   5    1.60    2.50
  -5   0  -5    8.00   26.10
  -5   0   5    2.70    6.60
   5   0  -5    0.10    1.80
   5   0   5    0.10    1.80
  -5   0   5   20.10   24.10
  -5   0  -5    3.20    2.00
  -5   0  -5    4.30    4.80
   5   1   5  245.38   12.40
  -5  -1   5  248.18   16.50
  -5   1  -5  219.48   12.70
   5   1   5  224.38   11.20
  -5  -1   5  214.68   11.90
  -5   1  -5  269.97   47.10
  -5  -1   5  232.38   12.80
  -5  -1   5  257.27   31.20
  -5   1   5  217.08   10.80
  -5  -1  -5  195.98   14.20
  -5  -1  -5  232.78   29.50
  -5  -1  -5  213.68   11.70
   5   1  -5  203.48   10.70
   5  -2  -5    1.70    2.80
  -5   2  -5    4.40    2.40
  -5  -2   5    1.80    4.00
  -5  -2   5   13.80   18.90
   5   2   5    4.80    2.80
   5   2   5    1.00    1.80
  -5  -2   5    1.50    2.10
  -5  -2   5    7.90    3.80
  -5  -2   5   -1.10    2.70
  -5  -2   5    2.90    2.80
  -5  -2  -5    3.10    2.40
  -5   2   5    3.40    2.00
  -5  -2  -5   14.10   14.90
  -5  -2  -5    6.80    3.30
  -5  -2  -5    1.50    2.80
   5   2  -5    5.70    2.30
  -5  -2  -5    6.00    2.70
  -5  -3   5    9.30    4.90
   5  -3  -5   28.80    5.90
   5  -3  -5   18.60    3.40
  -5  -3   5   11.70    4.50
  -5   3  -5   21.30    4.00
  -5  -3   5   20.90    4.80
   5   3   5   22.20    4.90
   5   3   5   24.10    3.70
  -5  -3   5   30.10    5.50
   5   3  -5   23.40    3.60
  -5   3   5   21.80    4.10
   5  -3   5   28.90    5.60
  -5   3   5   30.90    4.30
  -5  -3  -5   20.10    4.40
  -5  -3  -5   25.10    5.50
  -5  -3  -5   25.20    5.10
  -5   3   5   25.60    4.60
  -5   4  -5   73.59    7.70
  -5  -4   5   62.89    8.30
  -5  -4   5   76.39   11.00
  -5   4  -5   56.59    6.80
   5  -4  -5   60.09    6.00
   5  -4  -5   80.69    9.70
  -5   4  -5   59.29    7.70
  -5  -4   5   62.29    9.00
   5   4   5   44.70    6.80
   5   4  -5   64.89    5.40
   5  -4   5   65.29    7.60
  -5   4   5   59.99    6.70
  -5   4   5   70.99    6.50
  -5  -4  -5   59.19    8.10
  -5  -4  -5   41.20    6.30
  -5  -4  -5   56.99    8.50
  -5   5  -5    7.20    2.50
  -5   5  -5   10.40    3.00
  -5   5  -5    7.40    2.70
   5  -5  -5   11.80    4.40
   5  -5  -5   13.70    3.00
  -5   5   5   10.40    2.70
   5  -5   5    9.70    2.80
  -5   5   5    6.60    2.30
  -5   6  -5   -0.60    1.60
   5  -6  -5    5.70    2.20
  -5   6  -5    3.20    2.70
  -5   6  -5    2.40    2.70
  -5   6   5    2.50    1.90
  -5   6   5    5.50    2.20
   5  -6   5    5.30    3.40
  -6   0  -5   -1.10    2.60
   6   0  -5    0.90    2.50
  -6   0   5    2.30    4.50
  -6   0   5    3.10    3.00
  -6   0  -5    1.10    4.80
  -6   0   5    4.00    3.30
  -6   0  -5   -8.00   33.30
  -6   0  -5   -0.10    2.90
  -6   0  -5    3.40    2.70
   6   0   5    5.60    3.60
  -6   0   5   -0.60    2.90
  -6   0   5  -57.09   35.50
   6   0  -5    7.90    3.30
   6  -1  -5  162.28   10.30
  -6  -1   5  152.78   11.80
  -6  -1   5  160.38   10.90
   6   1   5  151.58   10.90
  -6   1  -5  163.58   54.89
  -6  -1   5  170.98   17.30
  -6  -1   5  172.48   12.00
   6  -1  -5  152.68   10.50
  -6   1  -5  157.08   10.50
  -6  -1   5  159.08   11.10
  -6   1  -5  162.38   11.10
  -6  -1   5  184.68   36.30
   6   1   5  166.38   10.50
  -6   1   5  157.98   11.10
   6  -1   5  149.19   10.60
  -6   1   5  142.49   10.80
   6   1  -5  149.99   10.20
  -6  -1  -5  141.99   10.70
  -6   1   5  139.89    9.20
  -6  -1  -5  156.58   11.30
   6  -1   5  125.79    9.50
   6   1  -5  147.89   10.40
  -6  -1  -5  204.38   32.70
  -6  -1  -5  143.79   10.00
  -6  -1  -5  160.38   10.80
  -6   1   5  154.68   10.10
  -6  -1  -5  165.08   16.10
   6  -2  -5  125.69   11.20
   6   2   5  100.69    7.90
  -6  -2   5   97.49   11.50
  -6   2  -5  123.99   11.70
  -6  -2   5  110.69   11.20
  -6   2  -5  103.29    8.20
   6   2   5   99.69   10.30
  -6  -2   5  113.19   11.10
  -6  -2   5  107.89   10.40
  -6  -2   5  113.39    9.20
  -6  -2  -5   98.59   10.00
  -6  -2  -5  112.29   11.30
  -6  -2  -5  123.99   10.40
   6  -2   5  120.99   10.70
  -6   2   5  106.19    9.00
  -6   2   5  110.89    8.20
  -6  -2  -5   99.19   10.10
   6   2  -5  103.49    8.10
  -6   2   5  102.79    7.50
   6  -3  -5   51.29    7.60
  -6   3  -5   46.00    6.70
   6   3   5   39.10    6.90
  -6  -3   5   46.00    7.60
  -6  -3   5   34.10    7.40
  -6  -3   5   46.00    7.30
  -6  -3   5   39.90    6.50
   6   3   5   45.00    5.80
  -6   3   5   43.10    5.80
   6   3  -5   39.60    5.50
   6  -3   5   29.80    5.80
  -6  -3  -5   41.00    6.70
  -6  -3  -5   53.59    8.00
  -6   3   5   39.70    5.00
  -6  -3  -5   42.50    6.50
  -6   3   5   36.30    6.00
   6  -4  -5    6.30    3.40
   6   4   5    0.10    3.30
  -6  -4   5    8.10    5.20
  -6  -4   5    3.50    3.10
  -6  -4   5    5.50    3.20
  -6  -4   5   10.20    3.90
  -6   4  -5    4.60    2.80
  -6   4   5    5.50    2.50
  -6  -4  -5    1.40    3.40
  -6  -4  -5   -1.40    2.20
  -6   4   5    4.10    2.90
  -6  -4  -5    4.20    3.30
  -6   4   5    4.30    2.50
  -6  -5   5   30.50    5.50
   6  -5  -5   28.80    5.30
  -6   5  -5   30.40    4.00
  -6   5  -5   25.80    4.60
   6  -5   5   29.00    3.90
  -6   5   5   34.70    4.50
  -6   5   5   27.10    4.50
  -6   6  -5   25.60    3.10
  -6   6  -5   23.00    4.80
  -6   6   5   17.90    3.40
  -6   6   5   24.50    3.40
  -7   0  -5    1.70    3.00
  -7   0  -5    4.20    3.30
   7   0  -5    6.80    3.50
   7   0   5    1.90    2.70
  -7   0   5  -89.09   51.39
  -7   0   5    2.80    3.30
   7   0  -5    2.00    3.00
  -7   0   5   -6.10    8.00
   7   0   5    5.60    3.20
  -7   0   5   -0.50    3.00
  -7   0  -5   13.60    7.80
  -7   0  -5  -46.00   44.90
  -7  -1   5  399.86   19.70
   7   1   5  396.06   20.00
  -7   1  -5  434.86   20.00
  -7  -1   5  425.86   19.60
  -7  -1   5  372.86   64.39
  -7   1  -5  621.74  107.59
  -7  -1   5  418.36   19.30
   7   1   5  410.56   18.30
   7  -1  -5  422.86   19.00
  -7   1  -5  434.36   20.00
  -7  -1   5  447.16   21.80
  -7   1   5  411.86   20.30
  -7  -1  -5  388.06   20.10
  -7   1   5  401.06   18.80
  -7  -1  -5  364.86   75.49
  -7  -1  -5  389.26   19.10
  -7  -1  -5  434.56   19.20
  -7  -1  -5  411.36   19.70
  -7  -1  -5  420.16   20.20
   7   1  -5  457.55   28.90
   7   1  -5  441.96   18.70
   7  -1   5  400.86   18.70
  -7   2  -5   27.70    5.40
   7   2   5   24.70    5.80
  -7  -2   5   19.70    4.90
  -7  -2   5   31.30    6.20
  -7  -2   5   29.30    5.80
   7  -2  -5   20.60    4.80
  -7  -2   5   32.30    6.70
  -7   2  -5   17.40    5.10
   7  -2   5   19.40    4.50
   7   2  -5   28.80    5.40
  -7  -2  -5   26.50    5.80
  -7   2   5   25.40    4.50
  -7   2   5   29.60    6.10
  -7   2   5   30.10    5.50
  -7  -2  -5   23.60    5.30
   7   2  -5   29.30    5.80
  -7  -2  -5   29.00    5.40
  -7  -2  -5   32.40    6.20
   7  -3  -5  386.36   17.80
  -7   3  -5  359.46   16.90
  -7  -3   5  350.86   17.80
  -7  -3   5  335.67   19.30
   7   3   5  364.46   18.30
  -7  -3   5  367.16   18.40
  -7  -3   5  365.56   17.50
   7   3  -5  334.87   17.60
  -7   3   5  357.36   17.20
   7   3  -5  350.96   20.20
  -7   3   5  359.66   15.00
  -7   3   5  368.56   16.40
   7  -3   5  332.47   16.60
  -7  -3  -5  340.27   18.00
  -7  -3  -5  372.56   17.70
  -7  -3  -5  341.77   17.60
  -7  -4   5    7.00    2.90
  -7  -4   5   10.80    5.00
  -7   4  -5    8.30    3.20
   7  -4  -5    3.40    2.70
  -7  -4   5    6.50    3.20
  -7  -4  -5    5.20    3.10
  -7   4   5    2.30    3.20
  -7   4   5    8.30    3.00
   7  -4   5    3.40    3.20
  -7   4   5    4.80    2.50
  -7  -4  -5    4.80    2.80
  -7  -5   5  208.68   12.70
  -7   5  -5  179.88    9.60
  -7  -5  -5  197.78   10.90
  -7   5   5  211.78    9.10
  -7   5   5  209.28   11.40
   8   0   5    1.60    2.60
   8   0  -5    2.90    3.70
   8   0  -5    1.00    2.50
  -8   0  -5   -1.30    2.10
  -8   0  -5    0.80    2.70
  -8   0   5   -0.90    2.40
   8   0   5    2.80    2.90
   8   1   5    4.00    2.70
   8  -1  -5   -4.00    1.90
   8   1   5    0.80    2.60
  -8   1  -5   -2.20    2.30
  -8  -1   5    0.80    2.70
  -8  -1   5   -3.70    2.60
  -8   1  -5   -0.90    2.30
   8  -1   5    2.20    2.60
  -8  -1  -5    4.90    3.40
   8   1  -5   -2.60    2.30
  -8  -1  -5   -0.30    2.90
  -8  -1  -5    3.30    2.70
  -8  -1  -5   -1.40    2.30
  -8   1   5   -1.30    2.50
   8   2   5    5.80    3.60
   8  -2  -5    6.50    3.10
  -8  -2   5    5.90    3.20
  -8  -2   5    2.20    3.30
  -8  -2   5   10.40    3.60
  -8   2  -5    8.80    3.40
   8   2   5    6.40    2.90
  -8   2   5    4.40    3.30
  -8  -2  -5    4.40    2.90
   8  -2   5    6.30    2.80
  -8  -2  -5    5.90    3.00
  -8  -2  -5    7.30    3.70
   8   2  -5    6.60    3.70
  -8   3  -5    2.60    2.40
   8  -3  -5    4.70    2.60
  -8  -3   5    2.40    2.30
  -8  -3   5    3.10    3.00
   8   3   5    7.90    4.20
  -8  -3   5    7.30    3.20
  -8   3   5    1.60    2.60
  -8   3   5    7.90    2.90
  -8  -3  -5    7.10    3.10
  -8  -3  -5    5.40    2.60
   8  -3   5    7.40    2.70
   8   3  -5    6.50    4.10
   8  -4  -5    8.20    2.30
   8   4   5   17.60    5.00
  -8   4  -5    9.10    2.70
  -8  -4   5    5.40    2.50
  -8  -4   5    8.00    2.40
  -8  -4  -5   10.90    2.40
  -8  -4  -5   12.50    3.00
  -8   4   5    7.50    2.40
   8  -4   5    8.10    2.40
  -8   4   5    9.20    3.10
   8   4  -5   19.70    4.70
  -9   0   5    1.00    2.30
   9   0   5    1.20    2.00
   9   1   5   11.40    4.00
   9  -1  -5    3.20    2.80
  -9  -1   5    3.20    3.00
   9   1   5    9.10    3.00
  -9   1   5    1.60    2.70
   9  -1   5    5.50    2.30
   9  -2  -5    9.40    2.40
  -9  -2   5    6.80    2.70
  -9  -2   5    4.80    2.30
  -9   2  -5    9.30    2.60
  -9  -2   5    5.50    2.10
   9   2   5   10.70    3.60
  -9  -2  -5   16.00    3.20
   9   2  -5   14.60    3.80
  -9   2   5    6.60    2.60
  -9  -2  -5    5.20    2.20
   9  -2   5    4.20    2.10
   0   0  -6 1973.70   49.90
   0   0   6 1920.61   50.29
   0   1   6    2.50    0.90
   0   1  -6    0.60    0.90
   0   1  -6    1.40    0.90
   0   1   6    0.20    0.90
   0  -2   6 5342.57  136.99
   0   3  -6   -0.30    0.90
   0   3   6    0.40    1.10
   0   3   6   -0.70    1.10
   0   3  -6    1.70    1.10
   0  -4   6  639.44   24.70
   0  -4   6  576.54   24.10
   0   4  -6  650.83   21.80
   0  -4  -6  600.34   22.60
   0   4   6  620.94   20.50
   0   4   6  631.84   19.50
   0   4  -6  641.24   19.30
   0   5  -6   -0.40    1.20
   0   5   6    0.00    1.50
   0  -5  -6   -2.30    2.00
   0  -5  -6   -1.60    2.70
   0  -5   6   -2.90    2.30
   0   5   6   -1.90    1.30
   0   5  -6   -0.20    1.20
   0  -5   6   -1.20    4.10
   0  -5   6   -2.60    2.20
   0  -5   6   -1.60    4.70
   0  -6   6  422.16   20.80
   0   6  -6  403.56   16.00
   0  -6   6  429.86   20.60
   0  -6  -6  393.56   17.20
   0   6   6  432.36   17.30
   0  -6   6  404.46   19.30
   0  -6   6  448.76   19.90
   0  -7   6    0.10    2.40
   0  -7   6   -1.30    2.70
   0  -7   6    1.90    2.70
   0  -7  -6   -1.00    2.50
   0  -7  -6    0.60    1.70
   0  -7   6   -2.80    3.00
   0  -8   6   37.20    6.10
   0  -8   6   29.00    5.70
   0  -8  -6   32.20    4.70
   0  -8   6   23.90    3.80
   0   8  -6   26.50    4.10
   0  -8  -6   37.00    4.40
   0   8  -6   33.50    7.00
   0  -8   6   45.70    6.90
   0   8   6   35.10    4.00
  -1   0  -6  488.95   22.10
  -1   0  -6  515.05   14.30
   1   0   6  530.95   14.80
  -1   0   6  493.75   16.40
   1   0  -6  519.65   14.50
  -1   0  -6  514.25   17.30
  -1  -1   6  212.68   15.10
  -1  -1   6  201.98    9.20
  -1  -1   6  184.18    8.00
  -1   1  -6  188.98    7.10
  -1   1  -6  173.68   10.00
  -1   1  -6  204.68    7.10
   1   1   6  200.48    6.30
   1   1   6  208.38    6.50
  -1  -1  -6  222.68   12.10
   1   1  -6  201.98    6.50
   1  -1   6  195.48    7.50
  -1   1   6  212.68    7.60
  -1  -1  -6  213.18    8.30
   1   1  -6  211.58    6.60
   1   2   6   30.10    1.80
   1   2   6   30.50    2.00
  -1   2  -6   33.90    3.40
  -1   2  -6   31.70    3.20
  -1  -2   6   33.30    3.90
  -1  -2  -6   31.80    3.00
   1  -2   6   32.00    3.40
  -1   2   6   37.40    3.50
  -1  -2  -6   26.00    5.30
   1   2  -6   31.40    2.10
   1   2  -6   30.10    2.10
  -1  -2  -6   34.10    2.60
  -1   2   6   33.50    3.30
  -1  -2  -6   18.30    7.40
   1   3   6   23.70    2.20
  -1   3  -6   31.00    3.70
  -1  -3   6   24.30    5.40
  -1   3  -6   26.90    3.10
  -1   3   6   24.50    3.10
  -1   3   6   23.80    3.20
   1   3  -6   22.80    2.20
   1   3  -6   24.80    2.40
   1   4   6  163.98    6.40
   1  -4  -6  172.28   10.40
   1   4   6  161.18    7.10
   1  -4  -6  162.08   12.20
  -1  -4   6  174.08   20.90
  -1   4  -6  180.88    8.30
  -1   4  -6  165.88    8.70
   1   4  -6  158.98    6.60
   1   4  -6  175.38    7.10
  -1   4   6  171.98    8.60
  -1   4   6  162.08    8.80
   1  -4   6  153.38   12.60
   1  -4   6  158.38   19.80
  -1   5  -6   42.70    5.10
   1  -5  -6   55.59    8.90
  -1  -5   6   52.89   10.40
  -1   5  -6   47.20    8.00
  -1  -5   6   52.79    8.70
   1   5   6   62.09    4.30
  -1  -5   6   48.30    7.80
   1  -5  -6   52.19    7.40
  -1  -5   6   55.39    8.30
   1  -5  -6   75.99    9.60
  -1  -5  -6   58.89    7.30
   1   5  -6   62.89    5.20
  -1   5   6   56.69   10.50
   1  -5   6   37.40    8.20
  -1   5   6   74.29   11.10
   1  -5   6   54.39   11.20
   1  -5   6   65.49   11.10
   1  -5   6   63.69    8.10
  -1  -5  -6   71.19    8.30
   1  -5   6   66.79    9.20
   1   5  -6   50.49    3.60
  -1   5   6   60.09    6.20
  -1   6  -6   16.80    3.60
  -1  -6   6   21.60    5.20
   1  -6  -6   25.80    6.40
   1  -6  -6   25.20    4.80
   1  -6  -6   18.40    4.00
  -1  -6   6   13.80    4.50
  -1  -6   6   23.90    6.00
  -1  -6   6   13.30    5.00
  -1   6   6   14.60    3.80
  -1   6   6   16.20    3.90
  -1  -6  -6   23.20    5.10
   1  -6   6   17.90    4.60
   1  -6   6   24.90    5.20
   1   6  -6   19.10    2.80
   1  -6   6   14.90    4.50
  -1  -6  -6   23.60    4.80
   1  -6   6   19.90    5.20
   1  -6   6   23.70    5.80
  -1  -7   6    9.20    4.10
  -1   7  -6    2.00    4.20
   1  -7  -6    1.40    2.60
  -1  -7   6    5.20    4.20
  -1   7  -6    3.00    3.20
   1  -7  -6    3.20    2.20
  -1  -7   6    3.70    2.90
  -1  -7   6    4.40    3.30
   1  -7   6    1.20    2.50
  -1  -7  -6    4.20    2.20
  -1  -7  -6    0.60    2.90
   1  -7   6    0.70    2.40
   1  -7   6    3.10    3.00
  -1   7   6    0.10    3.80
   1  -7   6    7.20    3.90
   1  -8  -6   28.20    4.10
  -1   8  -6   12.50    3.00
  -1  -8   6   21.80    5.50
  -1  -8   6   16.40    2.80
  -1  -8   6   15.60    2.40
   1  -8   6   27.70    5.10
   1  -8   6   12.30    2.80
  -1   8   6   19.60    3.50
  -1  -8  -6   18.00    2.40
   1  -8   6   24.20    4.50
  -1   8   6   25.90    3.90
  -2   0  -6 6700.23  177.38
  -2   0   6 6879.01  185.08
  -2   0   6 6986.70  178.68
  -2   0  -6 6835.92  183.18
  -2  -1   6   98.39    5.80
  -2  -1   6  100.19    7.10
  -2  -1   6   96.39   12.00
  -2   1  -6   94.89    8.10
  -2   1  -6   99.29    5.00
   2   1   6  101.89    4.40
  -2   1  -6   60.69   16.40
  -2   1   6  101.09    5.40
  -2   1   6  100.79    8.80
   2  -1   6   93.19    6.70
  -2   1   6  103.49    5.60
  -2  -1  -6  102.89    6.10
   2   1  -6  103.19    4.30
  -2  -1  -6  103.29   11.70
  -2  -1  -6   96.59    5.20
  -2   2  -6  471.75   16.10
   2   2   6  475.95   13.50
  -2   2  -6  457.95   15.90
  -2  -2   6  461.25   17.00
   2   2  -6  479.75   13.90
  -2   2   6  492.35   16.70
  -2  -2  -6  469.45   13.30
   2   2  -6  483.55   14.00
  -2  -2  -6  468.75   15.40
  -2  -2  -6  498.45   13.60
  -2   2   6  489.45   16.20
  -2  -2  -6  464.55   15.80
  -2  -2  -6  501.55   17.70
  -2  -3   6  766.62   25.60
  -2   3  -6  770.52   23.90
  -2   3  -6  733.53   24.10
   2   3  -6  750.32   20.90
   2   3  -6  741.33   21.00
  -2   3   6  744.93   24.10
  -2   3   6  773.72   24.90
  -2  -4   6  150.88   13.60
  -2   4  -6  146.89    8.60
   2  -4  -6  162.78    9.20
  -2  -4   6  147.89   11.20
   2  -4  -6  154.58    9.30
  -2   4  -6  149.19    8.50
  -2   4   6  153.68    9.20
   2   4  -6  149.79    5.90
   2  -4   6  158.68   10.20
  -2   4   6  159.08    9.50
  -2   4   6  144.59    8.70
  -2   5  -6    4.30    3.80
  -2  -5   6    2.90    3.90
   2  -5  -6    3.00    2.50
   2  -5  -6    3.80    2.70
   2  -5  -6    1.80    1.90
  -2   5  -6   -1.50    1.80
  -2  -5   6    0.80    3.90
   2  -5  -6   -1.60    2.10
  -2  -5   6   -1.40    4.70
  -2  -5   6    7.60    4.60
  -2   5   6    1.80    2.70
   2  -5   6   -1.00    2.30
   2   5  -6    1.60    1.20
   2  -5   6    5.20    3.70
  -2   5   6    2.00    2.50
   2  -5   6    2.60    3.00
   2  -5   6    3.70    3.30
  -2   5   6   -0.10    3.80
   2  -5   6    4.40    3.50
  -2  -6   6   36.60    6.60
   2  -6  -6   64.19    7.00
  -2   6  -6   49.90    7.20
  -2  -6   6   48.30    8.20
  -2   6  -6   42.30    7.00
   2  -6  -6   47.90    5.70
   2  -6  -6   61.09    6.90
  -2  -6   6   57.69    8.70
   2  -6  -6   58.19    7.10
   2  -6   6   54.29    6.90
   2  -6   6   58.29    7.70
   2  -6   6   73.19    9.10
   2  -6   6   54.79    7.40
   2  -6   6   50.39    7.20
  -2   6   6   49.60    6.30
  -2   6   6   56.39    6.70
   2  -7  -6   12.80    3.10
   2  -7  -6   17.00    3.90
  -2   7  -6   14.20    4.00
  -2  -7   6   19.40    4.50
  -2  -7   6   12.90    4.20
   2  -7  -6    9.30    2.70
  -2  -7   6   11.60    4.60
  -2   7  -6    8.90    3.30
   2  -7  -6   15.90    3.20
   2  -7   6   18.40    4.00
   2  -7   6    6.30    2.70
   2  -7   6   12.70    3.80
  -2   7   6   11.60    2.90
  -2   7   6   17.40    3.70
   2  -7   6   13.10    4.20
  -2   7   6    6.00    2.60
  -2   8  -6   15.20    2.90
  -2   8  -6   11.70    2.30
   2  -8  -6   10.50    2.00
   2  -8   6    9.00    2.30
   2  -8   6   13.80    2.40
  -2   8   6   11.00    2.30
   3   0   6  689.03   21.20
  -3   0  -6  683.93   21.00
   3   0   6  703.13   20.90
  -3   0   6  595.04   33.70
   3   0  -6  695.23   20.60
  -3   0  -6  655.53   34.00
  -3   0  -6  650.03   25.20
  -3   0   6  629.84   25.70
  -3   0   6  665.63   21.30
  -3   1  -6 1658.83   46.50
  -3   1  -6 1687.63   53.99
   3   1   6 1704.23   47.40
  -3  -1   6 1618.14   50.49
  -3  -1   6 1657.33   58.39
   3   1   6 1720.73   45.60
   3   1  -6 1709.43   47.20
   3  -1   6 1647.54   46.90
  -3  -1  -6 1742.63   47.60
  -3  -2   6   58.99   11.90
  -3  -2   6   42.20    5.40
  -3  -2   6   38.50    5.10
   3   2   6   43.30    3.10
  -3  -2  -6   49.40    3.70
  -3  -2  -6   66.69    9.00
  -3  -2  -6   48.50    4.90
   3   2  -6   42.00    3.10
  -3  -3   6  264.27   14.40
  -3   3  -6  232.78   11.70
   3  -3  -6  240.78   10.90
   3   3   6  247.08    8.40
  -3  -3   6  257.17   15.60
   3   3  -6  259.57    8.90
   3  -3   6  233.58   11.60
  -3   3   6  266.37   11.20
  -3  -3  -6  266.07   11.70
  -3   4  -6   16.60    4.00
  -3  -4   6   18.20    5.50
   3  -4  -6   15.30    3.50
   3  -4  -6   17.10    3.60
  -3  -4   6   16.00    4.20
   3  -4   6   22.00    4.50
  -3   4   6   22.00    4.00
   3   4  -6   15.00    2.10
   3  -4   6   25.10    7.60
  -3  -5   6   28.50    7.20
  -3   5  -6   19.50    4.80
   3  -5  -6   43.40    6.70
  -3   5  -6   20.80    4.70
  -3   5  -6   25.10    5.10
  -3  -5   6   21.50    5.60
   3  -5  -6   20.30    3.90
   3  -5  -6   20.00    4.20
  -3  -5   6   21.00    6.30
   3  -5  -6   27.80    4.80
  -3   5   6   27.00    4.30
   3  -5   6   33.60    5.30
  -3   5   6   29.60    5.00
   3  -5   6   22.10    4.70
  -3   5   6   16.70    3.80
   3  -5   6   22.20    4.80
  -3   6  -6   18.70    4.40
  -3   6  -6   13.80    3.80
  -3   6  -6   13.00    3.80
   3  -6  -6   15.90    3.60
   3  -6  -6   23.40    4.10
   3  -6  -6   27.40    4.30
  -3  -6   6   12.20    5.30
   3  -6  -6   20.40    4.00
  -3  -6   6   22.00    6.40
  -3   6   6   19.60    3.70
  -3   6   6   19.10    3.60
   3  -6   6   20.80    4.60
   3  -6   6   14.40    4.00
  -3   6   6   15.40    3.40
   3  -6   6   20.40    4.70
   3  -6   6   18.90    4.40
   3  -6   6   18.00    3.90
  -3   7  -6    6.50    2.60
   3  -7  -6    9.40    2.40
   3  -7  -6   10.50    3.80
   3  -7  -6    3.80    2.20
  -3   7  -6    5.90    3.20
  -3   7   6    8.30    2.30
   3  -7   6    8.40    4.10
   3  -7   6    7.80    4.30
  -3   7   6    5.80    2.60
  -3   7   6   15.40    3.60
   3  -7   6    4.90    2.80
  -4   0  -6  148.79    8.20
  -4   0  -6  171.28   12.60
  -4   0   6  144.79    8.20
   4   0   6  149.99    8.50
  -4   0   6  164.28   24.20
   4   0  -6  168.78    8.30
  -4   0  -6  197.28   43.00
  -4   0   6  166.38   13.00
   4   0   6  148.79    8.10
   4   1   6 1011.80   31.80
  -4   1  -6  953.10   56.49
  -4  -1   6 1054.69   32.90
  -4  -1   6 1000.30   47.30
  -4   1  -6  983.50   31.00
  -4  -1   6 1026.90   36.60
   4   1   6 1015.60   30.60
  -4   1  -6  985.80   39.40
  -4  -1  -6 1023.20   44.70
  -4  -1  -6 1048.90   35.30
   4  -1   6 1027.10   31.80
  -4  -1  -6 1034.60   32.00
   4   1  -6 1036.30   30.30
  -4  -2   6  111.39    9.50
  -4  -2   6  125.89    8.80
  -4  -2   6  121.19   18.00
   4   2   6  113.39    6.50
  -4  -2   6  123.79    9.00
  -4  -2  -6  110.29    7.70
  -4  -2  -6  111.79   13.90
  -4   2   6  122.59    8.50
   4   2  -6  129.39    6.60
  -4  -2  -6  126.69    7.30
  -4   3  -6  129.09    7.90
   4   3   6  128.19    6.30
  -4  -3   6  133.49    9.80
   4   3   6  123.89    8.60
  -4  -3   6  131.29   10.90
   4  -3   6  139.79    8.30
  -4   3   6  146.59    8.00
  -4  -3  -6  143.79    9.10
   4   3  -6  128.59    6.50
  -4  -4   6  486.75   21.60
  -4  -4   6  464.95   21.50
  -4   4  -6  507.75   19.40
   4  -4  -6  493.45   17.90
   4  -4  -6  492.75   21.50
   4  -4  -6  526.15   19.10
  -4  -4   6  491.75   23.60
  -4   4  -6  461.45   18.40
  -4  -4   6  500.15   24.60
  -4   4  -6  450.85   19.50
   4  -4   6  496.65   19.30
  -4   4   6  509.65   18.70
   4  -4   6  455.25   18.10
  -4   4   6  440.56   17.00
   4   4  -6  476.95   15.60
  -4   4   6  471.35   16.90
   4  -4   6  498.65   19.90
   4  -5  -6    1.10    2.00
  -4  -5   6    4.00    4.90
   4  -5  -6    1.80    3.00
   4  -5  -6    4.00    2.30
  -4   5  -6    0.00    3.00
  -4   5  -6    2.30    2.60
  -4   5  -6    3.20    2.50
  -4   5   6    5.10    2.60
   4  -5   6    2.00    2.60
  -4   5   6    6.80    3.00
   4  -5   6    3.80    2.50
  -4   5   6    1.50    1.90
   4  -5   6    1.10    2.20
  -4   5   6    3.50    2.10
   4  -6  -6   97.79    6.90
  -4   6  -6  105.69    7.60
  -4   6  -6   86.89    6.70
   4  -6  -6  100.69    6.40
  -4   6  -6   97.19    6.50
  -4   6  -6   94.49    6.80
   4  -6   6  102.29    7.40
  -4   6   6   90.49    6.80
  -4   6   6  105.09    6.80
  -4   6   6   97.29    6.20
   4  -6   6  102.19    6.90
  -4   6   6   89.39    6.70
   4  -6   6   92.29    7.20
   4  -7  -6    3.80    2.10
  -4   7  -6    0.50    1.20
  -4   7  -6    0.80    1.50
   4  -7  -6    2.50    1.60
  -4   7  -6    2.20    2.40
  -4   7   6    3.20    1.90
  -4   7   6   -0.60    1.50
  -4   7   6    1.80    2.60
   4  -7   6    3.30    2.00
  -5   0  -6  196.78   33.70
  -5   0   6  143.99   28.40
  -5   0   6  209.48   16.80
  -5   0   6  234.98   11.50
  -5   0  -6  229.48   11.60
  -5   0   6  226.08   11.70
  -5   0  -6  222.18   16.80
   5   0   6  235.78   11.80
   5   0   6  204.58   11.40
  -5  -1   6   53.19   30.50
  -5   1  -6  124.69   40.50
  -5  -1   6   74.09    8.00
  -5   1  -6   69.69    7.30
   5   1   6   60.39    7.30
   5   1   6   73.49    6.10
  -5  -1   6   89.49   11.40
  -5  -1   6   78.09    8.40
  -5   1   6   70.19    6.70
  -5  -1  -6   73.89    9.80
   5   1  -6   63.39    6.50
  -5  -1  -6   53.69    6.60
  -5  -1  -6   49.40   35.50
  -5  -2   6  206.38   12.40
  -5  -2   6  259.47   27.70
   5   2   6  242.28   12.70
  -5  -2   6  191.38   12.80
  -5  -2   6  202.58   13.70
   5  -2  -6  197.28   11.90
  -5  -2   6  218.68   12.70
   5   2   6  212.68   10.30
  -5   2  -6  198.68   10.70
  -5  -2   6  223.48   13.20
  -5  -2   6  198.58   13.30
  -5   2   6  199.18    9.80
   5   2  -6  204.08   10.30
  -5   2   6  220.48   10.90
  -5  -2  -6  226.88   12.30
   5  -2   6  221.88   16.10
  -5  -2  -6  213.78   24.40
  -5  -2  -6  229.48   10.70
  -5  -2  -6  190.28   12.20
  -5  -2  -6  189.38   12.10
   5   3   6    1.60    1.90
  -5   3  -6    4.40    2.10
  -5  -3   6   -0.20    2.40
  -5  -3   6    3.10    3.10
   5   3   6   -2.70    2.10
   5  -3  -6    6.20    3.00
  -5  -3   6    6.40    3.30
   5  -3  -6    5.50    2.20
  -5  -3   6    2.90    4.20
  -5  -3  -6   -0.80    2.70
   5   3  -6    1.80    1.80
  -5  -3  -6    0.20    2.60
  -5   3   6    2.30    1.90
  -5  -3  -6    6.30    2.80
  -5   3   6    0.20    2.50
  -5   3   6    2.40    1.90
   5  -4  -6   43.30    7.10
  -5  -4   6   34.00    7.60
   5  -4  -6   31.30    4.30
  -5  -4   6   33.80    6.50
  -5   4  -6   37.00    5.50
  -5   4  -6   27.50    4.70
  -5  -4   6   32.00    6.40
   5   4   6   21.90    5.00
  -5   4   6   29.70    4.30
  -5  -4  -6   37.80    6.50
  -5  -4  -6   38.50    9.10
   5  -4   6   31.60    4.60
  -5  -4  -6   30.30    6.50
  -5   4   6   30.00    4.70
  -5   5  -6   83.79    8.60
   5  -5  -6  107.19    7.10
  -5   5  -6   96.59    6.90
  -5  -5   6  122.79   18.20
   5  -5  -6  110.59   13.50
  -5   5   6  106.39    7.00
  -5   5   6   96.39    7.20
   5  -6  -6    3.10    2.10
  -5   6  -6    2.50    2.00
  -5   6  -6    2.70    2.70
  -5   6  -6    4.40    2.40
  -5   6   6    3.80    2.30
   5  -6   6    5.40    2.30
  -5   6   6   -0.70    1.80
  -6   0  -6   50.19    7.20
  -6   0   6   64.69    7.60
   6   0   6   59.69    7.80
  -6   0  -6   63.29    8.00
  -6   0   6   69.79    7.50
  -6   0   6   83.39    9.70
  -6   0   6   39.30   36.60
  -6   0  -6   54.59    7.30
  -6   0  -6   61.99    7.50
   6   0  -6   85.49    8.70
  -6   0   6   71.09    8.30
  -6   0  -6   28.40   35.60
   6   0  -6   69.19    6.90
   6   1   6   21.50    4.60
  -6   1  -6  -24.70   51.59
   6  -1  -6   24.90    5.20
  -6   1  -6   16.50    4.20
  -6  -1   6   16.70    4.30
  -6  -1   6   27.80    6.20
   6   1   6   24.00    5.50
  -6  -1   6   22.80    5.50
  -6  -1   6    2.90   33.20
  -6  -1   6   19.50    5.60
  -6   1  -6   19.00    4.60
  -6  -1   6   28.50    7.70
   6  -1  -6   22.40    4.90
  -6  -1   6   18.80    4.90
  -6  -1  -6   12.80    4.50
  -6  -1  -6   23.20    4.90
   6   1  -6   22.60    4.90
  -6  -1  -6   29.20    7.30
  -6  -1  -6   21.80    4.90
  -6  -1  -6   19.00    4.80
   6  -1   6   24.30    5.20
  -6   1   6   30.70    5.40
  -6  -1  -6   45.80   28.60
   6   1  -6   26.00    5.10
  -6   1   6   23.80    5.20
  -6   1   6   31.40    5.90
   6  -1   6   22.50    4.60
  -6   1   6   20.00    4.10
  -6  -2   6   69.79    9.40
  -6  -2   6   67.09    8.10
  -6   2  -6   67.49    8.70
   6   2   6   81.39    8.20
  -6  -2   6   85.59   26.60
  -6  -2   6   70.39    8.80
  -6   2  -6   68.89    7.70
  -6  -2   6   93.19   11.20
   6   2   6   66.89    8.60
  -6  -2   6   57.49    7.50
   6  -2  -6   66.89    8.00
  -6  -2  -6   52.89    7.10
  -6   2   6   65.19    7.90
   6  -2   6   76.69    8.70
  -6   2   6   64.29    7.20
  -6  -2  -6   72.59    8.70
  -6   2   6   65.89    6.70
   6   2  -6   68.39    7.60
  -6  -2  -6   63.29    8.70
  -6  -2  -6   73.59    8.60
  -6   3  -6    3.10    2.40
   6   3   6    0.70    2.60
  -6  -3   6    3.70    3.10
  -6  -3   6   -3.00    2.40
   6  -3  -6    7.80    3.40
   6   3   6    2.00    2.90
  -6  -3   6    1.20    2.70
  -6  -3   6    6.90    4.40
  -6  -3  -6    5.10    3.20
  -6   3   6    1.40    2.20
  -6  -3  -6    4.00    3.10
   6   3  -6    2.80    3.10
  -6   3   6    2.20    2.20
  -6  -3  -6    0.80    2.60
  -6   3   6    5.10    3.00
   6  -3   6    3.10    3.00
  -6  -4   6   56.09    7.80
  -6  -4   6   45.50    7.20
   6  -4  -6   49.40    7.10
  -6  -4   6   61.49   10.20
  -6  -4   6   50.29    8.40
  -6   4  -6   50.99    6.50
  -6  -4  -6   46.80    9.10
  -6   4   6   44.60    6.00
  -6  -4  -6   46.40    7.00
  -6  -4  -6   66.09    8.90
  -6   4   6   52.09    5.70
  -6  -5   6    8.40    3.50
  -6   5  -6    5.00    2.60
   6  -5  -6    4.90    3.00
  -6  -5   6    5.80    4.50
  -6   5   6    3.10    2.20
  -6   5   6    4.90    2.50
  -6   6  -6    1.90    2.80
  -6   6  -6    3.00    2.10
  -6   6   6    2.80    1.80
  -6   6   6    3.90    2.20
  -7   0  -6 -102.19   47.10
  -7   0   6   54.79   13.10
  -7   0   6   46.60    7.30
  -7   0  -6   39.00   10.20
   7   0   6   33.20    5.70
   7   0   6   37.20    6.20
  -7   0   6   29.70    6.30
   7   0  -6   36.30    6.10
   7   0  -6   32.40    5.40
  -7   0   6    3.50   53.69
  -7   0  -6   29.80    6.20
  -7   0  -6   36.10    6.20
  -7   1  -6  627.24   96.89
  -7   1  -6  793.72   29.20
   7   1   6  754.22   29.80
   7  -1  -6  733.73   27.80
  -7  -1   6  762.22   28.80
  -7  -1   6  731.03   30.60
  -7  -1   6  658.63   29.20
  -7  -1   6  764.12   29.30
  -7   1  -6  721.03   28.60
  -7  -1  -6  768.82   28.80
  -7   1   6  732.73   29.60
  -7  -1  -6  753.42   29.00
   7  -1   6  753.62   27.80
  -7   1   6  736.53   28.10
   7   1  -6  742.33   27.30
  -7  -1  -6  757.92   28.10
  -7   1   6  723.73   26.40
  -7  -1  -6  786.32   29.80
  -7  -2   6   54.09    8.60
   7   2   6   54.39    8.20
  -7   2  -6   57.99    7.50
  -7  -2   6   43.60    7.00
  -7   2  -6   56.29    7.70
   7  -2  -6   62.99    8.00
  -7  -2   6   63.29    8.10
  -7  -2   6   45.40    6.60
  -7   2   6   52.09    6.20
   7   2  -6   51.69    7.50
  -7  -2  -6   55.39    7.70
  -7  -2  -6   49.80    7.10
  -7  -2  -6   45.20    7.10
  -7   2   6   65.49    7.80
   7  -2   6   62.09    7.80
  -7   2   6   62.89    8.30
   7   2  -6   62.59    7.70
  -7  -2  -6   57.19    7.20
   7  -3  -6    5.20    3.20
  -7  -3   6    6.90    3.20
  -7  -3   6   11.40    4.80
  -7  -3   6    9.00    4.40
  -7  -3   6    6.00    3.40
  -7   3  -6   10.90    3.70
   7   3   6    8.70    4.30
  -7  -3  -6   13.50    3.90
  -7   3   6    9.10    3.70
   7  -3   6    9.40    3.60
  -7   3   6    6.50    2.60
  -7  -3  -6    6.50    3.70
   7   3  -6   10.70    4.10
   7   3  -6    5.60    4.10
  -7  -3  -6    6.30    3.70
  -7   3   6   12.30    3.90
  -7  -4   6   70.89    7.50
  -7  -4   6   64.79    7.40
   7  -4  -6   78.39    8.20
  -7  -4   6   66.09   10.20
  -7   4  -6   79.49    7.80
  -7   4   6   61.19    8.30
  -7  -4  -6   79.09    8.00
  -7   4   6   73.29    7.20
  -7   4   6   84.49    6.30
  -7  -4  -6   76.39    8.30
  -7   5  -6   20.40    3.60
  -7  -5   6   16.50    5.50
   7  -5  -6   13.90    3.60
  -7   5   6   18.30    3.60
  -7  -5  -6   17.80    3.30
  -7   5   6   23.40    3.50
   8   0   6    1.20    2.20
   8   0  -6    3.10    3.00
  -8   0   6   -0.80    2.80
   8   0   6    1.50    2.70
  -8   0  -6    1.20    2.60
  -8   0  -6    2.20    2.60
  -8   1  -6  162.28   10.70
   8  -1  -6  135.79    9.40
  -8   1  -6  149.39   10.70
   8   1   6  165.58   10.30
   8   1   6  145.29    9.40
  -8  -1   6  149.59   11.60
  -8  -1   6  147.49   10.00
  -8  -1  -6  151.98   10.80
  -8  -1  -6  147.89    9.90
  -8  -1  -6  158.58   10.20
   8  -1   6  145.39    9.80
   8   1  -6  167.38   10.30
  -8   1   6  155.28   11.30
  -8  -2   6   -0.50    2.60
   8   2   6   -1.90    2.20
  -8   2  -6    2.00    2.30
   8   2   6   -2.00    2.80
  -8  -2   6    3.10    2.50
   8  -2  -6   -1.70    2.20
  -8  -2   6    1.40    2.60
  -8  -2  -6   -0.70    2.20
  -8  -2  -6   -1.90    2.50
   8  -2   6   -1.50    2.00
  -8   2   6    0.40    3.10
   8   2  -6    2.00    3.00
  -8  -2  -6    3.90    2.70
  -8   2   6   -0.80    2.70
  -8  -3   6    1.40    6.20
   8   3   6    1.80    4.30
  -8   3  -6    1.60    2.30
  -8  -3   6    3.90    2.80
  -8  -3   6   -4.30    2.40
   8  -3  -6   -0.80    1.90
   8   3  -6    3.40    4.20
  -8   3   6    3.80    3.00
  -8   3   6    6.40    2.60
  -8   3   6    1.70    2.70
   8  -3   6   -1.10    1.80
  -8  -3  -6    6.50    2.80
  -8  -3  -6   10.00    4.00
   8  -4  -6    2.50    1.80
   8   4   6    2.70    3.50
  -8   4  -6    2.40    2.00
  -8  -4   6    1.90    2.60
  -8  -4   6    6.00    2.10
  -8  -4   6    4.20    2.20
   8   4  -6    5.90    3.40
  -8  -4  -6    0.50    1.70
  -8  -4  -6    7.00    2.30
  -8   4   6    2.40    2.00
  -9   0  -6   25.70    4.20
   9   0   6   19.80    3.50
  -9   0   6   17.00    4.10
  -9   1  -6   33.30    4.60
  -9  -1   6   30.80    6.30
   9   1   6   57.69    6.30
   9   1   6   35.70    5.00
  -9  -1   6   40.10    6.70
   9  -1  -6   48.30   10.30
   9  -1   6   29.30    4.50
  -9  -1  -6   33.10    4.80
  -9  -2   6   -0.40    1.60
   9  -2  -6   -0.20    1.60
   9   2   6   -0.80    3.00
   9  -2   6    1.30    1.60
   9   2  -6    0.40    3.20
  -9  -2  -6    4.20    1.90
   0   0  -7    0.60    0.70
   0   0   7    0.50    1.10
   0   0  -7    0.00    0.50
   0   1   7    0.50    0.80
   0   1   7    0.90    1.00
   0   1  -7   -0.70    0.80
   0   1  -7   -1.00    0.80
   0   2  -7   12.90    1.80
   0   2  -7   11.70    1.70
   0  -2   7   10.20    2.20
   0   2   7   15.30    1.90
   0   3   7    1.20    1.30
   0   3  -7    0.80    1.10
   0   3  -7    0.80    1.10
   0  -4  -7 1873.61   56.89
   0  -4   7 1952.80   66.89
   0   4   7 2035.30   53.69
   0   4  -7 2014.90   53.39
   0   4  -7 1994.00   54.29
   0  -4   7 1919.31   72.09
   0   4   7 2032.50   55.79
   0  -5   7   -0.90    2.50
   0  -5   7    6.50    3.70
   0  -5   7    2.80    3.20
   0   5  -7   -1.00    1.10
   0  -5  -7    1.90    2.20
   0  -5  -7    0.80    2.30
   0  -5   7   -5.90    5.60
   0   5   7   -0.10    1.50
   0   5   7   -1.40    1.50
   0   5  -7   -0.80    1.20
   0  -6   7  471.75   23.20
   0   6  -7  414.06   16.20
   0  -6   7  445.06   21.20
   0  -6   7  436.46   20.10
   0  -6  -7  501.35   22.40
   0   6   7  405.16   16.40
   0  -6  -7  462.75   18.20
   0  -6   7  431.26   21.30
   0  -6   7  417.06   20.00
   0  -7   7   -2.40    2.00
   0  -7  -7   -1.80    2.10
   0  -7   7   -1.20    2.70
   0  -7   7    3.10    3.40
   0  -7  -7    0.40    1.60
   0  -7   7   -0.50    2.70
   0   8  -7   10.80    6.20
   0  -8   7   11.10    3.20
   0  -8   7   11.30    4.60
   0   8  -7    5.80    2.80
   0   8   7    6.70    2.60
   0  -8  -7    7.80    2.60
  -1   0   7   -2.70   10.30
   1   0   7   -0.90    1.20
   1   0  -7   -0.10    0.70
  -1   0  -7   -0.40    0.80
  -1   0  -7   -0.10    2.40
  -1   0   7    0.80    1.10
  -1   0   7    2.80    2.90
   1   1   7   24.50    1.80
  -1   1  -7   24.50    2.40
  -1  -1   7   -1.70    8.80
  -1   1  -7   17.30    4.10
   1   1   7   19.50    2.90
  -1  -1   7   20.80    2.80
  -1  -1   7   27.70    4.20
  -1   1  -7   24.00    2.40
   1   1  -7   35.70    3.40
  -1   1   7   24.30    2.80
   1   1  -7   23.90    2.10
  -1  -1  -7   24.30    3.30
   1  -1   7   22.90    2.70
  -1  -1  -7   25.70    7.00
   1  -1   7   22.70    2.80
   1   2   7    3.20    1.20
  -1   2  -7    6.10    1.70
  -1   2  -7    3.90    1.40
   1   2   7    3.40    1.00
  -1  -2   7    3.10    1.90
   1   2  -7    4.10    1.10
  -1  -2  -7    4.80    1.70
  -1   2   7    2.50    1.60
   1   2  -7    3.70    1.00
   1  -2   7    4.70    1.90
  -1  -2  -7    6.40    5.50
  -1   3  -7   21.30    3.10
  -1  -3   7   15.80    3.40
   1   3   7   19.00    2.10
  -1   3  -7   14.90    2.40
   1   3  -7   14.10    2.00
   1   3  -7   13.90    2.00
  -1   3   7   16.10    2.80
  -1   3   7   10.60    2.60
  -1  -4   7  177.38   12.20
   1  -4  -7  180.58   10.40
  -1   4  -7  202.48    9.00
   1   4   7  195.88    7.20
  -1   4  -7  184.98    9.00
   1   4   7  188.98    8.20
  -1  -4   7  180.48   12.00
  -1   4   7  177.78    9.00
   1  -4   7  194.88   11.80
   1   4  -7  196.48    7.80
  -1   4   7  196.88    9.80
   1  -4   7  168.18   14.60
   1   4  -7  188.78    7.50
  -1  -5   7    6.50    4.10
   1  -5  -7    6.50    2.70
  -1  -5   7   13.70    4.90
  -1   5  -7    5.20    2.30
   1  -5  -7   12.00    4.60
   1  -5  -7   15.00    4.70
  -1   5  -7   13.10    2.90
  -1  -5   7   11.70    5.60
  -1  -5   7    7.10    3.90
   1   5   7   14.20    4.10
   1  -5   7    9.50    3.70
   1  -5   7    9.40    4.50
  -1   5   7    8.20    2.70
   1  -5   7   15.60    4.50
  -1   5   7    9.00    3.10
  -1   5   7   10.10    3.70
   1   5  -7    8.70    1.90
   1   5  -7    7.10    2.10
  -1  -5  -7   13.70    4.20
  -1  -5  -7    9.80    3.50
   1  -5   7   15.00    6.10
  -1  -6   7   39.50    7.40
  -1  -6   7   34.80    6.80
  -1  -6   7   36.50    6.20
   1  -6  -7   37.20    5.30
  -1   6  -7   23.80    4.40
  -1  -6   7   45.10    7.90
   1  -6  -7   29.00    5.10
  -1  -6   7   34.40    6.90
  -1  -6  -7   42.60    6.40
   1  -6   7   41.50    7.10
   1  -6   7   36.40    6.50
   1  -6   7   26.60    5.90
   1  -6   7   30.20    5.60
   1  -6   7   38.90    7.20
  -1  -6  -7   32.90    5.10
  -1   6   7   27.40    5.80
  -1  -7   7   10.20    5.00
   1  -7  -7   10.30    2.60
  -1   7  -7    7.90    4.00
  -1   7  -7   11.50    4.70
  -1  -7   7    8.20    3.40
  -1  -7   7    4.60    3.40
  -1   7  -7    7.90    3.40
  -1  -7   7   10.00    3.60
   1  -7  -7   10.20    3.20
  -1  -7  -7    6.60    2.40
   1  -7   7    3.90    3.50
   1  -7   7    7.90    3.10
   1  -7   7    6.80    3.20
  -1   7   7    8.10    3.50
   1  -7   7    8.20    3.60
   1  -8  -7    6.60    2.30
  -1  -8   7    3.80    2.10
   1  -8  -7    7.50    2.80
  -1  -8   7    4.80    4.70
  -1   8  -7    2.60    2.30
  -1  -8   7    4.80    1.70
  -1   8  -7    2.30    3.50
  -1   8   7    4.20    2.20
   1  -8   7    2.00    2.60
  -1   8   7    6.10    2.60
   1  -8   7    3.90    2.50
   1  -8   7    8.90    2.40
  -1  -8  -7    2.50    1.20
   2   0  -7    2.00    1.70
  -2   0  -7   10.90   10.00
  -2   0   7    0.50    1.20
  -2   0   7   -0.60    2.50
   2   0   7    0.10    1.00
  -2   0  -7    0.40    1.00
   2   0   7   -0.40    1.10
  -2   0  -7   -1.10    2.30
  -2   0   7   11.10   11.90
   2   1   7  495.05   14.40
  -2  -1   7  518.55   18.50
  -2  -1   7  460.35   16.30
   2   1   7  461.75   15.30
  -2   1  -7  429.36   19.20
  -2  -1   7  544.05   28.30
  -2   1  -7  458.85   29.60
  -2  -1  -7  471.95   16.70
   2   1  -7  479.15   14.10
  -2   1   7  496.15   15.70
   2  -1   7  473.55   15.60
  -2   1   7  474.45   15.90
  -2  -1  -7  473.85   15.30
   2  -1   7  478.95   15.90
   2   1  -7  474.15   14.20
  -2  -2   7   -0.30    1.60
   2   2   7    2.30    1.00
  -2   2  -7    3.40    1.60
  -2  -2   7  -11.30    9.00
  -2   2  -7    2.40    1.50
   2   2  -7    1.80    0.90
  -2   2   7    2.60    1.70
  -2  -2  -7    9.90    5.80
  -2   2   7    3.80    1.90
  -2  -2  -7    5.20    1.50
   2   2  -7    4.70    1.20
  -2  -2  -7    3.50    1.70
  -2   3  -7  735.33   23.70
  -2  -3   7  766.52   25.60
  -2   3  -7  687.73   23.10
  -2   3   7  756.42   24.60
   2   3  -7  735.13   20.90
   2   3  -7  740.03   20.80
  -2   4  -7   34.50    4.80
  -2   4  -7   25.00    4.10
  -2  -4   7   35.70    6.40
   2  -4  -7   24.40    4.00
  -2  -4   7   29.60    6.10
   2  -4  -7   28.80    4.40
  -2   4   7   31.50    4.90
   2  -4   7   26.40    5.30
  -2   4   7   22.80    4.00
   2   4  -7   28.40    3.00
   2  -4   7   33.00    5.80
  -2   4   7   27.30    4.70
   2   4  -7   28.60    2.80
   2  -5  -7   60.69    6.80
  -2   5  -7   65.69    8.00
  -2  -5   7   80.39   10.30
  -2  -5   7   72.89   10.10
   2  -5  -7   62.59    7.10
   2  -5  -7   83.89    8.30
  -2   5  -7   53.49    6.40
  -2   5  -7   67.19    7.30
   2  -5  -7   70.49    7.00
  -2  -5   7   72.59   10.00
  -2  -5   7   67.89    9.30
  -2   5   7   55.39    6.70
   2  -5   7   69.59    8.50
   2   5  -7   62.19    4.00
  -2   5   7   65.29    7.70
   2  -5   7   72.29    8.10
   2  -5   7   54.69    7.70
   2  -5   7   61.19    8.40
  -2   5   7   83.69    8.10
   2  -5   7   74.79    9.30
  -2   5   7   68.29    7.60
   2  -6  -7   38.70    4.90
   2  -6  -7   48.30    6.10
  -2  -6   7   41.70    7.60
  -2  -6   7   41.20    8.00
   2  -6  -7   42.90    5.70
  -2   6  -7   36.20    6.40
  -2   6  -7   38.50    6.50
  -2  -6   7   39.80    6.90
   2  -6  -7   37.50    5.60
  -2  -6   7   37.80    7.50
   2  -6   7   28.70    5.70
   2  -6   7   33.90    5.50
   2  -6   7   33.20    6.40
  -2   6   7   31.40    5.00
  -2   6   7   44.30    5.70
   2  -6   7   52.99    7.40
   2  -6   7   36.00    6.10
  -2   7  -7    7.50    3.50
  -2   7  -7    0.80    2.40
  -2  -7   7    1.50    3.90
   2  -7  -7    7.30    3.00
  -2  -7   7    2.50    3.50
  -2   7  -7    1.50    2.40
  -2  -7   7   12.80    4.20
   2  -7  -7    4.20    2.50
   2  -7  -7    4.00    2.50
   2  -7   7    8.20    3.50
   2  -7   7    5.40    2.70
   2  -7   7   10.40    3.40
   2  -7   7    3.90    2.40
  -2   7   7    6.10    2.60
  -2   7   7    4.70    2.20
  -2   7   7   10.40    3.20
   2  -7   7   -0.30    2.60
  -3   0   7    1.60    1.40
  -3   0   7    3.30    3.20
   3   0  -7    2.10    1.20
  -3   0  -7    0.40    1.30
  -3   0  -7   -2.30    2.60
  -3   0   7  -15.30   14.40
  -3   0  -7   18.10   14.20
   3   0   7    1.40    1.90
   3   0   7    0.20    1.10
   3   1   7 1657.43   45.50
  -3   1  -7 1642.74   45.10
  -3   1  -7 1621.64   65.29
  -3  -1   7 1567.84   46.40
   3   1   7 1638.54   44.10
  -3  -1   7 1562.34   56.99
  -3   1  -7 1634.94   52.49
  -3  -1   7 1607.04   49.50
   3  -1   7 1609.94   45.60
  -3  -1  -7 1637.14   45.50
   3   1  -7 1611.04   43.70
  -3  -2   7    9.10    3.30
  -3  -2   7    5.20    2.40
   3   2   7   11.50    2.00
  -3  -2  -7    3.80    8.20
  -3  -2  -7    2.90    1.80
  -3  -2  -7    6.50    2.10
   3   2  -7    9.40    1.80
   3   3   7  615.94   17.50
  -3   3  -7  562.64   21.20
  -3  -3   7  558.64   25.10
   3   3   7  597.54   20.80
   3  -3  -7  557.74   20.10
  -3  -3   7  587.14   22.80
   3  -3  -7  611.94   21.20
  -3  -3  -7  599.84   20.90
   3   3  -7  637.64   21.30
   3  -3   7  574.14   21.30
  -3   3   7  650.23   20.90
   3  -4  -7  515.15   18.90
  -3   4  -7  482.55   20.80
   3  -4  -7  506.35   18.80
  -3  -4   7  491.55   23.00
   3  -4  -7  446.06   17.60
  -3   4  -7  485.15   19.90
  -3  -4   7  527.85   28.50
   3  -4  -7  501.25   22.80
  -3  -4   7  518.45   21.40
  -3   4  -7  444.66   19.50
  -3   4   7  488.05   18.00
   3  -4   7  504.25   20.10
   3  -4   7  460.15   20.10
   3   4  -7  495.85   15.30
  -3   4   7  506.65   18.70
  -3   4   7  463.95   18.20
   3  -5  -7   70.49    7.40
  -3   5  -7   76.49    8.20
  -3  -5   7   69.09    9.20
  -3   5  -7   65.09    8.20
  -3  -5   7   74.29   10.50
  -3  -5   7   58.99    9.40
   3  -5  -7   71.29    8.50
   3  -5  -7   76.59    7.20
  -3   5  -7   50.79    7.20
   3  -5  -7   57.99    6.50
  -3   5   7   65.29    6.60
   3  -5   7   69.09    8.10
  -3   5   7   63.19    6.90
   3  -5   7   64.49    7.90
   3  -5   7   67.99    7.50
  -3   5   7   64.99    6.20
   3  -6  -7    2.10    2.10
   3  -6  -7    6.70    2.60
   3  -6  -7    3.90    2.40
   3  -6  -7    7.10    2.70
  -3   6  -7    3.40    2.50
  -3  -6   7   -0.50    4.00
  -3   6  -7    3.80    2.80
  -3   6  -7    3.00    2.90
  -3  -6   7    9.60    4.50
   3  -6   7    2.60    2.50
  -3   6   7    3.40    2.20
  -3   6   7    6.40    2.70
   3  -6   7    1.70    2.60
   3  -6   7    2.00    2.90
  -3   6   7    5.40    2.50
   3  -6   7    9.70    3.10
  -3   7  -7    6.70    3.20
  -3   7  -7    3.60    2.30
   3  -7  -7    6.50    2.30
  -3   7  -7    1.60    2.40
  -3   7  -7    1.20    2.10
   3  -7  -7    7.20    2.20
  -3   7   7    4.90    2.10
  -3   7   7    4.00    2.20
   3  -7   7    6.20    3.60
   3  -7   7   10.30    3.20
  -3   7   7    5.90    3.30
   3  -7   7    6.60    2.90
   3  -7   7    5.80    2.40
   4   0   7    1.70    1.80
   4   0   7   -0.40    1.50
  -4   0  -7    0.00    3.20
  -4   0  -7    0.20    1.40
  -4   0  -7   -5.60   17.40
  -4   1  -7    6.70    2.30
  -4  -1   7    5.60    2.50
  -4   1  -7   32.40   24.20
  -4   1  -7    9.40    4.70
  -4  -1   7   25.10   16.40
   4   1   7    7.90    2.10
   4   1   7    5.40    2.60
  -4  -1   7   10.90    4.70
  -4  -1  -7   13.10   14.40
   4   1  -7    6.90    2.00
  -4  -1  -7   10.30    3.90
  -4  -1  -7    4.70    2.10
   4  -1   7    8.30    2.80
   4   2   7  618.54   22.40
  -4  -2   7  633.04   24.30
  -4  -2   7  601.14   35.20
  -4  -2   7  614.14   24.50
  -4  -2   7  615.24   23.70
   4   2   7  618.24   20.00
   4   2  -7  628.54   20.10
  -4  -2  -7  643.44   28.60
  -4  -2  -7  622.34   21.00
  -4   2   7  635.14   20.80
  -4  -2  -7  626.44   22.40
   4   3   7   44.60    3.80
  -4  -3   7   54.09    8.10
  -4  -3   7   51.89    7.20
   4   3   7   43.30    5.80
   4   3  -7   45.60    3.80
  -4   3   7   42.20    4.90
  -4  -3  -7   51.09    6.50
  -4  -4   7   17.90    4.90
  -4  -4   7   11.50    4.60
   4  -4  -7   12.80    2.90
  -4  -4   7   21.10    6.10
  -4   4  -7   15.10    3.90
  -4  -4   7   24.70    6.70
   4  -4  -7   15.50    4.00
  -4   4  -7   15.10    3.60
   4  -4  -7   17.10    4.70
  -4  -4   7   22.80    6.60
  -4   4  -7   15.80    3.90
   4  -4   7   14.20    3.70
   4  -4   7   21.10    4.50
  -4   4   7   14.70    3.30
  -4   4   7   18.20    3.50
   4  -4   7   14.50    3.70
   4   4  -7   12.40    2.30
  -4   4   7   18.30    3.30
   4  -5  -7    7.60    3.90
  -4   5  -7   -0.20    2.00
  -4   5  -7    4.90    2.90
  -4   5  -7    8.50    3.40
   4  -5  -7    8.20    2.60
  -4  -5   7    6.50    5.50
   4  -5  -7    4.40    2.40
  -4  -5   7    4.00    4.60
  -4   5   7    4.40    2.50
  -4   5   7    2.90    2.10
  -4   5   7    7.70    2.60
   4  -5   7    4.80    2.80
   4  -5   7    8.90    3.50
   4  -5   7    2.20    2.40
  -4   5   7    9.30    3.10
  -4   6  -7    7.50    2.90
  -4   6  -7    8.20    2.50
  -4   6  -7    3.10    2.30
   4  -6  -7   12.90    3.00
  -4   6  -7   10.00    3.30
   4  -6  -7    9.10    2.60
  -4   6   7    7.70    2.80
   4  -6   7    8.50    2.80
   4  -6   7    5.10    2.70
  -4   6   7   11.30    3.80
  -4   6   7   12.40    2.80
   4  -6   7    4.80    2.60
  -4   6   7   11.00    3.30
  -4   7  -7    0.20    1.40
   4  -7  -7    2.30    2.30
   4  -7  -7    1.30    1.60
  -4   7  -7    1.20    1.70
  -4   7  -7    0.40    1.30
  -4   7   7    1.80    1.90
  -4   7   7    0.40    1.90
   4  -7   7   -0.60    1.80
   5   0   7    2.60    2.40
  -5   0  -7    2.50    4.30
  -5   0   7  -24.20   26.20
   5   0   7    0.40    1.80
  -5   0   7    0.90    2.20
  -5   0   7    0.50    4.50
  -5   0  -7   21.40   25.60
  -5   0   7    2.30    2.00
  -5   0  -7    0.70    1.90
  -5  -1   7  148.09   14.60
  -5  -1   7  142.29    9.50
  -5  -1   7  141.19   10.30
   5   1   7  137.59    8.60
   5   1   7  146.59    9.70
  -5   1  -7  193.18   30.50
  -5   1  -7  226.88   47.40
  -5  -1  -7  162.18   12.70
  -5  -1  -7  135.19    9.20
   5  -1   7  148.19    9.90
  -5   1   7  154.28    9.00
   5   1  -7  137.39    8.60
  -5  -1  -7  182.58   41.50
  -5  -2   7  108.99    8.90
  -5   2  -7  134.99   11.50
   5   2   7  125.49    9.20
  -5  -2   7  131.49   24.70
  -5  -2   7  134.49   12.80
   5   2   7  100.39    7.00
   5  -2  -7  113.19   10.20
  -5  -2   7  114.09   10.50
  -5   2  -7  119.29    7.90
  -5  -2   7  114.39   11.50
  -5  -2   7  116.59   10.00
  -5  -2   7   99.69   10.30
  -5  -2  -7  118.19    8.60
  -5  -2  -7   92.39    8.50
  -5  -2  -7  108.69   10.40
  -5   2   7   98.29    6.80
   5  -2   7  110.39    8.50
  -5   2   7  117.89    7.90
  -5  -2  -7  118.99    7.60
  -5  -2  -7  116.29   10.10
  -5  -2  -7  109.09   17.70
   5   2  -7  112.89    7.30
   5  -3  -7  198.88    9.50
   5  -3  -7  181.48   12.00
   5   3   7  171.68   11.50
  -5  -3   7  196.78   14.00
  -5  -3   7  170.08   12.20
  -5  -3   7  166.68   13.80
  -5  -3   7  181.58   11.80
  -5   3  -7  199.58   10.70
  -5  -3   7  185.68   12.40
   5   3   7  195.58    9.30
   5   3  -7  192.08    9.50
  -5  -3  -7  187.98   12.50
  -5   3   7  180.38    9.40
  -5   3   7  196.98   10.50
  -5  -3  -7  214.58   12.10
  -5  -3  -7  156.98   11.40
  -5  -3  -7  180.38   11.70
  -5  -4   7    4.30    4.60
  -5  -4   7    4.60    4.50
  -5   4  -7    1.50    1.90
  -5  -4   7   -0.20    2.80
   5   4   7   -2.00    2.70
   5  -4  -7    4.90    2.30
   5  -4  -7   -1.40    2.40
  -5   4   7    0.70    2.00
  -5  -4  -7    4.10    3.40
  -5  -4  -7   -0.30    3.00
  -5   4   7   -0.30    1.50
   5   4  -7   -0.20    1.90
   5  -5  -7   26.90    6.00
  -5   5  -7   32.00    5.10
   5  -5  -7   38.10    6.10
  -5   5  -7   29.60    4.40
  -5  -5   7   33.80    6.20
  -5  -5   7   18.20    6.10
  -5   5   7   16.60    4.50
   5  -5   7   35.60    4.80
  -5   5   7   20.50    3.90
   5  -6  -7   -0.50    2.20
  -5   6  -7    5.40    2.10
  -5   6  -7    2.70    1.90
  -5   6  -7    0.80    1.40
   5  -6   7    0.60    1.90
  -5   6   7    2.30    3.00
  -6   0   7    5.90    2.90
  -6   0  -7    7.00    3.60
  -6   0   7    3.90   10.30
  -6   0   7    7.80    4.10
  -6   0  -7   -3.70    5.70
   6   0  -7    3.40    2.70
  -6   0   7    3.60   35.40
  -6   0  -7   21.90   35.40
  -6   0   7   -0.80    2.90
   6   0   7   -1.90    2.50
  -6   0  -7    2.60    2.90
  -6   0  -7    6.60    3.40
  -6   0   7    2.70    3.20
  -6   0  -7    1.50    2.40
  -6  -1   7  583.74   61.39
  -6   1  -7  521.85   70.49
   6   1   7  641.44   25.00
  -6  -1   7  603.64   25.10
   6  -1  -7  585.04   23.40
  -6  -1   7  605.34   24.30
  -6  -1   7  630.64   26.50
  -6  -1   7  493.45   29.60
  -6  -1   7  647.34   25.80
  -6  -1   7  593.84   24.30
   6   1   7  584.54   23.40
  -6   1  -7  609.94   23.70
  -6   1  -7  625.64   24.60
  -6  -1   7  598.44   30.00
  -6  -1  -7  626.64   23.90
   6   1  -7  589.14   23.40
  -6  -1  -7  603.04   24.90
  -6  -1  -7  603.04   24.20
   6   1  -7  593.84   23.00
  -6  -1  -7  586.14   24.40
  -6   1   7  593.44   23.20
  -6   1   7  592.44   22.00
  -6  -1  -7  561.24   27.90
   6  -1   7  585.14   23.60
   6  -1   7  618.64   23.60
  -6   1   7  595.84   24.70
  -6  -1  -7  630.64   54.29
  -6  -2   7  436.46   19.90
  -6  -2   7  468.65   20.80
   6   2   7  431.96   18.20
  -6  -2   7  448.76   45.50
  -6  -2   7  420.56   22.30
  -6  -2   7  483.95   21.30
  -6   2  -7  456.75   19.20
  -6  -2   7  460.05   21.40
   6   2   7  463.65   20.90
  -6   2  -7  443.16   20.80
   6  -2  -7  462.45   20.20
   6   2  -7  443.46   18.80
  -6   2   7  449.46   20.20
  -6  -2  -7  441.46   21.10
   6  -2   7  431.66   19.60
  -6  -2  -7  467.65   20.60
  -6  -2  -7  438.16   20.40
  -6  -2  -7  442.46   19.10
  -6   2   7  424.56   17.40
  -6   2   7  465.65   19.20
  -6  -3   7  556.14   23.60
  -6   3  -7  562.14   22.10
   6  -3  -7  539.95   23.50
   6   3   7  562.84   24.20
  -6  -3   7  587.54   27.40
  -6  -3   7  574.54   24.80
  -6  -3   7  533.65   24.40
  -6  -3  -7  574.34   22.50
   6  -3   7  571.94   23.60
  -6   3   7  575.94   20.60
  -6   3   7  536.85   22.80
  -6  -3  -7  536.65   23.40
  -6  -3  -7  585.94   24.40
  -6  -3  -7  538.75   24.20
  -6   3   7  583.34   22.20
  -6  -4   7   84.89   13.10
  -6  -4   7   64.39    9.50
   6  -4  -7   91.09   11.00
   6   4   7   69.79    9.60
  -6   4  -7   86.59    8.70
  -6  -4   7   83.39   11.00
  -6  -4   7   71.89   11.60
  -6  -4  -7   75.59   10.90
  -6   4   7   85.09    8.20
  -6   4   7   81.79    8.00
   6  -5  -7    7.30    3.30
  -6  -5   7   -0.60    3.50
  -6   5  -7    7.00    2.70
  -6  -5   7    5.30    3.00
  -6   5   7    7.60    2.70
  -6   5   7    3.30    2.30
   6  -6  -7    1.50    1.90
  -6   6  -7   -0.90    4.30
  -6   6   7    0.10    1.60
  -7   0   7   -0.30    3.30
   7   0   7    3.10    2.90
  -7   0   7   -1.20    3.40
  -7   0  -7    3.80    3.70
  -7   0   7   72.89   63.99
  -7   0  -7 -123.09   50.89
   7   0  -7    0.50    2.60
   7   0   7   -0.50    2.40
  -7   0  -7    6.50    3.30
  -7   0   7    0.70    3.40
  -7  -1   7  148.19   11.90
  -7  -1   7  133.79   12.00
  -7   1  -7   49.50   72.29
   7  -1  -7  121.59   10.90
  -7  -1   7  102.59   70.19
  -7  -1   7  135.59   10.40
   7   1   7  132.39   12.60
  -7   1  -7  131.09   10.10
  -7   1  -7  137.09   10.40
   7   1  -7  151.08   10.20
  -7   1   7  128.19   10.00
  -7  -1  -7   25.20   52.29
  -7   1   7  131.29    9.30
  -7  -1  -7  114.99   10.70
   7  -1   7  147.09   10.00
  -7  -1  -7  122.39   11.40
  -7   1   7  114.99   11.50
  -7  -1  -7  118.09   10.60
  -7  -1  -7  128.19   12.00
  -7   2  -7   97.69    9.90
  -7   2  -7   94.09   10.00
  -7  -2   7   79.29    9.10
   7  -2  -7  105.39   10.10
  -7  -2   7   83.89   10.60
   7   2   7   78.29    9.90
  -7  -2   7   89.79    9.40
  -7  -2   7   95.69   10.10
  -7   2   7  112.29    8.80
  -7   2   7   93.49   10.30
  -7  -2  -7  109.09    9.90
  -7  -2  -7   87.09    9.80
  -7  -2  -7  100.09   10.50
  -7   2   7  101.49    7.80
   7  -2   7   92.99    9.50
   7   2  -7   99.89    8.50
  -7  -2  -7   98.99   10.40
  -7  -3   7   12.60    3.80
   7  -3  -7   12.20    3.70
  -7  -3   7   13.90    4.30
  -7  -3   7   18.40    5.60
  -7   3  -7   13.40    3.70
  -7  -3  -7   12.70    4.10
   7  -3   7   22.00    4.80
  -7   3   7   13.00    3.40
  -7   3   7   13.10    3.90
  -7   3   7   12.40    4.30
  -7  -3  -7   14.90    4.50
   7   3  -7   10.40    4.10
  -7  -4   7    8.20    4.50
   7  -4  -7    5.90    2.90
  -7   4  -7   10.30    3.20
  -7  -4   7    8.70    3.10
  -7  -4   7    4.80    3.00
  -7  -4  -7   12.30    4.00
  -7  -4  -7    4.30    2.70
  -7   4   7    8.60    2.90
  -7   4   7    9.50    3.20
  -7   5  -7   28.10    4.00
  -7   5   7   30.10    4.30
  -7  -5  -7   25.10    3.70
  -7   5   7   34.80    4.50
   8   0   7    0.20    2.70
  -8   0  -7    0.00    2.30
  -8   0   7   -0.60    3.00
   8   0   7    1.10    2.20
  -8   0  -7    1.30    2.90
  -8   1  -7    3.80    3.00
  -8  -1   7   -2.20    2.20
  -8  -1   7   -0.40    2.90
   8   1   7   -0.80    2.60
   8  -1  -7    3.10    2.70
  -8   1  -7    2.60    2.80
   8   1   7    1.30    2.30
  -8   1   7   -1.20    2.90
   8  -1   7   -1.70    2.10
  -8  -1  -7   -2.00    2.50
  -8  -1  -7    2.00    2.50
  -8  -1  -7    3.20    2.80
   8   1  -7    1.40    2.70
  -8  -2   7    5.20    3.50
  -8  -2   7    4.60    3.30
   8   2   7    6.60    3.70
   8  -2  -7    5.00    3.00
  -8  -2   7    6.10    3.00
  -8   2  -7    8.20    3.10
   8   2   7    6.90    4.30
   8   2  -7    7.80    3.60
  -8  -2  -7    7.20    3.10
  -8  -2  -7    5.80    3.50
  -8  -2  -7    9.10    3.70
  -8   2   7    6.50    3.70
  -8   2   7    7.50    3.80
   8  -2   7    4.10    2.60
  -8  -3   7  117.09   27.80
  -8  -3   7    2.30    3.40
  -8  -3   7    9.10    3.70
   8  -3  -7    1.90    2.60
  -8   3  -7    3.00    2.90
   8   3   7   -0.70   10.20
  -8  -3  -7    0.80    2.80
  -8   3   7    3.10    2.70
   8   3  -7    3.70    9.10
  -8   3   7    6.00    2.80
  -8   3   7    4.30    2.50
   8  -3   7   -0.20    2.00
  -8  -3  -7    1.80    2.30
   8  -4  -7   17.30    3.10
  -8  -4   7   21.30    3.20
  -8  -4   7   16.40    3.80
  -8  -4   7   25.30    3.80
  -8   4  -7   18.60    3.30
  -8  -4  -7   24.90    3.60
  -8   4   7   32.50    3.50
  -8  -4  -7   17.90    3.20
  -9   0   7    1.80    2.30
   9   0   7   -0.40    1.60
   9   1   7    8.90    4.20
  -9  -1   7    9.00    3.40
  -9   1  -7    8.90    2.50
   9  -1  -7    4.30    3.20
   9   1   7    9.80    3.40
  -9  -1  -7   10.10    3.30
  -9   1   7   11.10    4.90
   0   0   8 3729.83   99.09
   0  -1   8    0.20    1.30
   0   1  -8   -0.80    0.90
   0   1   8   -1.10    0.90
   0   1   8    0.90    0.90
   0   1  -8   -1.00    0.80
   0  -2   8   33.40    3.80
   0   2   8   41.80    2.90
   0   2  -8   36.90    2.70
   0   2  -8   35.50    2.70
   0   3  -8    0.30    1.00
   0   3  -8   -0.60    0.90
   0  -3   8   -0.90    2.60
   0   3   8   -0.40    1.30
   0   4  -8 2824.12   75.19
   0  -4  -8 2931.41   87.39
   0  -4   8 2702.83   82.49
   0   4   8 2894.51   75.29
   0  -4   8 2791.02   81.39
   0   4   8 2870.11   75.89
   0   4  -8 2821.62   74.69
   0  -5   8   -2.50    5.50
   0  -5   8    2.30    3.10
   0   5  -8    0.60    1.40
   0   5   8   -1.40    2.30
   0   5   8    3.40    1.80
   0  -5   8   -1.10    2.40
   0  -5   8    4.60    4.60
   0   5  -8    1.10    1.70
   0  -6   8    9.30    4.40
   0  -6   8    8.00    4.40
   0  -6   8    7.50    3.70
   0   6  -8    4.60    2.30
   0   6   8    4.60    2.60
   0  -6   8    6.20    4.20
   0  -6  -8    6.50    3.20
   0  -6   8   14.00    5.10
   0  -6  -8    7.90    2.90
   0  -7   8    6.00    3.90
   0  -7  -8    1.10    2.50
   0  -7   8    0.30    2.50
   0  -7   8    6.90    6.00
   0  -7   8    0.20    2.80
   0  -7   8    0.00    2.10
   0  -7  -8    0.30    1.50
   0  -8  -8   48.40    3.90
   0  -8   8   68.89    7.20
   0  -8   8   48.80    5.70
   0   8   8   39.70    6.40
   0  -8   8   48.80    6.20
   0   8  -8   57.09    6.20
   0  -8   8   37.90    5.90
   0   8  -8   41.40    5.80
  -1   0   8   86.79    7.30
  -1   0   8   78.69    4.30
  -1   0  -8   86.69    3.80
  -1   0  -8   81.99    6.30
  -1   0   8  104.69   14.70
  -1   0  -8   53.89   17.80
   1   0   8   91.59    4.60
   1   0  -8   83.39    3.90
  -1  -1   8  205.38   10.20
   1   1   8  200.28    7.00
  -1  -1   8  205.18   17.50
  -1   1  -8  208.78    7.40
  -1   1  -8  198.98   13.10
  -1   1  -8  196.68    7.20
   1   1   8  206.58    7.20
  -1  -1   8  195.18    8.50
   1   1   8  196.08    7.60
  -1  -1  -8  205.98    7.60
   1   1  -8  214.58    7.00
   1   1  -8  212.38    7.10
  -1  -1  -8  194.08    9.10
   1  -1   8  207.18    8.30
  -1  -1  -8  211.78   14.20
  -1   1   8  206.38    7.90
  -1   2  -8 1251.87   34.40
   1   2   8 1119.89   36.30
  -1  -2   8 1240.68   36.20
   1   2   8 1256.67   33.20
  -1   2  -8 1238.48   34.00
  -1  -2  -8 1240.98   34.80
   1   2  -8 1270.27   33.20
   1   2  -8 1274.17   33.20
  -1   2   8 1268.97   34.90
   1  -2   8 1239.08   35.70
  -1  -2  -8 1236.48   38.10
  -1   3  -8  264.67   10.10
   1   3   8  263.57    8.90
  -1  -3   8  279.37   12.20
  -1   3  -8  255.07   10.20
   1   3  -8  265.37    9.20
  -1   3   8  254.37   10.40
   1   3  -8  258.97    9.10
  -1   3   8  247.18   10.60
   1   4   8  150.78    6.90
  -1   4  -8  169.78    8.50
  -1  -4   8  159.08   11.30
  -1   4  -8  153.98    7.90
  -1  -4   8  159.98   20.50
   1   4   8  154.98    6.50
   1   4  -8  154.88    7.00
   1  -4   8  153.38   11.50
   1  -4   8  163.68   10.80
   1   4  -8  159.38    6.80
  -1   4   8  157.28    8.80
  -1   4   8  171.08    8.60
  -1  -5   8   22.50    5.20
   1  -5  -8   21.90    4.40
  -1  -5   8   46.80    9.50
   1   5   8   26.20    3.50
  -1  -5   8   30.20    7.10
   1  -5  -8   32.10    4.90
  -1   5  -8   29.90    4.40
  -1  -5   8   26.60    6.10
  -1   5  -8   21.70    3.70
  -1  -5   8   29.80    6.50
   1   5  -8   16.00    2.50
   1   5  -8   25.20    3.40
  -1   5   8   15.40    3.40
   1  -5   8   31.70    6.00
   1  -5   8   22.30    5.10
   1  -5   8   25.20    5.60
   1  -5   8   27.40    5.90
  -1   5   8   23.50    4.40
   1  -5   8   30.80    6.30
  -1   6  -8   79.69   12.20
   1  -6  -8   65.59    7.60
  -1  -6   8   74.39   10.00
  -1  -6   8   79.39   10.00
  -1  -6   8   73.79    9.10
   1  -6  -8   75.69    7.40
  -1  -6   8   58.79    8.90
  -1  -6   8   83.49    9.50
  -1  -6  -8   60.99    7.40
   1  -6   8   63.39    8.90
  -1  -6  -8   66.39    6.80
   1  -6   8   61.69    7.80
   1  -6   8   64.69    8.50
   1  -6   8   69.59    8.70
   1  -6   8   65.79    8.80
  -1   7  -8    5.40    3.30
   1  -7  -8    4.30    2.10
  -1  -7   8    2.20    3.20
  -1  -7   8    4.10    2.90
  -1  -7   8    7.50    4.50
  -1  -7   8    4.00    2.90
  -1   7  -8    4.80    4.10
   1  -7  -8    6.70    2.80
  -1   7   8    6.90    3.10
   1  -7   8    5.30    3.10
   1  -7   8    6.90    3.20
   1  -7   8    4.30    2.90
  -1  -7  -8    3.90    2.10
   1  -7   8    8.70    3.30
   1  -7   8   12.90    4.70
   1  -8  -8   11.90    2.70
  -1  -8   8   12.80    2.30
  -1   8  -8   15.60    3.40
  -1  -8   8   11.30    6.90
   1  -8  -8   12.00    2.40
  -1  -8   8   13.90    2.70
  -1   8   8   15.80    2.80
   1  -8   8   13.30    2.70
   1  -8   8   15.10    2.90
   1  -8   8   15.60    3.50
  -1   8   8   19.20    3.00
  -1  -8  -8   12.10    1.90
   2   0  -8 1712.13   45.40
  -2   0   8 1681.03   50.79
  -2   0   8 1637.84   45.90
   2   0   8 1683.03   45.90
   2   0   8 1722.53   45.30
  -2   0  -8 1704.83   49.80
  -2   0  -8 1635.14   56.39
  -2   0   8 1648.64   58.79
  -2   0  -8 1717.23   45.70
   2   1   8  132.39    6.50
  -2   1  -8  121.19    9.30
   2   1   8  141.19    5.70
  -2  -1   8  123.89    8.60
  -2   1  -8  120.29   19.30
  -2  -1   8  140.49    7.30
  -2  -1   8  148.79   17.00
  -2  -1  -8  145.99    8.00
  -2  -1  -8  133.49    6.30
   2  -1   8  129.29    6.90
  -2  -1  -8  128.99   14.60
   2   1  -8  142.89    5.70
  -2   1   8  136.99    6.70
  -2   1   8  143.29    8.00
   2   1  -8  143.69    5.60
  -2   2  -8 1158.28   33.20
   2   2   8 1154.68   33.30
  -2   2  -8 1162.48   33.40
   2   2   8 1116.89   33.30
  -2  -2   8 1213.48   37.00
  -2   2   8 1174.38   33.80
   2   2  -8 1194.18   31.60
   2  -2   8 1142.19   34.20
   2   2  -8 1159.28   31.50
  -2  -2  -8 1177.68   33.30
  -2   2   8 1156.68   34.20
   2   3   8   69.29    3.70
  -2   3  -8   67.69    5.20
  -2   3  -8   64.49    5.10
  -2  -3   8   72.19    7.10
  -2   3   8   79.09    7.10
  -2   3   8   81.99    6.20
   2   3  -8   72.09    3.80
   2   3  -8   71.79    3.90
  -2   4  -8  119.29    7.70
   2  -4  -8  118.59    7.70
  -2  -4   8  124.79   10.40
  -2   4  -8  132.79    7.70
  -2  -4   8  148.59    9.90
   2  -4  -8  108.99    7.80
  -2  -4   8  127.59   12.10
   2   4  -8  116.79    5.70
   2   4  -8  115.19    7.00
  -2   4   8  123.99    8.30
  -2   4   8  118.79    8.30
   2  -4   8  123.89    9.10
  -2   4   8  131.29    8.20
   2  -4   8  108.69    9.30
  -2  -5   8    2.00    3.50
  -2   5  -8    3.30    3.80
  -2  -5   8    6.00    4.30
   2  -5  -8    3.20    2.10
  -2  -5   8   -4.30    4.00
   2  -5  -8    2.80    2.50
   2  -5  -8   -1.30    2.10
   2  -5  -8    5.20    2.80
  -2   5  -8    2.20    2.10
  -2   5  -8    0.20    2.60
   2  -5  -8    4.30    3.00
  -2  -5   8   -0.30    3.40
   2  -5   8    3.10    3.70
  -2   5   8   -1.40    2.00
   2  -5   8    2.00    3.10
   2  -5   8    1.60    2.80
   2  -5   8    2.70    3.50
   2  -5   8    1.20    2.90
  -2   5   8    0.60    3.00
  -2   5   8    4.40    3.00
   2   5  -8    4.20    1.50
  -2  -6   8    8.70    4.30
   2  -6  -8    0.90    1.90
  -2  -6   8    3.80    4.40
  -2  -6   8   -0.50    4.00
   2  -6  -8    1.80    2.20
  -2  -6   8    3.40    4.00
  -2   6  -8   -1.10    2.80
   2  -6  -8    1.00    1.90
   2  -6  -8    0.30    2.30
  -2   6  -8    1.30    3.30
   2  -6   8    3.30    3.40
   2  -6   8    2.50    2.80
   2  -6   8   -0.30    2.90
   2  -6   8    2.00    3.00
  -2   6   8    1.90    2.70
  -2   6   8    7.40    2.70
   2  -6   8    1.90    2.90
  -2   6   8    2.10    2.30
   2  -7  -8   20.80    4.10
  -2   7  -8   10.30    3.40
   2  -7  -8   12.70    3.00
  -2   7  -8   16.40    4.30
  -2   7  -8    8.80    3.10
  -2  -7   8   11.20    4.00
  -2  -7   8   20.10    4.90
  -2  -7   8   11.00    4.70
   2  -7   8   17.10    4.50
   2  -7   8   12.00    3.60
   2  -7   8   14.50    3.60
   2  -7   8    7.30    2.90
  -2   7   8   15.00    3.40
   2  -7   8   16.90    4.20
  -3   0  -8   -1.00    2.60
   3   0   8    1.80    2.50
  -3   0   8    0.80    1.40
   3   0  -8    0.60    1.10
  -3   0   8   -1.10    3.40
   3   0   8    0.90    1.40
  -3   0  -8  -13.20   14.60
  -3   0   8  -13.30   16.60
  -3  -1   8   11.50    2.80
  -3   1  -8   16.10    5.00
  -3  -1   8    5.40   12.70
   3   1   8   16.90    3.00
   3   1   8   11.60    2.20
  -3  -1   8   17.10    4.90
  -3   1  -8  -16.30   19.60
   3   1  -8   14.20    2.20
  -3  -1  -8   12.30    2.50
  -3  -2   8   15.80    3.50
   3   2   8   17.20    3.20
  -3  -2   8   13.20    3.80
   3   2   8   19.80    2.60
  -3  -2   8   10.60   12.30
   3   2  -8   20.80    2.60
  -3  -2  -8   16.10    2.80
  -3  -2  -8   15.90    3.10
   3   3   8   34.00    4.60
   3   3   8   26.00    4.20
   3  -3  -8   30.60    4.10
   3  -3  -8   37.30    5.70
  -3  -3   8   42.40    9.60
  -3  -3   8   43.10    6.10
  -3   3   8   33.80    5.30
  -3  -3  -8   26.40    4.20
   3  -3   8   41.20    5.50
   3   3  -8   28.00    3.10
  -3  -4   8   10.40    5.10
   3  -4  -8   28.80    4.30
   3  -4  -8   26.60    4.20
  -3  -4   8   25.10    6.00
  -3   4  -8   26.30    5.00
  -3  -4   8   27.90    5.60
  -3   4  -8   27.90    5.60
  -3  -4   8   23.90    6.00
   3  -4  -8   29.10    5.80
   3  -4  -8   28.90    4.40
  -3   4   8   35.70    4.90
  -3   4   8   40.80    4.80
   3  -4   8   23.90    5.20
  -3   4   8   29.90    4.20
   3  -4   8   27.00    5.00
   3   4  -8   22.80    2.80
   3  -4   8   26.30    4.90
  -3  -5   8   90.39   10.30
   3  -5  -8  101.09    7.50
   3  -5  -8   91.69    6.80
  -3   5  -8   92.79    9.70
  -3   5  -8   94.69    9.40
   3  -5  -8  120.89   11.00
  -3  -5   8  121.49   13.50
  -3  -5   8  115.39   12.80
  -3   5  -8   83.09    8.10
   3  -5  -8   89.29    7.20
   3   5  -8   93.99    5.00
   3  -5   8   89.69    9.30
   3  -5   8   98.69    7.90
  -3   5   8  103.79    7.40
   3  -5   8   94.49    9.70
  -3   5   8   94.79    7.20
  -3   5   8  101.09    6.90
   3  -6  -8   28.50    4.80
  -3  -6   8   28.60    7.60
   3  -6  -8   31.20    4.70
  -3   6  -8   23.70    4.70
   3  -6  -8   20.20    3.60
  -3   6  -8   22.70    4.60
  -3   6  -8   25.10    4.80
  -3  -6   8   32.90    7.00
  -3  -6   8   29.00    6.60
   3  -6  -8   36.70    5.20
  -3   6   8   22.80    4.20
   3  -6   8   23.80    4.40
   3  -6   8   26.40    5.40
   3  -6   8   31.20    5.20
  -3   6   8   31.70    4.20
   3  -6   8   30.90    5.50
  -3   6   8   29.40    4.20
  -3   7  -8    7.90    2.50
  -3  -7   8   13.50    5.10
  -3   7  -8   10.90    3.10
   3  -7  -8    8.80    2.60
  -3   7  -8   16.90    3.60
   3  -7  -8   14.70    2.80
  -3   7  -8    7.70    2.50
   3  -7   8    6.90    2.80
   3  -7   8   13.30    3.30
  -3   7   8   13.50    3.00
  -3   7   8    9.80    2.60
  -3   7   8   14.50    2.70
   3  -7   8   20.00    3.50
   3  -7   8   14.10    3.20
  -4   0  -8  182.88   13.80
   4   0  -8  205.68    9.70
  -4   0   8  195.98   10.00
   4   0   8  214.18   10.10
  -4   0   8  214.28   15.30
   4   0   8  191.98   10.10
  -4   0   8  240.48   33.60
  -4   0  -8  193.28    9.80
  -4   0  -8  228.48   28.30
  -4  -1   8 2232.78   79.09
   4   1   8 2192.98   59.89
   4   1   8 2224.58   61.59
  -4  -1   8 2222.28   67.39
  -4   1  -8 2228.38   87.29
  -4  -1   8 2182.68   63.79
  -4   1  -8 1990.40   69.89
  -4  -1   8 2157.58   62.29
  -4  -1  -8 2170.18   61.19
  -4   1   8 2150.78   59.99
   4  -1   8 2150.68   61.59
   4   1  -8 2191.18   59.69
  -4  -1  -8 2159.78   65.19
  -4  -1  -8 2240.38   74.99
  -4  -2   8  103.99   15.30
   4   2   8   94.89    5.80
  -4  -2   8  101.99    8.10
  -4  -2   8  105.29   10.50
  -4  -2   8   88.99   18.80
   4   2   8   72.69    7.20
  -4   2   8   85.59    5.90
  -4  -2  -8  116.59   14.50
  -4  -2  -8   90.49    6.90
   4   2  -8   95.29    5.70
  -4  -2  -8   92.29    6.60
  -4  -3   8  111.99   10.50
   4   3   8  102.69    7.90
   4   3   8   92.59    5.50
  -4  -3   8   99.39   10.90
  -4  -3  -8   96.49    7.60
   4   3  -8   95.49    5.70
  -4   3   8  103.99    6.70
  -4  -4   8   58.59    8.20
  -4   4  -8   55.79    6.90
  -4   4  -8   50.29    7.40
   4  -4  -8   46.50    5.30
   4  -4  -8   59.99    8.30
  -4  -4   8   66.09    8.70
  -4  -4   8   56.59    9.00
   4  -4  -8   42.90    5.10
  -4  -4   8   47.00    7.70
  -4   4  -8   50.99    6.30
  -4  -4   8   50.29    8.90
  -4   4   8   55.29    5.20
  -4   4   8   62.19    5.70
   4  -4   8   59.99    6.50
   4  -4   8   52.69    6.80
  -4   4   8   52.69    5.90
   4  -4   8   44.30    6.10
  -4   4   8   52.49    8.00
   4   4  -8   46.50    3.90
   4  -5  -8   26.70    4.20
  -4  -5   8   15.90    6.00
   4  -5  -8   18.00    3.60
   4  -5  -8   13.70    4.40
  -4  -5   8   15.70    6.00
  -4  -5   8   18.20    5.60
  -4   5  -8   14.50    4.00
  -4   5  -8   23.40    4.60
  -4   5  -8   15.20    3.70
   4  -5   8   23.20    4.60
  -4   5   8   23.00    4.20
  -4   5   8   21.10    3.90
  -4   5   8   20.90    3.50
   4  -5   8   17.40    4.00
  -4   5   8   17.70    3.40
   4  -5   8   19.40    3.90
   4  -6  -8    4.50    2.10
  -4   6  -8    7.90    2.70
   4  -6  -8    5.20    3.20
  -4  -6   8    8.90    4.70
   4  -6  -8    5.30    2.50
  -4   6  -8    5.00    2.70
  -4   6  -8    6.50    2.90
  -4   6  -8    1.90    1.90
   4  -6   8    2.60    2.40
  -4   6   8    7.50    2.70
  -4   6   8    7.30    2.70
   4  -6   8   10.80    3.10
  -4   6   8    5.70    2.40
   4  -6   8    6.50    2.60
  -4   6   8    7.10    3.30
  -4   7  -8    0.40    2.60
  -4   7  -8    1.40    1.60
  -4   7  -8    2.90    1.90
  -4   7   8    2.40    1.90
  -4   7   8    2.00    2.40
   4  -7   8    1.00    1.80
  -4   7   8   -0.30    3.70
  -5   0  -8  326.47   14.90
  -5   0   8  329.07   15.00
  -5   0   8  317.97   21.60
   5   0   8  318.07   14.80
   5   0   8  334.57   15.50
  -5   0  -8  364.36   40.10
  -5   0  -8  310.87   20.20
  -5   0   8  243.48   37.40
   5   1   8   38.80    5.20
  -5  -1   8   48.70    9.20
  -5  -1   8   44.50    6.60
  -5   1  -8   75.39   44.70
  -5  -1   8   45.40    6.30
  -5  -1   8   61.19   26.20
   5   1   8   25.70    4.80
   5  -1   8   27.10    5.70
  -5  -1  -8   31.40   22.70
  -5  -1  -8   38.30    5.50
   5   1  -8   39.10    5.30
  -5  -1  -8   34.80    7.30
  -5   1   8   31.50    4.70
   5  -2  -8   79.99    8.40
   5   2   8   72.79    5.80
  -5  -2   8   73.19    9.00
  -5  -2   8   59.09    8.10
  -5   2  -8   78.79    7.70
  -5  -2   8   74.99    9.30
  -5  -2   8  109.69   24.70
  -5  -2   8   82.89    9.50
  -5  -2   8   85.99    9.60
  -5  -2   8   83.19   11.50
  -5  -2   8   69.49    9.20
  -5   2  -8   83.79    9.00
   5   2   8   70.99    8.10
   5  -2   8   85.89    8.50
  -5   2   8   60.89    7.50
  -5  -2  -8   77.69   16.60
  -5  -2  -8   74.99   10.40
  -5   2   8   82.69    9.60
  -5   2   8   78.39    8.00
  -5  -2  -8   74.69    6.30
  -5  -2  -8   73.29    9.30
  -5  -2  -8   68.79    7.60
  -5  -2  -8   64.79    7.20
   5   2  -8   75.29    6.00
   5  -3  -8  133.59   10.00
   5   3   8  151.78   10.40
  -5  -3   8  143.79   12.60
  -5  -3   8  141.59   10.20
  -5  -3   8  125.89   11.90
  -5  -3   8  127.59   12.50
  -5  -3   8  124.09   13.00
  -5   3  -8  122.99    8.40
   5  -3  -8  125.69    7.40
  -5  -3   8  128.59   13.40
   5   3   8  115.09    7.10
  -5   3   8  112.49    7.30
  -5  -3  -8  123.39    9.40
  -5  -3  -8  123.49   11.70
  -5  -3  -8  114.69    8.80
  -5  -3  -8  113.09   10.90
  -5   3   8  125.09    8.30
   5   3  -8  125.39    7.60
   5  -4  -8   19.80    5.20
  -5  -4   8   17.80    6.00
  -5  -4   8   17.10    4.90
  -5  -4   8   28.00   10.40
  -5   4  -8   15.70    3.80
   5  -4  -8   10.50    2.70
  -5  -4   8   10.70    4.40
  -5  -4  -8    8.30    5.20
  -5   4   8   14.80    3.20
   5   4  -8   10.20    2.70
  -5   4   8    9.30    3.00
  -5  -4  -8   10.80    3.90
  -5  -5   8    3.00    4.30
   5  -5  -8   14.60    3.70
   5  -5  -8   15.60    4.20
  -5  -5   8   16.90    4.40
  -5   5  -8    6.80    3.10
  -5   5  -8   17.60    3.30
  -5   5  -8    9.20    3.30
  -5   5   8   13.60    3.30
   5  -5   8   15.00    3.10
  -5   5   8    7.90    2.80
   5  -6  -8   21.90    4.20
  -5   6  -8   16.10    2.90
  -5   6  -8   18.40    3.40
  -5   6  -8   23.70    3.20
  -5   6   8   23.40    3.60
  -5   6   8   16.60    4.80
   5  -6   8   17.70    3.10
  -6   0  -8  673.13   26.00
  -6   0   8  700.73   36.00
   6   0  -8  673.43   25.30
  -6   0   8  689.93   27.90
  -6   0   8  685.93   25.20
  -6   0  -8  684.03   34.90
  -6   0  -8  778.02   67.09
  -6   0   8  730.93   27.10
  -6   0  -8  674.13   26.70
  -6   0   8  656.13   26.10
  -6   0  -8  675.23   26.40
  -6   0   8  649.14   70.29
   6   0   8  714.43   27.60
  -6  -1   8  443.36   20.00
  -6  -1   8  436.76   20.50
   6   1   8  459.15   20.80
  -6   1  -8  370.96   69.39
  -6  -1   8  465.65   21.20
  -6   1  -8  432.16   19.80
  -6  -1   8  481.55   26.30
   6   1   8  429.86   19.00
  -6  -1   8  473.25   23.50
   6  -1  -8  436.66   19.20
  -6  -1   8  428.86   19.80
  -6  -1   8  449.76   19.80
  -6   1  -8  439.46   19.20
  -6  -1  -8  429.06   20.30
   6  -1   8  453.55   19.20
  -6  -1  -8  412.16   18.90
  -6   1   8  483.15   19.80
  -6   1   8  450.75   18.20
  -6   1   8  450.55   20.50
   6   1  -8  435.66   18.70
  -6  -1  -8  437.56   19.90
   6   1  -8  455.15   19.60
  -6  -1  -8  472.65   24.30
   6  -1   8  431.26   21.00
  -6  -1  -8  449.36   20.30
  -6  -2   8    8.30    3.80
  -6  -2   8   10.00    3.40
   6  -2  -8    7.20    3.70
  -6  -2   8   12.40    4.10
  -6  -2   8    5.60    4.40
  -6   2  -8   15.40    3.90
  -6  -2   8  -10.60   28.00
  -6  -2   8   14.20    5.50
   6   2   8    8.90    3.70
  -6  -2   8   16.50    5.70
   6   2   8   22.20    4.60
  -6   2  -8   22.40    5.10
   6  -2   8   16.20    4.50
  -6   2   8    4.70    3.30
  -6  -2  -8   11.40    3.70
   6   2  -8   19.70    4.50
  -6   2   8    7.80    3.00
  -6  -2  -8   11.80    4.20
  -6  -2  -8   14.90    4.40
  -6   2   8    5.90    2.90
  -6  -2  -8    8.40    3.40
   6  -3  -8  106.39   10.50
  -6  -3   8  114.59   11.70
   6   3   8   79.89    9.50
  -6  -3   8   86.29    9.90
  -6   3  -8  106.39    8.00
  -6  -3   8   96.89   11.60
  -6  -3   8  122.69   11.70
  -6  -3  -8   93.69   10.50
  -6   3   8   97.89    7.20
  -6  -3  -8   90.49   10.00
   6  -3   8   93.49    9.80
  -6   3   8   88.59   11.40
  -6  -3  -8   91.59    9.60
  -6  -3  -8   94.29    8.80
  -6   3   8   92.89    7.70
   6   4   8   79.69   12.60
  -6  -4   8   94.99    9.60
  -6  -4   8   90.09   10.50
   6  -4  -8   96.59   12.80
  -6  -4   8   68.19   10.70
  -6  -4   8  101.39   12.30
  -6   4   8   93.19   10.30
  -6  -4  -8   95.09   11.00
  -6   4   8   93.99    7.60
  -6  -4  -8   90.69   10.00
   6  -5  -8   36.00    5.50
  -6  -5   8   30.00    6.70
  -6  -5   8   46.50    6.60
  -6   5  -8   33.10    4.70
  -6   5   8   34.30    4.50
  -6   5   8   31.30    4.70
   6  -6  -8    6.20    2.20
  -6   6  -8   12.50    2.80
  -6   6   8   11.00    3.90
  -6   6   8    8.10    2.40
  -7   0  -8   78.49   88.29
   7   0   8  200.78   12.10
  -7   0   8  232.78   12.80
   7   0  -8  201.78   12.10
   7   0   8  179.78   13.80
  -7   0  -8  223.18   13.50
  -7   0  -8  217.38   13.00
  -7   0   8  236.88   14.80
  -7   0   8  201.18   13.20
  -7   0  -8  218.38   13.60
  -7   0   8  208.18   19.20
  -7   1  -8  900.01  102.89
  -7   1  -8  661.93   26.10
  -7  -1   8  637.14   26.30
  -7  -1   8  599.54   58.69
  -7  -1   8  656.83   25.90
   7   1   8  614.84   27.00
   7  -1  -8  614.84   24.70
  -7   1  -8  613.84   25.50
  -7  -1   8  639.94   28.00
  -7   1   8  674.23   27.40
  -7  -1  -8  633.74   26.50
   7   1  -8  658.23   24.80
  -7   1   8  640.94   25.80
   7  -1   8  693.13   25.40
  -7   1   8  634.04   24.00
  -7  -1  -8  642.34   25.30
  -7  -1  -8  614.94   67.09
  -7  -1  -8  625.34   26.20
  -7  -1  -8  670.53   26.10
  -7   2  -8   19.60    5.00
  -7  -2   8   19.90    5.00
   7   2   8   23.20    5.80
  -7  -2   8   21.50    5.20
   7  -2  -8   22.20    4.90
  -7  -2   8   20.10    4.80
  -7   2  -8   16.30    4.40
  -7  -2   8   15.70    5.30
  -7  -2  -8   21.80    5.00
   7   2  -8   22.80    4.90
   7  -2   8   22.50    5.00
  -7   2   8   19.70    4.80
  -7   2   8   18.20    4.10
  -7  -2  -8   27.60    5.50
  -7  -2  -8   27.10    5.50
  -7  -2  -8   27.50    5.70
  -7   2   8   28.90    6.00
   7  -3  -8    2.80    2.60
  -7  -3   8    5.20    3.00
  -7  -3   8    2.20    2.50
  -7  -3   8    3.00    3.70
  -7   3  -8    4.00    2.50
   7  -3   8    6.00    3.10
  -7   3   8    7.70    3.80
  -7  -3  -8    3.80    3.10
  -7  -3  -8    4.60    2.90
  -7   3   8    3.20    2.60
  -7   3   8    5.30    2.50
   7   3  -8    1.90    3.20
  -7  -3  -8    7.10    3.40
  -7   4  -8   -1.40    1.70
   7  -4  -8   -1.00    2.00
  -7  -4   8    0.80    2.80
  -7  -4   8   -2.10    3.30
  -7  -4   8   -0.60    1.90
  -7   4   8    3.10    2.60
  -7  -4  -8   -2.70    1.80
  -7   4   8    2.20    2.50
  -7  -4  -8    1.70    2.60
  -7  -5   8   45.30    5.90
  -7  -5   8   63.09    6.60
  -7   5  -8   59.99    6.60
  -7  -5  -8   61.79    5.60
  -7   5   8   61.09    8.40
  -7   5   8   53.69    5.50
  -8   0  -8   26.90    5.20
  -8   0   8   16.80    4.80
  -8   0  -8   30.50    5.50
   8   0   8   30.10    5.30
   8   0   8   24.90    4.50
   8  -1  -8    9.60    3.30
  -8   1  -8   12.70    3.80
   8   1   8    8.30    3.40
   8   1   8    8.60    3.30
  -8   1  -8    3.90    2.80
  -8  -1   8    6.70    3.10
  -8  -1   8   10.40    4.20
  -8  -1  -8    7.50    3.80
  -8  -1  -8   12.30    3.80
   8   1  -8    9.10    3.70
   8  -1   8    5.20    2.80
  -8   1   8   13.30    3.90
  -8  -1  -8    8.90    3.50
  -8   1   8    7.50    3.80
  -8  -2   8    6.20    3.90
   8  -2  -8    3.60    2.70
   8   2   8    2.00    3.60
  -8  -2   8    4.80    3.00
  -8  -2   8    2.70    3.10
  -8   2  -8    4.90    3.30
   8   2   8    6.80    3.30
   8   2  -8    5.60    3.70
  -8  -2  -8   12.30    4.10
  -8   2   8    5.20    3.00
  -8  -2  -8    0.80    2.60
   8  -2   8    6.10    2.60
  -8   2   8    4.40    4.60
  -8  -2  -8    2.40    2.80
  -8   3  -8   11.80    3.20
  -8  -3   8   13.40    3.50
   8   3   8   29.00   11.30
   8  -3  -8    4.50    3.80
  -8  -3   8   12.60    4.10
  -8  -3   8   16.90   13.00
  -8  -3  -8   16.60    3.90
  -8   3   8   13.20    3.50
   8   3  -8   22.00   29.90
  -8   3   8   14.70    3.70
   8  -3   8   16.50    3.40
  -8  -3  -8   10.60    3.40
  -8   3   8   17.70    3.50
  -8  -4   8   -1.70    1.80
  -8   4  -8    0.80    1.60
  -8  -4   8   -2.20    1.10
   8  -4  -8    0.70    1.50
   8   4   8   -0.40    3.10
  -8  -4   8    5.70    2.60
   8   4  -8    2.00    3.20
  -8  -4  -8   -0.30    1.60
  -8   4   8    1.60    2.00
  -8  -4  -8    1.70    1.70
   9   0   8    9.00    3.40
  -9   0   8   14.60    4.50
  -9   1  -8   11.00    3.00
  -9  -1   8    9.10    3.20
   9   1   8    9.60    2.50
  -9  -1   8    9.20    3.20
   9   1   8   23.80    5.80
  -9  -1  -8    6.20    3.20
   9  -1   8    4.90    2.80
  -9   1   8   11.40    3.40
   0   0   9    2.20    3.20
   0   0  -9    0.90    1.00
   0   0  -9    0.00    0.90
   0   0   9   -1.50    1.30
   0  -1   9   -0.30    1.20
   0   1  -9    1.00    1.00
   0   1   9   -0.40    1.40
   0   1  -9   -0.10    0.80
   0   2   9  855.11   24.20
   0  -2   9  849.32   26.20
   0   2  -9  848.42   23.80
   0   2  -9  865.21   24.10
   0   3  -9    1.10    1.00
   0   3  -9   -0.60    0.90
   0   3   9   -1.10    1.20
   0  -4   9 2784.02   81.09
   0   4   9 2873.91   74.89
   0   4   9 2934.61   75.59
   0  -4  -9 2521.85   78.49
   0   4  -9 2871.91   74.39
   0   4  -9 2858.91   74.89
   0  -5   9    4.10    4.60
   0  -5  -9    7.10    2.60
   0  -5  -9    1.50    2.30
   0   5  -9    0.40    1.20
   0  -5   9    0.50    2.60
   0  -5   9    0.90    3.20
   0   5   9    0.60    1.80
   0   5   9    0.20    1.70
   0  -5   9    2.90    3.00
   0  -5   9    1.60    3.60
   0   5  -9    0.80    1.50
   0  -6   9   95.79   10.40
   0  -6  -9   98.89    7.50
   0  -6   9  104.79   11.40
   0  -6   9   98.89   11.20
   0  -6   9  108.79   11.00
   0  -6   9   93.69   11.40
   0  -6  -9  112.39    8.60
   0  -7   9    0.10    2.60
   0  -7  -9    0.40    1.60
   0  -7   9    3.30    3.20
   0  -7   9    1.70    2.60
   0  -7   9   -3.10    3.40
   0  -7   9   -4.30    2.20
   0  -7  -9    1.10    2.40
   0  -8   9   68.39    5.10
   0  -8  -9   80.19    4.50
   0  -8   9   81.39    5.40
   0   8  -9   95.69    7.50
   0  -8   9   86.99    7.00
   1   0   9    0.80    1.40
   1   0  -9   -0.20    0.80
  -1   0  -9   -3.80    9.80
   1   0   9    1.00    1.50
  -1   0  -9    2.10    1.00
  -1   0   9  -17.90   18.30
  -1   0   9   -1.70    2.70
   1   0  -9    0.50    0.80
  -1   0  -9    1.80    2.70
  -1   0   9    2.00    1.40
  -1  -1   9   97.79    8.50
   1   1   9  109.29    5.30
  -1  -1   9  107.99    5.90
  -1  -1   9  106.89   14.70
  -1   1  -9  111.69    5.00
  -1   1  -9  107.19    4.80
   1   1   9  102.29    4.70
   1  -1   9  102.09    5.80
  -1  -1  -9  102.39    5.00
  -1   1   9  103.69    5.30
  -1  -1  -9   98.19   11.00
  -1  -1  -9  105.69    6.60
   1   1  -9   98.99    4.40
   1   1  -9  107.09    4.50
  -1   2  -9   63.49    4.00
  -1  -2   9   68.59    5.30
   1   2   9   59.69    3.50
  -1   2  -9   68.09    4.10
   1   2  -9   64.29    3.50
   1   2  -9   66.59    3.50
  -1  -2  -9   58.39    4.60
  -1   2   9   65.49    4.40
   1  -2   9   57.89    4.80
  -1  -2  -9   58.69    8.80
   1   3   9    5.90    1.60
  -1   3  -9    4.70    1.70
  -1  -3   9    3.50    2.20
  -1   3  -9    7.60    2.00
   1   3  -9    5.10    1.40
   1   3  -9    6.10    1.50
  -1  -3  -9    3.20    6.30
  -1   3   9    6.50    2.10
  -1  -3  -9    8.30    1.60
  -1   4  -9    1.10    1.30
   1   4   9    2.00    1.50
  -1  -4   9    0.20    3.00
  -1   4  -9    0.80    1.50
   1  -4  -9    0.10    1.70
   1   4   9    0.70    1.30
  -1  -4   9    8.80    3.90
   1  -4   9    2.90    2.80
   1   4  -9    1.50    1.20
  -1   4   9    0.30    1.80
  -1   4   9    1.80    2.00
   1   4  -9    1.40    1.20
   1   5   9    2.10    1.90
  -1  -5   9    2.70    3.40
   1  -5  -9    1.80    2.10
  -1   5  -9    2.90    1.90
  -1  -5   9    0.10    3.90
   1  -5  -9    0.30    1.90
  -1  -5   9    6.30    4.20
  -1  -5   9    2.70    3.40
  -1   5  -9    2.60    1.80
   1  -5  -9   -0.10    3.60
  -1  -5   9   -1.90    2.70
  -1   5   9    2.10    2.60
   1  -5   9    6.80    3.60
   1  -5   9    0.80    2.80
  -1  -5  -9   -3.70    1.90
   1   5  -9    1.70    1.40
  -1   5   9   -1.20    1.90
   1  -5   9    1.80    3.50
   1   5  -9    0.70    1.20
   1  -5   9    0.10    2.60
   1  -5   9    2.20    3.40
   1  -6  -9  330.67   14.50
  -1  -6   9  363.36   19.70
  -1  -6   9  345.97   17.20
  -1  -6   9  351.36   19.20
  -1  -6   9  315.47   17.20
   1  -6  -9  359.56   15.90
  -1  -6   9  329.87   18.50
  -1   6  -9  317.67   17.10
   1  -6   9  331.07   17.70
   1  -6   9  325.57   18.20
   1  -6   9  324.67   16.40
   1  -6   9  326.77   17.10
   1  -6   9  298.97   17.00
  -1  -6  -9  339.87   14.30
  -1  -7   9   18.60    4.40
   1  -7  -9   24.90    4.50
  -1  -7   9   15.10    4.30
   1  -7  -9   21.00    3.60
  -1   7  -9   20.10    5.40
  -1  -7   9   11.60    4.20
  -1  -7   9   22.00    5.20
  -1   7  -9   11.60    4.00
  -1  -7   9   27.80    6.50
   1  -7   9   15.70    4.30
   1  -7   9   19.50    4.70
   1  -7   9   17.50    4.20
  -1  -7  -9   16.90    3.20
  -1   7   9   15.50    3.80
   1  -7   9   22.70    5.60
   1  -7   9   15.80    4.20
   1  -8  -9    4.60    1.70
  -1  -8   9    3.00    1.50
  -1   8  -9    5.60    2.80
  -1  -8   9    0.90    1.90
   1  -8   9    4.40    3.40
  -1   8   9    2.20    2.00
   1  -8   9    4.10    2.00
   1  -8   9    1.40    1.90
  -1  -8  -9    1.80    1.20
   2   0  -9    0.30    0.80
   2   0   9    0.90    1.30
  -2   0  -9    3.00    2.60
  -2   0   9   -1.00    3.20
  -2   0   9   -4.00   14.00
   2   0   9    2.20    1.40
  -2   0  -9   -9.00   11.00
  -2   0  -9   -1.10    1.00
  -2   0   9   -1.00    1.20
   2   1   9  435.16   14.50
  -2  -1   9  414.36   17.60
  -2  -1   9  409.86   25.50
  -2   1  -9  415.66   18.90
  -2   1  -9  444.26   33.00
   2   1   9  433.26   13.60
  -2  -1   9  397.16   15.20
  -2   1   9  429.46   14.60
   2   1  -9  429.96   13.40
   2   1  -9  439.06   13.30
  -2  -1  -9  440.56   22.40
  -2  -1  -9  438.16   14.40
  -2  -1  -9  432.06   16.40
   2  -1   9  426.66   15.10
   2   2   9  174.58    8.00
   2   2   9  179.28    6.80
  -2   2  -9  162.98    7.70
  -2  -2   9  178.68    9.40
   2   2  -9  165.08    6.60
  -2   2   9  178.88    8.50
   2  -2   9  189.98    9.00
  -2   2   9  154.68    8.30
  -2  -2  -9  171.18    7.80
   2   2  -9  173.48    6.70
  -2   3  -9    2.40    1.70
  -2  -3   9   -0.50    1.80
  -2   3  -9    1.80    2.40
   2   3   9    2.20    1.20
  -2   3   9    1.20    1.90
  -2   3   9    1.20    1.80
   2   3  -9    2.20    1.10
   2   3  -9    2.20    1.10
  -2  -4   9    3.30    2.70
  -2   4  -9    3.90    2.10
  -2  -4   9    4.80    3.60
   2   4   9    0.90    1.10
   2  -4  -9    1.80    1.80
   2  -4  -9    4.20    2.20
  -2   4  -9    5.80    2.50
  -2  -4   9    7.40    4.20
  -2   4   9    1.10    2.20
   2  -4   9   -0.20    2.40
   2   4  -9    1.50    1.10
  -2   4   9    3.70    2.40
   2   4  -9    2.00    1.10
  -2   4   9    2.80    2.70
   2  -4   9    4.10    3.20
  -2  -5   9  100.99   12.00
   2  -5  -9   68.29    8.20
  -2  -5   9   69.09    9.90
   2  -5  -9   77.89    6.60
  -2   5  -9   65.49    7.30
  -2  -5   9   97.49   10.50
   2  -5  -9   56.19    6.40
  -2   5  -9   85.39    9.30
  -2   5  -9   74.49    8.50
  -2  -5   9   87.99   10.80
   2  -5  -9   77.69    7.30
   2  -5  -9   84.49    7.70
  -2   5   9   67.39    7.90
   2  -5   9   73.89    8.70
   2  -5   9   82.49    8.60
  -2   5   9   73.99    7.10
   2  -5   9   72.89    9.20
  -2   5   9   84.99    6.90
   2   5  -9   72.99    4.80
  -2   5   9   79.79    8.10
   2   5  -9   71.79    4.70
   2  -5   9   76.29    9.00
   2  -5   9   88.69    9.80
  -2  -6   9    3.70    4.30
   2  -6  -9    4.00    2.40
  -2  -6   9    3.80    3.60
  -2   6  -9    7.30    3.90
   2  -6  -9    5.20    2.30
  -2  -6   9   -1.90    4.00
  -2   6  -9    9.30    3.60
  -2  -6   9   -0.20    3.70
   2  -6  -9    1.20    3.10
   2  -6   9    8.80    4.00
   2  -6   9    3.90    3.50
   2  -6   9    4.20    3.30
  -2   6   9    5.20    3.00
  -2   6   9    5.40    2.80
   2  -6   9    5.10    3.10
   2  -6   9    3.30    3.30
  -2   6   9    0.60    2.30
  -2   7  -9   10.30    3.30
   2  -7  -9    8.60    2.90
  -2   7  -9    6.30    3.00
  -2   7  -9   10.90    3.90
  -2  -7   9    9.00    3.90
   2  -7  -9   15.10    3.00
  -2  -7   9   13.70    4.90
  -2  -7   9    8.40    3.70
   2  -7   9   12.00    3.60
  -2   7   9    9.00    3.10
   2  -7   9   12.40    4.00
   2  -7   9   10.80    3.60
   2  -7   9    7.10    2.90
  -2   7   9   15.10    3.30
   2  -7   9    9.50    3.10
  -3   0  -9    0.50    1.30
   3   0  -9   -0.90    1.10
  -3   0   9    0.00    1.40
  -3   0   9    9.60   16.20
   3   0   9    1.10    1.30
  -3   0  -9   -6.20   14.20
  -3   0  -9   -1.30    2.80
  -3   0   9   -3.80    2.80
   3   0   9    1.10    1.80
   3   1   9  478.95   16.90
  -3   1  -9  415.56   39.30
   3   1   9  464.15   15.40
  -3   1  -9  456.35   22.20
  -3  -1   9  445.46   21.20
  -3  -1   9  442.66   30.10
  -3  -1   9  485.55   17.60
   3  -1   9  479.95   17.30
  -3  -1  -9  468.35   16.50
   3   1  -9  462.85   15.10
   3   2   9  206.78    9.90
  -3  -2   9  208.78   11.10
  -3  -2   9  228.28   22.80
  -3  -2   9  211.18   11.90
   3   2   9  195.68    8.20
   3   2  -9  210.78    8.40
  -3  -2  -9  201.88    9.60
  -3  -2  -9  212.48    9.50
  -3  -2  -9  209.48   16.50
   3   3   9   11.90    3.10
   3   3   9   12.60    2.20
  -3  -3   9    9.00    4.20
  -3  -3   9   10.30    3.60
   3  -3  -9   15.00    3.10
   3   3  -9   10.60    2.00
  -3   3   9   14.80    3.00
  -3  -3  -9   13.20    3.10
  -3   4  -9  187.78   19.80
   3  -4  -9  163.58   11.20
  -3  -4   9  154.38   10.90
  -3  -4   9  156.38   15.10
   3  -4  -9  162.58   11.50
   3  -4  -9  152.18    8.60
  -3  -4   9  144.59   11.60
  -3  -4   9  180.18   19.70
   3  -4  -9  150.28    8.80
   3  -4   9  144.49    9.80
   3   4  -9  160.38    7.20
  -3   4   9  159.38    8.40
   3  -4   9  141.29    9.50
  -3   4   9  176.38   10.30
   3  -4   9  177.68   18.60
   3  -5  -9   33.20    4.80
  -3   5  -9   35.30    5.90
   3  -5  -9   21.50    4.00
  -3   5  -9   35.20    5.80
   3  -5  -9   31.70    5.00
  -3  -5   9   22.40    6.50
  -3  -5   9   36.20    7.60
   3  -5  -9   31.30    6.10
  -3  -5   9   24.40    6.30
  -3   5  -9   18.90    4.70
  -3   5   9   26.30    4.30
  -3   5   9   40.60    4.90
   3  -5   9   37.60    5.50
  -3   5   9   27.30    4.50
   3  -5   9   33.10    5.70
   3   5  -9   26.00    3.10
   3  -5   9   33.60    5.80
   3  -6  -9   31.20    6.80
   3  -6  -9   51.39    5.90
  -3  -6   9   37.90   11.20
  -3   6  -9   46.70    7.20
  -3   6  -9   40.10    6.70
  -3   6  -9   36.10    5.50
  -3  -6   9   44.70    8.10
   3  -6  -9   42.60    7.50
  -3   6   9   44.40    5.40
  -3   6   9   43.60    5.70
   3  -6   9   42.10    7.40
  -3   6   9   44.40    5.30
   3  -6   9   40.20    6.10
   3  -6   9   45.10    7.10
   3  -6   9   47.20   10.00
  -3   7  -9    9.40    3.20
  -3   7  -9   10.30    2.60
   3  -7  -9    5.10    2.80
   3  -7  -9    5.60    2.00
  -3  -7   9    7.80    3.20
  -3   7  -9    0.70    1.70
   3  -7  -9    5.80    2.00
  -3   7  -9    4.10    2.60
   3  -7   9    5.10    2.40
   3  -7   9    6.40    2.80
  -3   7   9    9.60    3.30
  -3   7   9    3.00    2.30
  -3   7   9    0.10    1.70
   3  -7   9    6.10    2.40
   3  -7   9    2.20    2.20
  -3   7   9    5.80    2.10
   4   0   9    1.60    1.60
  -4   0  -9   -0.40    1.40
  -4   0   9  -20.80   21.50
  -4   0   9    1.80    1.70
  -4   0   9    1.00    2.40
   4   0  -9    2.80    1.80
  -4   0   9    1.70    4.30
  -4   0  -9   -8.10   18.70
   4   0   9    6.80    2.70
  -4   0  -9    4.70    4.10
  -4  -1   9  409.56   17.20
  -4   1  -9  380.76   22.50
  -4  -1   9  379.36   34.90
  -4  -1   9  410.66   17.00
   4   1   9  405.06   15.10
  -4   1  -9  363.86   47.50
  -4  -1   9  406.96   20.60
   4   1   9  373.66   19.40
  -4   1   9  391.46   15.10
  -4  -1  -9  415.26   19.30
  -4  -1  -9  403.96   18.90
  -4  -1  -9  422.46   30.80
   4   1  -9  398.96   14.80
   4  -1   9  409.36   16.90
  -4  -2   9    9.10    3.10
   4   2   9    3.10    1.80
  -4  -2   9    6.90    4.00
   4   2   9    5.30    2.60
  -4  -2   9   17.70   17.30
  -4  -2   9    6.60    3.40
  -4   2   9    4.20    2.00
   4   2  -9    3.60    1.70
  -4  -2  -9   11.20    3.40
  -4  -2  -9    6.50    2.60
  -4  -2  -9   11.00   12.50
  -4  -3   9  409.66   20.40
   4   3   9  408.36   17.40
   4  -3  -9  335.97   15.60
  -4  -3   9  423.46   22.90
   4   3   9  396.16   14.20
  -4  -3   9  408.76   21.70
   4  -3  -9  358.96   18.30
  -4  -3   9  449.86   19.70
  -4   3  -9  408.66   19.00
   4   3  -9  431.96   14.80
  -4  -3  -9  413.26   17.20
  -4   3   9  399.46   16.40
  -4   3   9  413.36   15.60
   4  -3   9  359.56   17.90
   4  -4  -9    3.80    2.20
   4  -4  -9    2.30    3.40
  -4  -4   9   15.10    5.70
  -4  -4   9    3.50    3.30
  -4   4  -9    0.60    2.10
  -4   4  -9    4.90    2.80
   4  -4  -9   -0.20    1.70
  -4  -4   9    7.70    4.60
  -4  -4   9   10.40    4.20
  -4  -4   9    2.50    4.60
   4  -4   9    3.60    2.60
   4  -4   9    5.10    2.70
  -4   4   9    0.20    2.10
   4   4  -9    4.00    1.70
  -4   4   9    0.60    1.70
  -4   4   9    0.40    2.40
  -4   4   9    4.00    2.00
   4  -5  -9   34.50    6.30
  -4  -5   9   23.20    6.50
   4  -5  -9   26.30    4.20
  -4   5  -9   27.60    4.80
  -4   5  -9   17.70    3.90
  -4   5  -9   21.60    4.50
   4  -5  -9   33.00    4.60
  -4  -5   9   27.20    6.10
  -4  -5   9   29.50    7.00
  -4   5   9   22.60    4.10
  -4   5   9   20.60    3.50
  -4   5   9   32.50    4.30
  -4   5   9   31.30    4.80
   4  -5   9   32.20    5.10
   4  -5   9   27.50    5.00
   4  -5   9   31.10    4.60
  -4   6  -9    2.60    1.90
   4  -6  -9    2.10    2.80
  -4   6  -9    2.40    2.20
   4  -6  -9    7.50    2.40
  -4   6  -9    4.90    2.60
  -4  -6   9   -2.10    3.40
   4  -6  -9    3.80    2.20
  -4  -6   9   -0.60    3.80
  -4   6   9    5.10    2.30
   4  -6   9    6.70    2.90
   4  -6   9    1.70    2.00
   4  -6   9    2.80    2.30
  -4   6   9    2.70    2.50
  -4   6   9    2.70    2.10
  -4   6   9    0.50    1.90
  -4   7  -9    2.50    2.50
  -4   7  -9    0.80    1.50
  -4   7  -9   -0.30    1.30
   4  -7  -9   -0.30    1.90
  -4   7   9   -1.20    2.00
   4  -7   9   -1.60    1.80
  -4   7   9    3.40    2.10
  -5   0   9    3.00    5.30
   5   0   9    1.00    2.30
  -5   0  -9   69.39   33.60
   5   0   9    0.10    1.90
  -5   0  -9   -0.60    1.70
  -5   0   9    9.10   26.50
  -5   0   9    2.50    2.40
  -5   0  -9    3.00    4.70
  -5  -1   9  414.66   23.50
   5   1   9  446.06   17.40
  -5  -1   9  435.66   18.80
   5   1   9  467.85   19.00
  -5  -1   9  434.86   19.30
  -5  -1   9  405.56   40.60
  -5  -1  -9  438.86   18.30
   5  -1   9  410.36   18.90
  -5  -1  -9  423.96   21.90
  -5   1   9  425.66   17.30
  -5  -1  -9  373.06   41.20
   5   1  -9  405.76   16.90
  -5  -2   9  138.49   11.70
   5   2   9  157.78   10.80
   5  -2  -9  131.89   17.30
  -5  -2   9  158.08   27.10
  -5   2  -9  131.09   10.00
  -5   2  -9  150.18   12.50
  -5  -2   9  147.59   14.10
  -5  -2   9  137.99   13.00
  -5  -2   9  157.78   18.40
  -5  -2   9  137.59   10.40
  -5  -2   9  133.09   10.20
   5   2   9  150.68    8.60
  -5  -2   9  134.29   11.40
  -5  -2  -9  143.09   12.50
   5   2  -9  142.79    8.50
  -5  -2  -9  137.59   12.30
  -5  -2  -9  139.09   18.80
  -5  -2  -9  163.68   14.60
  -5   2   9  147.39    8.90
  -5   2   9  109.49    7.70
   5  -2   9  124.09    9.20
  -5  -2  -9  134.79    9.90
  -5  -2  -9  149.49    8.80
  -5  -3   9   18.10    5.90
   5  -3  -9   14.20    4.30
  -5   3  -9   17.00    3.70
  -5  -3   9   26.10    5.70
   5   3   9   21.30    3.90
  -5  -3   9   15.70    5.30
  -5  -3   9   12.90    4.60
  -5  -3   9   19.90    4.80
  -5  -3   9   36.40    7.30
   5   3   9   19.20    4.80
  -5   3   9   16.70    3.90
  -5  -3  -9   23.20    5.10
  -5  -3  -9   14.30    4.10
   5   3  -9   12.60    3.10
  -5  -3  -9   23.40    5.20
  -5   3   9   21.20    3.80
  -5  -3  -9   18.40    5.00
   5  -4  -9   12.90    3.00
  -5  -4   9   12.90    4.20
  -5  -4   9   13.90    5.70
  -5  -4   9   10.80    4.50
  -5  -4   9    2.30    4.60
   5  -4  -9   12.50    4.20
  -5  -4   9   13.20    5.80
  -5   4  -9   19.10    4.20
  -5   4   9   17.50    3.90
  -5   4   9   12.70    3.10
  -5  -4  -9   15.40    4.60
   5   4  -9   16.90    3.60
  -5  -5   9    6.80    3.60
  -5   5  -9    5.90    2.60
   5  -5  -9    6.50    2.30
   5  -5  -9    3.80    3.00
  -5  -5   9    4.90    3.70
   5  -5   9    1.70    2.20
  -5   5   9    7.10    2.50
  -5   6  -9    0.80    1.70
  -5   6  -9    1.40    1.70
  -5  -6   9   -3.10    2.90
   5  -6  -9    1.80    2.30
  -5   6   9   -1.00    1.90
  -5   6   9    3.70    2.20
   5  -6   9    1.80    1.80
  -6   0   9   13.70    8.70
  -6   0  -9  -18.40   38.10
  -6   0   9   20.40   40.80
  -6   0  -9    5.40    6.60
  -6   0  -9   -0.50    2.70
  -6   0  -9    1.00    2.40
  -6   0   9    4.30    3.00
  -6   0  -9    1.70    2.60
  -6   0   9    4.50    3.20
  -6   0   9    2.60    3.00
   6   0   9   -3.70    2.80
   6   0  -9    0.10    2.40
  -6   0   9    0.40    3.40
  -6  -1   9   24.70    4.90
  -6  -1   9   36.40    6.60
  -6  -1   9   30.30    5.50
  -6  -1   9   33.70    6.00
  -6   1  -9   22.10    5.10
  -6  -1   9   29.60    6.40
   6   1   9   29.30    6.10
   6   1   9   17.40    4.70
  -6   1  -9   26.50    5.00
  -6  -1   9   45.90   10.00
  -6  -1   9   28.50    5.50
   6  -1  -9   14.90    4.10
  -6   1  -9  -11.20   60.29
  -6   1   9   19.30    4.60
  -6  -1  -9   29.90    8.00
  -6  -1  -9   24.30    5.20
  -6  -1  -9   18.70    5.00
  -6   1   9   20.50    5.00
   6   1  -9   26.50    4.90
  -6  -1  -9   25.30    5.00
   6   1  -9   30.70    5.50
  -6   1   9   23.80    4.40
   6  -1   9   35.90    5.90
  -6  -1  -9   28.20    5.20
   6   2   9    3.40    2.80
  -6   2  -9    4.40    3.40
  -6  -2   9   -1.90    2.40
  -6  -2   9    9.40    4.50
  -6  -2   9    1.10   29.60
  -6   2  -9    2.40    2.10
  -6  -2   9    5.20    4.20
  -6  -2   9   -0.60    4.20
  -6  -2   9    5.90    3.50
  -6  -2   9    3.70    3.10
   6   2   9    1.50    2.80
  -6  -2   9    1.40    3.80
   6  -2  -9    3.10    3.00
  -6  -2  -9    5.00    3.00
  -6  -2  -9    4.80    2.80
  -6   2   9    4.40    3.10
  -6   2   9    2.10    2.30
   6   2  -9    1.40    3.10
  -6  -2  -9    0.90    2.70
  -6   2   9    2.80    2.60
  -6  -2  -9    3.20    2.80
   6  -2   9    1.70    3.00
   6   2  -9    5.60    3.20
  -6  -3   9   12.20    4.10
  -6   3  -9   16.30    4.00
   6  -3  -9    8.00    3.60
   6   3   9    9.40    3.90
  -6  -3   9    8.90    5.00
  -6  -3   9   10.40    4.40
  -6  -3   9    6.10    3.60
  -6  -3  -9    4.20    3.30
  -6  -3  -9    6.50    3.80
  -6   3   9    8.60    2.80
  -6   3   9    8.80    3.10
  -6  -3  -9   11.00    4.30
  -6  -3  -9   13.30    3.80
  -6   4  -9    1.80    2.10
   6  -4  -9    6.00    3.10
  -6  -4   9    6.60    3.20
  -6  -4   9    3.20    3.30
  -6  -4   9    7.90    4.90
  -6   4   9    1.70    2.00
  -6  -4  -9    6.10    3.40
  -6  -4  -9    5.60    3.00
  -6   4   9    2.90    2.70
  -6   5  -9    8.80    2.70
   6  -5  -9    3.10    2.50
  -6  -5   9    1.50    4.40
  -6   5   9    4.20    2.40
  -6   5   9    7.70    2.70
  -6   6  -9   -3.40    1.10
   6  -6  -9    3.40    2.00
  -6   6   9    0.00    1.60
  -6   6   9    0.50    2.40
   7   0   9   -1.90    2.20
  -7   0   9   -0.80    2.70
  -7   0   9    1.80    2.60
   7   0   9    2.30    4.30
  -7   0  -9   17.20   56.39
  -7   0   9   -8.70    2.40
  -7   0  -9   -1.00    2.50
  -7   0   9    9.60   57.09
   7   0  -9    0.50    2.80
  -7   0  -9   -1.40    2.70
  -7   0   9   -2.10    2.80
  -7   1  -9   65.59    8.30
  -7   1  -9   62.29    7.80
   7  -1  -9   58.49    7.40
  -7  -1   9   75.49    8.30
  -7   1  -9   63.99   65.99
  -7  -1   9   70.19    9.50
  -7  -1   9   41.90   44.90
  -7  -1   9   65.79    8.70
  -7  -1   9   50.59    8.40
  -7  -1   9   54.59    7.30
   7   1   9   65.69    9.00
  -7  -1  -9   59.39    7.60
   7  -1   9   69.79    7.70
  -7   1   9   67.39    7.40
  -7   1   9   58.39    8.30
   7   1  -9   55.89    7.20
  -7   1   9   72.39    8.70
  -7  -1  -9   76.49    9.20
  -7  -1  -9   83.29    9.60
  -7  -1  -9   65.99    8.10
  -7  -1  -9   29.10   39.10
  -7  -2   9   13.00    4.90
  -7  -2   9   25.20    5.10
  -7  -2   9   23.70    6.00
   7  -2  -9   26.00    5.40
   7   2   9   21.10    5.70
  -7  -2   9   27.30    5.30
  -7   2  -9   26.80    5.10
  -7   2  -9   24.00    5.30
  -7   2   9   25.10    5.40
  -7  -2  -9   23.00    4.90
   7  -2   9   27.90    5.40
  -7  -2  -9   27.30    5.20
  -7   2   9   20.10    4.00
  -7   2   9   25.00    5.10
   7   2  -9   22.20    4.70
  -7  -2  -9   20.60    5.00
  -7  -2  -9   23.70    5.70
  -7  -3   9  582.14   24.60
  -7   3  -9  615.74   23.60
  -7  -3   9  609.34   24.20
   7  -3  -9  582.84   23.90
  -7  -3   9  588.34   26.80
  -7  -3  -9  597.34   22.90
  -7  -3  -9  624.64   24.60
  -7   3   9  636.34   23.80
  -7   3   9  547.65   23.70
   7  -3   9  608.54   23.40
  -7   3   9  615.14   22.10
  -7  -3  -9  645.44   25.40
   7   3  -9  638.04   23.30
  -7   4  -9    3.70    3.20
   7  -4  -9    3.80    3.60
  -7  -4   9   -1.80    3.10
  -7  -4   9    3.50    2.20
  -7   4   9    6.40    4.30
  -7  -4  -9    3.10    2.90
  -7  -4  -9    5.10    2.60
   7   4  -9    5.50    3.80
  -7   4   9   -0.50    3.00
  -7  -5   9   19.40    4.10
   7  -5  -9   19.00    4.60
  -7  -5   9   16.30    3.90
  -7  -5  -9   13.80    2.80
  -7   5   9   13.60    2.90
   8   0   9    0.60    1.90
  -8   0   9    1.20    3.20
   8   0   9   -2.80    2.60
  -8   0  -9    5.50    2.80
  -8   1  -9    4.70    3.00
   8   1   9   -0.40    2.10
  -8   1  -9    1.40    2.80
  -8  -1   9    3.40    2.60
   8   1   9    1.70    2.80
   8  -1  -9    0.30    2.50
  -8  -1   9    0.10    3.30
   8   1  -9    0.60    2.80
  -8  -1  -9    0.80    2.20
   8  -1   9    1.50    2.30
  -8  -1  -9   -4.10    2.20
  -8   1   9    2.20    3.30
  -8   1   9    4.90    3.00
  -8  -1  -9    3.60    2.80
  -8   1   9    2.40    3.40
  -8  -2   9   16.80    4.60
  -8  -2   9    8.20    3.30
   8  -2  -9   19.60    4.80
  -8   2  -9   13.60    3.90
   8   2   9   16.20    3.90
  -8  -2   9   15.70    4.90
  -8   2   9   16.60    4.40
  -8  -2  -9   21.70    5.20
   8   2  -9   25.80    6.10
   8  -2   9   18.10    4.60
  -8  -2  -9   16.30    4.10
  -8   2   9   18.00    3.90
  -8   2   9   18.40    4.20
  -8  -2  -9   14.50    5.10
   8  -3  -9    0.20    5.20
   8   3   9    2.10    4.60
  -8  -3   9   -0.50    2.40
  -8   3  -9    3.40    2.40
  -8  -3   9    2.80    2.10
   8   3   9   -1.70    1.90
  -8  -3   9    0.20    3.60
  -8  -3  -9   -1.30    1.90
   8  -3   9   -1.50    1.80
  -8   3   9    1.90    2.50
  -8   3   9    0.10    2.40
   8   3  -9    4.20    8.60
  -8   3   9    4.30    2.40
  -8  -3  -9    1.30    2.20
   9   0   9   -0.40    2.40
  -9   0   9   -0.50    3.70
  -9  -1   9   11.60    3.20
  -9   1  -9   14.90    4.40
   9   1   9   13.40    2.70
  -9  -1   9   12.40    2.70
  -9   1   9   22.00    4.10
  -9  -1  -9   18.70    3.20
  -9  -1  -9   22.00    3.90
   9  -1   9   17.00    3.00
   0   0  10 3245.88   85.59
   0   0  10 3338.17   85.09
   0  -1  10    0.20    1.50
   0   1 -10    1.60    1.00
   0   1  10    0.80    1.10
   0   1 -10    0.60    1.00
   0   2 -10  559.04   16.50
   0  -2  10  531.65   18.60
   0   2 -10  569.84   16.70
   0   2  10  535.85   16.70
   0   3 -10   -1.00    1.00
   0  -3  10    0.10    1.90
   0   3  10   -1.20    1.20
   0   3 -10    0.60    1.20
   0   4  10 1198.18   34.70
   0   4  10 1171.58   34.00
   0   4 -10 1153.08   33.90
   0   4 -10 1161.98   33.60
   0  -4  10 1129.19   39.60
   0  -4 -10 1200.48   40.60
   0  -4  10 1148.39   39.50
   0   5 -10   -0.20    1.40
   0   5 -10    0.60    1.50
   0   5  10    0.80    2.00
   0   5  10   -0.20    1.60
   0  -5 -10   -0.40    1.80
   0  -5  10    0.70    3.80
   0  -5  10   -0.90    2.60
   0  -5  10    5.00    3.70
   0  -5  10    4.90    3.30
   0  -5  10    1.70    2.70
   0  -5 -10   -2.40    1.70
   0  -6  10  322.67   17.20
   0  -6 -10  338.27   15.50
   0  -6 -10  324.07   14.20
   0  -6  10  299.77   17.60
   0  -6  10  324.97   18.70
   0  -6  10  325.97   18.00
   0  -6  10  359.26   17.60
   0  -7  10   -2.20    2.80
   0   7 -10   -7.10    3.90
   0  -7  10   -0.90    3.30
   0  -7 -10   -1.80    2.00
   0  -7  10   -4.20    2.20
   0  -7  10    0.50    2.60
   0  -7 -10    3.00    1.80
   0  -7  10    1.10    2.60
   0   8 -10  332.27   13.70
   0  -8  10  356.96   15.10
   0   8  10  335.77   12.00
   0  -8 -10  339.67   11.40
   1   0  10  632.94   22.10
  -1   0 -10  560.84   21.00
  -1   0  10  587.94   18.40
   1   0 -10  585.74   17.40
  -1   0  10  622.14   35.40
  -1   0  10  609.84   20.00
   1   0 -10  608.74   17.30
   1   0  10  614.54   18.10
  -1   0  10  628.94   22.60
  -1   0 -10  532.95   27.30
   1   1  10   14.30    2.30
  -1   1 -10   15.70    7.20
  -1   1 -10   15.10    2.20
  -1  -1  10   18.30    2.90
  -1   1 -10   20.60    2.50
  -1  -1  10   14.90    3.70
  -1  -1  10    9.60   11.80
   1   1  10   15.70    2.20
   1   1 -10   14.30    1.90
  -1  -1 -10   15.20    3.30
  -1   1  10   12.40    2.90
   1  -1  10   17.30    2.80
  -1  -1 -10   25.20    8.70
   1   1 -10   16.30    2.00
  -1   2 -10   18.40    2.50
  -1   2 -10   14.90    2.30
   1   2  10   14.60    2.10
  -1  -2  10   14.60    3.00
   1  -2  10   19.70    3.30
  -1   2  10   14.30    2.50
   1   2 -10   17.30    2.20
   1   2 -10   16.70    2.10
  -1  -2 -10    1.20    7.30
  -1  -3  10  456.55   18.00
   1   3  10  480.35   15.00
  -1   3 -10  487.75   16.20
  -1   3 -10  473.85   16.10
   1   3 -10  472.45   15.00
  -1  -3 -10  493.15   19.80
  -1   3  10  457.25   16.60
  -1   3  10  463.25   16.30
   1   3 -10  481.85   15.00
  -1  -3 -10  465.05   15.10
   1   4  10    7.70    1.90
  -1  -4  10    4.40    3.40
  -1  -4  10    9.40    3.80
   1   4  10    8.20    2.10
   1  -4 -10    5.10    2.30
  -1   4 -10    3.20    1.80
  -1   4 -10    9.90    2.60
  -1   4  10    6.20    2.60
  -1   4  10    8.80    2.70
   1  -4  10    6.00    3.40
   1  -4  10    6.20    3.30
   1   4 -10    5.50    1.60
   1   4 -10    8.70    2.00
  -1  -5  10   20.80    5.70
  -1  -5  10   12.10    5.10
   1   5  10   13.20    2.80
  -1  -5  10   10.20    4.30
   1  -5 -10    9.40    2.90
  -1  -5  10    9.70    4.50
  -1  -5  10   11.60    4.90
  -1   5 -10   11.10    4.20
   1  -5 -10   13.40    4.30
  -1   5 -10   14.60    3.30
   1  -5 -10   12.90    3.40
  -1   5  10   13.90    3.70
   1  -5  10   12.90    4.60
   1  -5  10   25.90    5.40
   1  -5  10    9.00    4.00
   1   5 -10   11.40    2.50
   1  -5  10   13.30    4.20
   1  -5  10   18.40    5.40
  -1  -5 -10   17.20    3.70
   1   5 -10   12.50    2.70
  -1   5  10   19.10    4.00
  -1  -6  10   69.99    8.50
  -1  -6  10   66.19    9.70
  -1   6 -10   55.39    8.10
   1  -6 -10   67.09    7.30
  -1  -6  10   64.79    9.50
   1  -6 -10   66.69    6.90
  -1  -6  10   57.79    9.10
  -1  -6  10   73.99    9.40
   1  -6  10   61.99    8.10
  -1  -6 -10   62.79    6.40
   1  -6  10   67.69    9.20
   1  -6  10   53.09    8.00
   1  -6  10   80.89    9.80
   1  -6  10   65.49    7.90
  -1  -7  10   12.20    4.30
  -1  -7  10    8.60    3.30
  -1   7 -10   12.70    4.70
  -1  -7  10   15.60    5.00
  -1   7 -10   10.20    3.60
  -1  -7  10    5.90    3.80
   1  -7 -10   16.50    3.60
   1  -7 -10   14.30    2.90
  -1  -7  10   11.10    4.10
   1  -7  10   16.30    4.30
   1  -7  10   19.10    5.10
  -1  -7 -10   16.10    3.10
   1  -7  10   23.40    5.00
   1  -7  10   13.80    4.10
  -1   7  10   15.50    3.60
   1  -7  10   12.00    3.60
  -1   8 -10    8.00    2.80
  -1  -8  10    0.40    1.90
   1  -8 -10    0.90    1.30
  -1  -8  10    0.10    1.20
   1  -8  10    1.50    1.90
   1  -8  10    0.90    1.80
  -1  -8 -10    1.80    1.20
  -1   8  10    2.10    1.80
   1   8 -10    6.40    3.20
  -2   0  10 3282.17   98.09
   2   0  10 3641.14   92.19
  -2   0 -10 3733.43   97.49
  -2   0  10 3453.45   92.69
  -2   0  10 3493.15  107.39
  -2   0 -10 3592.04  104.79
   2   0 -10 3578.74   91.49
   2   0  10 3540.55   92.99
  -2  -1  10   60.99   14.60
  -2   1 -10   55.89    7.60
  -2  -1  10   52.59    6.80
   2   1  10   59.69    4.40
   2   1  10   60.29    3.90
  -2  -1  10   57.89    5.50
  -2  -1 -10   56.49    4.20
   2  -1  10   56.99    4.70
   2   1 -10   52.09    3.40
  -2  -1 -10   55.79    6.10
  -2  -1 -10   47.30   10.50
   2   1 -10   54.29    3.50
   2   2  10  236.28    8.60
   2   2  10  235.78    9.80
  -2  -2  10  234.28   11.30
   2   2 -10  245.38    8.70
  -2   2  10  246.08   10.40
  -2   2  10  232.88   10.50
   2  -2  10  227.88   10.70
  -2  -2 -10  201.48   11.60
   2   2 -10  239.68    8.60
  -2  -2 -10  217.18   16.10
  -2  -2 -10  237.88    9.80
   2   3  10   21.10    2.60
  -2   3 -10   20.60    3.30
  -2   3 -10   30.90    4.00
  -2  -3  10   24.30    4.40
  -2  -3  10   20.90    4.80
   2   3 -10   20.50    2.50
   2   3 -10   28.30    3.00
  -2   3  10   17.20    3.40
  -2   3  10   27.40    4.30
   2  -4 -10   19.10    3.80
   2  -4 -10   13.70    2.90
  -2  -4  10   20.30    5.40
  -2   4 -10   15.90    3.30
   2   4  10   14.30    2.30
  -2  -4  10   12.90    4.80
  -2  -4  10    8.70    3.70
   2  -4  10    9.00    4.40
   2   4 -10   15.30    2.30
  -2   4  10   14.00    3.30
   2   4 -10   15.50    2.60
  -2   4  10   15.00    3.80
  -2   4  10    9.80    2.90
   2  -4  10   18.20    4.40
   2  -5 -10   11.10    3.30
  -2   5 -10    7.60    2.90
   2  -5 -10    9.70    3.20
  -2  -5  10   14.50    5.00
  -2   5 -10   14.60    4.70
  -2  -5  10   11.90    5.60
   2  -5 -10    5.00    3.80
  -2   5 -10    6.30    3.00
   2  -5 -10    6.50    2.40
  -2  -5  10    9.30    4.70
  -2  -5  10   10.00    4.40
   2  -5  10   11.50    3.90
   2  -5  10   18.50    4.60
   2  -5  10   13.60    4.60
   2  -5  10    5.80    3.80
   2   5 -10    8.40    1.90
  -2   5  10   10.10    3.40
   2  -5  10   13.60    4.50
  -2   5  10    4.80    3.10
  -2   5  10    5.50    3.60
  -2   5  10   10.00    3.10
   2   5 -10    9.70    2.20
  -2   6 -10   30.20    5.70
  -2  -6  10   28.50    6.60
  -2  -6  10   27.30    6.90
  -2  -6  10   21.90    6.50
  -2  -6  10   26.20    6.70
  -2   6 -10   19.40    4.80
   2  -6 -10   24.50    4.50
   2  -6 -10   30.30    4.30
   2  -6  10   26.30    5.50
   2  -6  10   27.90    5.70
  -2   6  10   31.70    4.80
   2  -6  10   19.60    4.50
   2  -6  10   28.20    5.90
   2  -6  10   25.60    5.40
   2  -7 -10    5.70    2.50
  -2  -7  10   -0.60    3.30
  -2   7 -10    2.30    3.20
  -2  -7  10    1.70    3.20
  -2   7 -10   -2.10    1.60
  -2   7 -10    4.80    3.00
  -2  -7  10    1.70    2.70
   2  -7 -10    3.00    2.00
  -2  -7  10    6.30    4.00
   2  -7  10   -2.30    1.80
   2  -7  10   11.30    4.00
   2  -7  10    2.00    2.80
  -2   7  10   -0.20    2.20
   2  -7  10   -0.20    2.60
  -2   7  10   -0.90    2.30
   2  -7  10    3.80    2.60
  -3   0 -10 1326.37   54.49
  -3   0 -10 1389.96   44.70
  -3   0 -10 1385.86   38.90
   3   0  10 1370.86   43.20
  -3   0  10 1328.57   57.79
  -3   0  10 1314.57   45.40
   3   0 -10 1352.26   38.00
   3   0  10 1337.67   39.20
  -3   0  10 1272.47   38.80
  -3  -1  10 2560.94   85.19
  -3  -1  10 2529.95   71.09
  -3  -1  10 2579.24   75.39
   3   1  10 2585.24   69.99
  -3   1 -10 2586.84   98.29
  -3   1 -10 2565.24   78.19
   3   1  10 2564.64   68.49
   3  -1  10 2588.94   70.89
  -3  -1 -10 2600.74   69.79
  -3  -1 -10 2601.44   81.19
  -3  -1 -10 2566.94   73.49
   3   1 -10 2571.14   68.19
   3   2  10  599.44   18.60
  -3  -2  10  620.94   34.00
   3   2  10  595.54   20.70
  -3  -2  10  569.64   23.20
  -3  -2  10  591.94   22.20
  -3  -2 -10  610.24   20.60
  -3  -2 -10  590.34   26.50
  -3  -2 -10  603.94   20.40
   3  -2  10  595.04   22.60
   3   2 -10  602.24   18.70
   3  -3 -10   25.40    3.80
  -3  -3  10   18.00    4.20
   3  -3 -10   28.50    5.80
   3   3  10   22.80    2.90
  -3  -3  10   19.80    5.10
  -3   3  10   22.50    3.50
   3   3 -10   23.00    3.00
  -3   4 -10    6.50    3.60
   3  -4 -10    0.00    2.50
  -3  -4  10    4.90    3.60
  -3  -4  10   -0.10    4.20
  -3   4 -10   -1.30    2.50
   3  -4 -10    5.40    2.10
   3  -4 -10    4.90    2.30
  -3  -4  10    1.50    2.60
  -3  -4  10   -0.60    3.90
   3   4 -10    2.10    1.40
   3  -4  10    3.70    3.60
   3  -4  10    3.80    3.10
  -3   4  10    2.20    2.20
   3  -4  10    6.00    3.40
  -3   4  10    2.50    2.60
  -3  -4 -10   -4.80    2.50
  -3  -5  10  164.28   19.20
   3  -5 -10  157.28   10.20
   3  -5 -10  150.98    9.00
   3  -5 -10  134.19    8.60
  -3  -5  10  143.19   16.80
  -3   5 -10  128.69    9.90
  -3  -5  10  156.48   15.60
  -3  -5  10  212.18   22.50
  -3   5 -10  152.18   12.80
   3  -5 -10  148.49   13.70
  -3   5  10  137.99    8.60
   3  -5  10  153.98   10.40
  -3   5  10  144.69    8.80
   3   5 -10  114.19    9.00
   3  -5  10  154.98   10.70
   3  -5  10  173.08   17.10
   3  -6 -10   25.30    3.70
  -3  -6  10   24.70    6.50
  -3   6 -10   19.10    4.30
   3  -6 -10   21.90    3.60
  -3   6 -10   26.30    5.30
   3  -6 -10   21.30    4.00
  -3  -6  10   34.60    8.00
  -3  -6  10   20.80    5.40
   3  -6 -10   23.50    5.00
   3  -6  10   24.00    4.80
  -3   6  10   17.60    4.20
  -3   6  10   22.00    3.50
   3  -6  10   23.70    5.60
   3  -6  10   21.10    4.60
   3  -6  10   17.20    4.20
  -3   6  10   27.30    4.50
  -3   7 -10   24.10    3.90
  -3   7 -10   37.20    4.20
   3  -7 -10   47.70    5.00
  -3  -7  10   32.40    5.20
   3  -7 -10   34.70    3.70
  -3   7 -10   41.20    4.80
  -3   7 -10   24.50    3.80
  -3  -7  10   29.80    5.70
   3  -7  10   26.40    3.90
   3  -7  10   33.50    4.70
   3  -7  10   39.00    4.60
   3  -7  10   34.60    4.70
  -3   7  10   41.90    4.70
  -3   7  10   37.10    4.00
  -3   7  10   37.50    3.70
  -4   0 -10  760.12   25.20
  -4   0  10  708.73   32.10
   4   0  10  736.83   25.60
  -4   0 -10  777.92   32.00
  -4   0 -10  772.52   46.10
   4   0  10  751.72   24.90
  -4   0  10  751.12   25.30
  -4   0  10  758.02   25.30
  -4   0  10  690.83   49.30
   4   0 -10  770.32   28.90
  -4  -1  10   29.70    6.30
  -4  -1  10   35.90    6.80
   4   1  10   37.50    4.50
  -4   1 -10   29.80    8.40
   4   1  10   28.60    4.60
  -4  -1  10   49.70   19.10
  -4  -1  10   26.70    4.60
  -4  -1 -10   35.20    4.90
  -4   1  10   31.20    4.40
   4  -1  10   34.80    5.20
   4   1 -10   22.20    3.40
  -4  -1 -10   40.80   16.40
  -4  -1 -10   31.50    6.20
  -4  -2  10  596.14   24.10
   4   2  10  564.84   19.30
   4   2  10  586.54   21.90
  -4  -2  10  547.85   38.40
  -4  -2  10  575.84   23.00
  -4  -2  10  571.84   24.40
  -4   2  10  591.44   20.10
  -4  -2 -10  579.14   21.10
   4   2 -10  543.85   19.10
  -4  -2 -10  576.24   21.30
  -4  -2 -10  589.74   30.40
   4  -3 -10  327.47   16.00
   4   3  10  318.37   15.20
  -4   3 -10  333.07   15.00
  -4  -3  10  319.37   16.60
  -4  -3  10  295.27   16.50
  -4  -3  10  319.87   18.50
  -4  -3  10  336.27   16.90
   4   3  10  314.27   12.30
  -4  -3  10  311.17   17.60
   4  -3 -10  307.77   13.00
   4  -3 -10  331.37   12.90
  -4   3  10  317.27   12.60
  -4  -3 -10  315.27   14.70
  -4   3  10  341.17   13.70
  -4  -3 -10  314.27   14.20
   4   3 -10  334.87   12.70
  -4  -3 -10  295.17   15.40
   4  -3  10  316.97   14.80
  -4  -4  10    9.90    5.50
  -4  -4  10    8.80    3.70
   4  -4 -10    5.20    2.20
   4  -4 -10    1.90    1.80
  -4   4 -10    3.70    2.60
  -4  -4  10    7.10    4.90
  -4  -4  10    5.50    3.50
  -4  -4  10    3.70    4.40
   4  -4 -10   12.00    4.00
  -4   4  10    8.90    2.60
  -4   4  10    6.10    2.60
  -4   4  10    5.00    3.00
   4  -4  10    9.80    3.50
  -4   4  10    4.80    2.30
   4   4 -10    5.20    1.90
  -4  -4 -10    3.50    4.00
   4  -5 -10    6.50    2.30
  -4  -5  10    6.60    4.70
  -4   5 -10    9.50    3.80
   4  -5 -10    4.10    2.20
  -4   5 -10    7.50    2.90
  -4   5 -10    3.40    2.50
   4  -5 -10    2.60    3.00
  -4  -5  10    6.80    4.90
  -4  -5  10    4.30    4.60
   4  -5  10    4.00    2.40
  -4   5  10    4.80    3.00
  -4   5  10    7.40    2.90
  -4   5  10    3.30    2.20
   4  -5  10    3.20    2.60
   4  -5  10    5.60    2.80
  -4   5  10    9.60    2.70
  -4   6 -10   98.79    6.40
  -4   6 -10  100.89    7.50
  -4   6 -10   90.99    6.70
  -4  -6  10  105.89   11.20
   4  -6 -10   89.89    9.00
  -4  -6  10  109.79   10.30
   4  -6 -10  106.09    6.90
   4  -6 -10  105.09    6.30
  -4  -6  10   97.59   10.90
  -4   6  10   96.29    6.30
  -4   6  10  111.79    7.00
  -4   6  10  103.09    6.40
  -4   6  10   94.89    6.80
   4  -6  10  105.49    6.90
   4  -6  10  101.29    7.50
   4  -6  10  101.49    7.30
  -4   7 -10    7.30    1.90
   4  -7 -10   10.70    2.40
  -4   7  10   12.90    2.70
  -4   7  10   13.40    3.60
  -4   7  10    2.50    2.90
  -5   0 -10  165.38   10.40
  -5   0  10  193.58   41.20
  -5   0 -10  201.18   49.00
   5   0  10  169.38   10.30
  -5   0 -10  186.98   16.00
  -5   0  10  208.28   20.60
  -5   0  10  163.38   10.30
   5   0  10  159.38   10.80
   5   1  10   31.50    5.60
  -5  -1  10   38.30    8.30
   5   1  10   41.50    5.50
  -5  -1  10   29.60    5.40
  -5  -1  10   34.40    6.00
  -5  -1  10   23.30   27.20
  -5  -1 -10   13.40   24.70
  -5   1  10   33.50    4.90
  -5  -1 -10   34.10    5.50
   5   1 -10   31.20    4.70
  -5  -1 -10   50.79    9.10
   5  -1  10   44.90    6.80
  -5  -2  10   31.80    6.50
   5  -2 -10   26.50    5.30
  -5  -2  10   39.40    7.10
  -5  -2  10   27.70    8.20
  -5   2 -10   34.80    5.20
  -5  -2  10   27.30    7.10
  -5  -2  10   45.20   25.70
  -5   2 -10   28.00    6.60
   5   2  10   27.60    7.30
  -5  -2  10   34.60    6.60
  -5  -2  10   34.90    6.70
  -5  -2 -10   35.30    6.80
  -5  -2 -10   22.10    4.60
  -5   2  10   30.30    4.80
  -5  -2 -10   24.70    7.10
   5   2 -10   30.90    7.00
  -5  -2 -10   43.90   17.00
  -5  -2 -10   31.40    5.00
  -5  -2 -10   33.50    7.40
  -5   2  10   36.10    6.70
   5   3  10   32.00    5.70
  -5  -3  10   36.20    6.90
   5   3  10   39.30    4.90
  -5  -3  10   33.80    7.40
  -5   3 -10   44.80    6.10
  -5  -3  10   27.50    6.40
  -5  -3  10   37.80    6.70
  -5  -3  10   44.40    6.80
  -5  -3  10   38.10    8.00
   5  -3 -10   45.20    7.00
   5   3 -10   36.40    4.80
  -5  -3 -10   44.80    6.60
  -5  -3 -10   40.00    5.80
  -5   3  10   39.50    5.40
  -5  -3 -10   43.30    6.50
  -5  -3 -10   52.99    7.30
  -5   3  10   34.80    4.70
  -5  -4  10   11.70    5.60
  -5  -4  10   18.30    5.60
  -5   4 -10   17.00    3.90
   5  -4 -10   15.80    4.80
  -5  -4  10   17.70    4.90
  -5  -4  10   10.10    5.40
  -5  -4  10   21.10    5.30
  -5   4  10   19.10    3.70
  -5   4  10   17.70    4.00
  -5  -4 -10   15.10    4.10
  -5  -5  10   32.60    7.40
  -5   5 -10   42.90    5.60
  -5  -5  10   62.09    7.70
   5  -5 -10   48.20    6.70
  -5  -5  10   41.10   12.80
  -5  -5  10   44.50    7.70
  -5   5  10   37.80    4.80
  -5   5  10   35.20    5.00
   5  -6 -10   17.00    3.90
  -5  -6  10    5.00    3.50
  -5   6 -10    7.40    2.50
  -5   6  10   11.30    2.80
  -5   6  10   11.40    3.00
   5  -6  10   14.00    2.70
  -6   0 -10  574.94   24.10
  -6   0 -10  644.04   33.20
  -6   0  10  586.64   23.80
  -6   0 -10  735.73   82.49
  -6   0  10  553.64   33.20
  -6   0  10  573.24   22.70
   6   0  10  620.64   25.60
  -6   0 -10  611.24   23.80
  -6   0  10  595.04   24.40
  -6   0  10  578.64   25.40
   6   0 -10  568.14   22.40
   6   1  10  154.68   11.60
   6  -1 -10  145.79   10.10
  -6  -1  10  148.79   10.70
  -6  -1  10  182.38   18.70
  -6  -1  10  148.19   11.80
  -6  -1  10  133.79   10.20
   6   1  10  152.18   10.50
  -6   1 -10  124.09   11.10
  -6   1 -10  140.09    9.80
  -6  -1  10  139.29   10.90
  -6  -1  10  131.99   10.10
  -6  -1  10  149.59   11.50
  -6   1  10  133.19    9.20
  -6   1  10  141.49   11.00
  -6   1  10  148.39   10.30
  -6  -1 -10  152.38   10.90
  -6  -1 -10  150.18   10.20
   6  -1  10  137.49    9.80
  -6  -1 -10  152.88   11.10
   6   1 -10  171.58   12.50
   6   1 -10  138.39    9.80
  -6  -1 -10  153.08   11.10
  -6  -1 -10  166.48   16.50
  -6  -1 -10  126.39   45.00
   6   2  10    6.80    4.10
  -6   2 -10   14.90    4.90
   6   2  10   10.60    4.30
   6  -2 -10   21.90    5.80
  -6  -2  10   11.40    5.10
  -6  -2  10   46.20   31.80
  -6  -2  10    6.60    4.50
  -6   2 -10   11.10    4.20
  -6  -2  10    9.70    3.60
  -6  -2  10   12.80    5.10
  -6  -2  10    3.90    4.40
  -6  -2  10   11.70    5.20
   6   2 -10   12.40    4.20
   6   2 -10    2.50    3.80
   6  -2  10   11.80    4.30
  -6  -2 -10    1.30    2.70
  -6  -2 -10    9.60    4.70
  -6   2  10   10.70    3.70
  -6  -2 -10    2.00    4.00
  -6   2  10   12.50    4.40
  -6  -3  10   44.80    7.20
   6  -3 -10   54.29    7.80
  -6  -3  10   49.40    8.50
   6   3  10   48.70    7.70
  -6  -3  10   50.09    7.70
  -6   3 -10   52.99    6.60
  -6  -3  10   45.70    8.30
  -6  -3  10   46.50    7.00
  -6  -3  10   62.19    8.00
  -6  -3 -10   56.09    7.70
  -6  -3 -10   52.59    7.50
  -6  -3 -10   50.09    7.40
  -6   3  10   52.19    6.00
  -6   3  10   51.59    6.60
  -6  -3 -10   53.49    6.70
  -6   4 -10   23.10    4.20
  -6  -4  10   21.20    4.60
  -6  -4  10   22.70    5.60
  -6  -4  10   25.00    5.40
   6  -4 -10   27.70    5.60
  -6  -4  10   26.20    6.70
  -6  -4 -10   21.10    4.80
  -6  -4 -10   30.40    5.50
  -6   4  10   19.30    3.70
  -6   4  10   23.30    4.90
  -6  -5  10   72.09    9.80
  -6   5 -10   82.29    6.50
   6  -5 -10   83.59    9.50
  -6  -5  10   96.19    9.10
  -6   5  10   91.09    7.30
  -6   5  10  103.89    6.90
  -6   6 -10    0.20    1.50
   6  -6 -10    2.20    1.80
  -6   6  10    0.10    1.70
  -7   0  10   30.50    6.40
  -7   0  10  103.79   59.19
  -7   0  10   44.10    6.60
   7   0  10   36.10    7.80
   7   0 -10   37.30    6.30
   7   0  10   41.80    6.20
  -7   0 -10   55.29    7.50
  -7   0 -10   44.30    6.50
  -7   0  10   44.20    7.70
  -7   0  10   38.10    5.90
  -7   0 -10   41.50   48.90
   7   1  10   18.20    5.90
  -7  -1  10   27.20    6.40
  -7  -1  10   22.90    4.90
   7  -1 -10   26.70    5.20
  -7  -1  10   72.39   46.70
  -7   1 -10   22.30    5.00
  -7  -1  10   21.60    5.10
  -7  -1  10   17.80    5.40
  -7   1 -10  103.09   69.19
  -7   1 -10   26.30    5.50
  -7   1  10   17.50    4.80
  -7  -1 -10   32.20   39.40
  -7  -1 -10   31.20    6.00
   7   1 -10   18.30    4.40
   7  -1  10   22.70    4.70
  -7   1  10   29.80    5.10
  -7  -1 -10   22.00    4.80
  -7  -1 -10   21.50    4.90
  -7   1  10   12.20    4.50
  -7  -2  10   30.30    7.30
  -7  -2  10   27.20    6.70
  -7   2 -10   19.90    6.10
  -7  -2  10   24.30    6.20
  -7  -2  10   33.60    6.20
   7  -2 -10   23.10    5.70
  -7   2 -10   12.90    4.90
  -7  -2 -10   20.10    5.00
   7  -2  10   33.40    7.10
  -7   2  10   25.20    9.00
  -7   2  10   28.30    5.80
  -7  -2 -10   23.80    8.50
  -7  -2 -10   20.40    5.20
  -7  -2 -10   27.20    5.40
   7   2 -10   30.30    6.30
  -7   2  10   25.10    5.20
  -7  -3  10   10.90    4.30
   7  -3 -10   13.90    3.90
  -7  -3  10   10.70    3.60
  -7  -3  10   15.40    4.10
  -7   3 -10   13.60    3.50
  -7  -3 -10    8.70    3.50
  -7   3  10   12.50    3.80
  -7  -3 -10   15.20    4.30
   7  -3  10   14.00    3.90
   7   3 -10   15.20    4.30
  -7  -3 -10   18.50    4.20
  -7   3  10   12.30    3.10
  -7   4 -10   -1.50    1.60
  -7  -4  10    0.20    2.00
   7  -4 -10    0.00    2.10
  -7  -4  10    2.40    3.30
  -7  -4  10    0.00    2.30
  -7  -4 -10    0.30    2.40
   7   4 -10   -0.10    3.80
  -7   4  10   -1.70    2.50
  -7  -4 -10    0.90    2.10
  -7   4  10    3.40    2.40
  -7  -5  10    3.90    2.70
  -7  -5  10    3.30    2.40
  -7   5 -10    5.30    2.30
   7  -5 -10    4.30    1.90
  -7   5  10    3.30    2.10
  -7  -5 -10    9.60    2.60
  -7   5  10    4.80    2.60
   8   0  10   12.30    3.40
  -8   0 -10   14.30    3.90
  -8   0  10   12.50    4.00
   8   0  10   13.50    4.40
  -8   0  10    9.50    4.10
   8   1  10   16.80    4.30
  -8   1 -10   19.80    4.30
  -8  -1  10   10.60    4.30
  -8  -1  10   16.40    3.90
   8   1  10   14.00    3.60
  -8   1 -10   15.40    4.40
   8  -1 -10   17.00    4.00
  -8   1  10   10.20    4.20
   8  -1  10   13.80    3.50
  -8  -1 -10   13.90    3.90
  -8  -1 -10   28.00    5.30
  -8  -1 -10   17.10    4.20
  -8   1  10   16.00    4.00
  -8   1  10   18.30    4.70
   8   1 -10   16.60    4.40
   8  -2 -10   -1.00    1.80
   8   2  10    1.10    4.50
   8   2  10   -3.30    1.90
  -8  -2  10   -0.40    2.20
  -8   2 -10   -0.50    2.10
  -8  -2  10    0.90    3.50
  -8  -2  10    1.60    2.50
   8  -2  10    2.20    2.00
  -8   2  10   -1.20    2.30
  -8  -2 -10    4.20    2.80
  -8  -2 -10    0.60    2.70
  -8  -2 -10    1.40    2.20
  -8   2  10    1.70    2.70
  -8   2  10   -2.30    2.40
   8  -3 -10   44.60    5.30
   8   3  10   35.40    4.20
  -8  -3  10   38.50    6.00
  -8   3 -10   36.70    4.80
  -8  -3  10   43.00    5.10
  -8  -3  10   42.50    5.40
  -8  -3 -10   42.60    5.50
  -8   3  10   44.90    5.40
  -8  -3 -10   37.50    4.70
   8  -3  10   40.70    4.80
  -8  -3 -10   58.79    6.30
  -8   3  10   52.89    5.20
   9   0  10   27.60    4.10
  -9   0  10   20.30    4.00
   9   1  10    1.00    1.70
  -9  -1  10    1.60    1.80
  -9  -1  10    1.80    2.20
  -9  -1 -10    1.90    1.80
  -9   1  10   -0.70    2.00
  -9  -1 -10    3.90    2.20
   9  -1  10    0.20    1.60
   0   0 -11    1.10    1.10
   0   0  11    0.80    1.20
   0   0  11   -0.80    1.10
   0   0 -11    1.20    0.90
   0   0  11    1.50    3.40
   0  -1  11   -2.40    1.20
   0   1  11    1.30    1.20
   0   1 -11   -0.10    1.10
   0   1 -11    0.70    1.00
   0  -2  11    8.00    2.50
   0   2  11    4.20    1.60
   0   2 -11    4.20    1.40
   0   2 -11    5.80    1.60
   0   3 -11   -0.20    1.00
   0   3 -11   -0.30    1.10
   0  -3  11   -3.90    1.30
   0   3  11    0.20    1.40
   0  -4  11  261.57   15.00
   0   4 -11  286.17   11.20
   0  -4  11  281.27   15.70
   0   4  11  293.37   12.10
   0  -4 -11  265.07   12.70
   0   4 -11  284.57   11.40
   0   4  11  287.97   11.60
   0  -5  11    0.30    3.90
   0   5 -11    2.20    1.70
   0  -5 -11    0.40    2.20
   0   5  11   -3.20    2.00
   0  -5  11   -1.40    2.70
   0   5  11   -1.30    1.80
   0  -5 -11    2.60    2.80
   0  -5 -11    2.40    1.90
   0  -5  11    0.80    3.00
   0  -5  11   -1.50    2.80
   0  -5  11    5.20    3.70
   0   5 -11    0.00    1.50
   0  -6 -11  279.57   12.30
   0  -6  11  243.58   15.60
   0  -6  11  249.68   15.50
   0  -6  11  247.58   16.20
   0  -6  11  249.97   14.60
   0  -6  11  243.88   14.90
   0  -6 -11  244.18   12.70
   0  -7 -11    0.10    2.20
   0  -7  11    1.20    3.10
   0   7 -11   -2.20    4.20
   0  -7 -11   -0.10    1.60
   0  -7  11    5.20    3.00
   0  -7  11   -4.00    3.10
   0  -7  11    0.50    2.80
   0  -7  11    0.30    2.70
   0   8 -11   35.80    4.40
   0  -8 -11   31.90    3.00
   0  -8  11   24.90    3.40
   0  -8  11   30.20    3.50
   1   0 -11   -0.10    0.80
  -1   0  11    3.40    3.00
   1   0 -11    0.20    0.80
  -1   0  11   -1.30    1.10
  -1   0  11   -3.50   14.60
  -1   0 -11   -0.50   10.90
  -1   0 -11    0.80    2.30
   1   0  11    0.00    1.30
  -1  -1  11  145.09    9.60
   1   1  11  126.19    6.40
  -1  -1  11  121.59   17.50
  -1   1 -11  121.19    5.60
  -1  -1  11  126.89    6.80
   1   1  11  128.39    5.90
  -1   1 -11  123.49    5.70
   1   1 -11  130.39    5.50
   1   1 -11  129.49    5.50
   1  -1  11  116.69    6.60
  -1   1  11  126.29    6.30
  -1  -1 -11  131.09    8.10
  -1  -1 -11  122.49   15.60
  -1   2 -11  101.99    5.30
   1   2  11  108.59    6.80
  -1   2 -11  110.29    5.60
  -1   2  11   98.19    5.90
   1  -2  11   99.49    6.60
   1   2 -11  100.79    4.90
  -1  -3  11  357.76   15.10
  -1   3 -11  338.77   12.70
   1   3  11  332.77   11.80
  -1   3 -11  349.57   12.90
  -1  -3 -11  335.77   12.40
  -1  -3 -11  340.67   18.20
  -1   3  11  341.67   13.10
  -1   3  11  349.27   13.50
   1   3 -11  333.17   11.80
   1   3 -11  336.67   11.70
   1  -4 -11   11.80    2.80
  -1  -4  11    8.20    4.20
  -1  -4  11   17.90    4.70
   1   4  11   11.90    2.90
   1   4  11   13.10    2.60
  -1   4 -11    9.80    2.50
  -1   4 -11   13.70    2.80
   1  -4  11   13.30    4.40
   1   4 -11   17.20    4.30
   1  -4  11   14.80    4.40
   1   4 -11   13.90    2.60
  -1   4  11   10.50    2.90
   1  -5 -11    6.50    3.10
  -1  -5  11    1.90    3.80
   1  -5 -11    0.80    1.90
  -1   5 -11    0.30    1.70
   1   5  11   -0.50    1.70
   1  -5 -11    0.00    1.70
  -1  -5  11   -5.20    3.10
  -1  -5  11    2.80    3.40
  -1  -5  11    4.20    3.70
  -1   5 -11   -0.80    1.80
  -1  -5  11   -0.10    3.60
   1   5  11   -0.70    1.60
   1  -5  11   -2.00    3.10
  -1   5  11   -2.40    3.60
   1  -5  11   -6.40    2.90
  -1  -5 -11    0.40    1.90
   1   5 -11   -0.10    1.20
   1  -5  11   -0.60    3.10
   1   5 -11    1.60    2.40
   1  -5  11    4.20    3.30
   1  -5  11    1.20    3.60
  -1   5  11   -1.30    2.10
  -1  -6  11  175.78   13.30
  -1  -6  11  193.78   13.90
  -1   6 -11  158.78   12.20
  -1  -6  11  178.48   13.80
  -1  -6  11  186.08   12.40
  -1  -6  11  170.68   12.30
   1  -6 -11  175.98    9.60
   1  -6 -11  187.58   10.50
   1  -6  11  169.68   12.90
  -1  -6 -11  171.08    9.40
   1  -6  11  176.18   12.30
   1  -6  11  175.28   12.40
   1  -6  11  145.69   11.70
   1  -6  11  167.68   11.30
  -1  -7  11    0.60    3.00
   1  -7 -11   -0.80    2.20
  -1  -7  11    7.60    4.40
   1  -7 -11    4.70    2.00
  -1   7 -11    0.70    3.00
  -1  -7  11    1.70    3.10
  -1  -7  11   -0.30    2.40
  -1   7 -11    5.90    4.30
  -1  -7  11   -0.10    2.70
  -1   7  11    1.80    2.70
  -1  -7 -11    2.70    1.80
   1  -7  11    3.90    2.90
  -1   7  11    2.40    2.60
   1  -7  11    5.00    3.00
   1  -7  11    1.20    2.90
   1  -7  11    0.30    2.60
   1  -7  11    0.20    3.50
   2   0  11    0.20    1.60
   2   0  11    0.50    1.20
  -2   0 -11    4.00    3.00
  -2   0  11    5.10    3.60
  -2   0  11  -36.30   16.00
  -2   0  11   -1.10    1.20
   2   0 -11    0.90    1.00
  -2  -1  11  148.49   10.30
  -2  -1  11  143.19    7.90
   2   1  11  154.78    7.50
   2   1  11  147.99    6.70
  -2  -1  11  152.98   18.60
   2   1 -11  149.29    6.40
  -2  -1 -11  164.28    9.60
  -2  -1 -11  146.49    7.20
   2  -1  11  141.69    7.80
   2   1 -11  140.79    6.40
  -2  -1 -11  152.38   17.50
  -2  -2  11  180.28   11.20
  -2  -2  11  186.98   21.30
  -2  -2  11  183.58    9.80
   2   2  11  180.28    7.30
   2  -2  11  167.78    9.40
   2   2 -11  168.38    7.10
  -2   2  11  162.48    8.80
  -2  -2 -11  164.48   15.80
  -2  -2 -11  179.68    9.00
  -2   2  11  180.38    8.80
   2   2 -11  178.28    7.30
  -2  -3  11  167.28   11.10
  -2  -3  11  155.28   10.00
   2   3  11  170.58    7.20
   2  -3 -11  166.68   10.50
   2   3 -11  162.38    7.20
  -2   3  11  165.88    9.40
  -2   3  11  161.98    9.10
   2   3 -11  168.08    7.10
  -2   4 -11   16.10    3.40
  -2  -4  11   20.10    5.40
   2  -4 -11   24.50    4.10
  -2  -4  11   19.70    5.10
   2  -4 -11   26.90    4.20
   2   4  11   18.50    2.60
  -2  -4  11   17.20    4.50
  -2   4 -11   17.30    3.60
  -2   4  11   24.00    4.00
   2   4 -11   20.50    2.90
   2   4 -11   21.00    2.80
  -2   4  11   13.50    3.90
   2  -4  11   18.30    4.70
  -2   4  11   18.10    3.90
  -2  -5  11   12.00    4.70
   2  -5 -11    4.90    2.10
  -2   5 -11    5.70    3.90
  -2   5 -11    6.40    3.00
  -2  -5  11    1.60    4.30
  -2   5 -11    4.40    2.80
   2  -5 -11    6.60    3.20
   2  -5 -11   13.30    3.20
  -2  -5  11    6.20    4.10
  -2  -5  11   14.50    5.20
  -2   5  11    5.20    2.70
  -2   5  11    2.70    3.00
   2  -5  11    5.50    3.40
   2  -5  11    0.60    3.20
  -2   5  11    5.10    3.30
   2   5 -11    6.40    2.00
   2  -5  11    9.10    3.80
   2  -5  11    1.50    3.40
   2  -5  11   13.30    4.50
  -2  -6  11   14.30    4.60
   2  -6 -11   14.80    3.90
   2  -6 -11   12.50    3.20
  -2   6 -11   14.50    4.50
  -2   6 -11   22.20    5.10
  -2  -6  11   20.40    6.00
  -2  -6  11   25.40    6.70
   2  -6 -11   19.00    3.90
  -2  -6  11   25.70    6.60
   2  -6  11   25.50    5.70
   2  -6  11   15.90    4.60
   2  -6  11   21.70    4.70
   2  -6  11   14.10    4.30
  -2   6  11   23.90    4.00
   2  -6  11   24.90    5.10
  -2  -7  11   16.00    5.70
  -2   7 -11   22.60    5.50
   2  -7 -11   23.70    4.00
  -2  -7  11   24.70    6.30
  -2  -7  11   20.40    4.90
  -2  -7  11   26.00    5.90
  -2   7 -11   12.30    3.50
  -2   7 -11   24.40    4.70
   2  -7 -11   21.30    3.70
   2  -7  11   13.40    4.00
   2  -7  11   20.80    4.40
  -2   7  11   18.20    3.40
   2  -7  11   14.00    3.40
  -2   7  11   19.30    3.70
   2  -7  11   17.10    4.90
   2  -7  11   23.90    5.00
   3   0  11    1.30    1.80
   3   0  11    0.80    1.40
  -3   0 -11   -0.90    1.20
   3   0 -11    1.60    1.30
  -3   0  11    0.80    3.90
  -3   0  11    7.90   19.60
  -3   0 -11   18.10   15.70
  -3   0 -11    1.10    3.50
  -3   0  11    1.40    2.00
  -3  -1  11  268.67   12.70
   3   1  11  288.47   12.30
  -3  -1  11  289.37   28.10
  -3  -1  11  334.67   17.00
   3   1  11  273.37   11.10
  -3   1 -11  276.57   18.80
   3   1 -11  290.97   10.90
   3  -1  11  289.27   13.00
  -3  -1 -11  296.07   24.50
  -3  -1 -11  280.77   14.60
  -3  -1 -11  294.97   12.10
   3   2  11  502.35   18.10
   3   2  11  496.05   16.30
  -3  -2  11  527.95   24.10
  -3  -2  11  465.55   33.20
  -3  -2  11  473.25   19.40
  -3  -2  11  478.85   21.00
  -3  -2 -11  475.45   17.60
   3   2 -11  475.95   16.00
  -3  -2 -11  507.25   25.50
  -3  -2 -11  497.75   18.10
   3  -2  11  473.15   18.60
   3   3  11   73.59    4.80
  -3  -3  11   84.69    9.80
   3  -3 -11   77.99    5.50
  -3  -3  11   85.79    8.80
   3   3  11   85.49    6.70
  -3   3  11   67.19    5.40
  -3   3  11   85.79    5.70
   3   3 -11   76.99    4.90
   3  -4 -11   21.70    5.30
  -3   4 -11   22.20    6.50
   3  -4 -11   23.00    3.90
   3  -4 -11   28.70    4.40
  -3  -4  11   18.00    7.00
  -3  -4  11   19.10    7.60
  -3  -4  11   17.90    5.70
  -3  -4  11   21.40    6.10
  -3  -4  11   30.60    6.50
   3   4  11   20.60    2.80
  -3   4  11   18.30    3.50
  -3  -4 -11   20.80    4.50
   3  -4  11   27.40    5.40
   3  -4  11   21.00    7.00
  -3   4  11   22.90    3.90
   3   4 -11   18.10    3.70
  -3  -5  11   37.50    7.70
  -3   5 -11   33.90    8.40
   3  -5 -11   41.00    6.20
  -3   5 -11   33.50    6.30
  -3  -5  11   43.60    8.80
  -3  -5  11   47.40   10.60
  -3  -5  11   48.80    8.40
  -3   5 -11   42.80    6.60
   3  -5 -11   47.10    7.40
   3  -5 -11   34.70    4.80
  -3   5  11   48.10    7.30
  -3   5  11   38.70    5.50
  -3   5  11   37.50    5.00
   3  -5  11   35.60    6.20
   3  -5  11   28.90    6.90
   3   5 -11   26.70    3.50
   3  -5  11   48.60    7.50
  -3   6 -11    3.50    2.70
  -3   6 -11    6.70    3.10
  -3  -6  11    3.30    4.30
  -3  -6  11    4.40    3.80
   3  -6 -11    6.40    3.20
   3  -6 -11    2.00    1.90
  -3  -6  11    3.70    4.70
   3  -6 -11    3.10    1.90
   3  -6 -11    7.30    2.70
  -3   6 -11    4.50    3.00
   3  -6  11    3.10    3.00
  -3   6  11    5.10    2.50
   3  -6  11   -1.60    2.90
   3  -6  11    2.60    2.70
  -3   6  11    7.00    2.80
  -3   6  11    1.60    2.20
   3  -6  11    4.20    2.60
  -3   6  11    8.30    2.50
  -3   7 -11    0.30    2.50
  -3  -7  11    2.10    3.10
  -3   7 -11   -0.50    1.40
   3  -7 -11   -1.20    1.50
  -3  -7  11    1.90    2.80
   3  -7 -11    1.60    2.10
  -3   7 -11    3.20    2.30
  -3  -7  11    4.80    3.10
  -3   7 -11    0.40    1.70
   3  -7  11   -1.80    2.00
   3  -7  11    0.70    1.90
  -3   7  11    0.30    2.10
   3  -7  11    1.20    1.90
  -3   7  11    0.90    2.00
   3  -7  11   -3.50    2.00
  -4   0 -11   -1.10    3.50
  -4   0  11    0.90    3.90
  -4   0  11    8.60   23.90
  -4   0  11    5.10    4.70
  -4   0  11    2.20    1.80
  -4   0 -11    3.70   20.30
   4   0  11    1.40    1.90
   4   1  11  398.46   16.60
  -4  -1  11  426.66   20.80
  -4  -1  11  372.86   20.50
  -4  -1  11  352.96   36.40
   4   1  11  398.46   19.00
  -4  -1  11  402.36   20.60
  -4  -1 -11  390.66   32.00
  -4   1  11  413.26   19.20
  -4  -1 -11  389.56   16.20
   4   1 -11  394.46   15.10
  -4  -1 -11  428.16   20.30
   4   2  11  258.17   13.10
  -4  -2  11  320.87   35.80
  -4  -2  11  275.47   16.00
  -4  -2  11  282.57   15.30
   4   2  11  279.77   11.60
  -4  -2  11  231.08   13.60
  -4  -2 -11  303.37   25.60
  -4  -2 -11  261.17   12.90
   4   2 -11  279.37   11.60
  -4   2  11  276.97   12.10
  -4  -2 -11  286.27   13.10
   4  -3 -11  246.38   10.50
  -4  -3  11  232.98   14.20
  -4  -3  11  220.28   13.70
   4   3  11  235.98   12.70
  -4   3 -11  250.37   12.80
  -4  -3  11  233.68   14.40
   4  -3 -11  224.58   14.30
  -4  -3  11  240.38   19.70
  -4  -3  11  224.28   12.80
   4   3  11  223.98   10.10
   4  -3 -11  219.78   10.30
  -4  -3  11  236.38   20.00
  -4   3  11  237.68   10.80
  -4   3  11  233.98   10.40
  -4  -3 -11  209.68   12.90
   4  -3  11  229.58   12.40
  -4  -3 -11  222.88   13.10
   4   3 -11  243.78   10.50
  -4  -3 -11  231.78   11.70
  -4  -3 -11  242.48   12.40
   4  -4 -11  223.38   10.60
   4  -4 -11  211.78   13.30
  -4  -4  11  208.58   15.50
  -4  -4  11  228.28   14.80
  -4   4 -11  239.78   12.90
   4  -4 -11  216.38   10.60
  -4  -4  11  256.57   17.00
  -4  -4  11  217.98   13.80
  -4  -4  11  250.57   15.10
  -4   4  11  210.78    9.80
  -4  -4 -11  220.78   13.00
  -4   4  11  244.48   11.60
  -4   4  11  225.28   10.80
  -4   4  11  225.58   10.40
   4   4 -11  231.28   10.10
  -4  -4 -11  227.48   11.90
   4  -4  11  236.48   12.80
   4  -5 -11    0.00    2.40
  -4  -5  11   -9.10    2.80
  -4   5 -11    4.70    2.60
  -4   5 -11    3.40    2.60
  -4  -5  11    3.50    4.20
   4  -5 -11    4.50    2.10
   4  -5 -11    1.60    2.00
  -4  -5  11    2.80    4.60
  -4   5  11    3.20    2.50
   4  -5  11   -0.40    1.90
  -4   5  11    1.90    2.20
   4  -5  11    1.10    2.20
   4  -5  11    1.70    2.30
  -4   5  11    5.10    2.40
  -4   5  11    6.10    2.50
  -4   6 -11   11.40    3.40
   4  -6 -11   13.20    3.00
   4  -6 -11    8.70    2.30
  -4  -6  11   -2.10    3.30
  -4  -6  11    5.90    4.60
  -4   6 -11    7.80    2.70
  -4   6 -11    9.00    2.60
   4  -6 -11   13.70    4.30
  -4  -6  11    6.60    4.00
  -4   6  11   15.00    3.10
  -4   6  11   13.60    3.10
   4  -6  11   10.00    3.00
   4  -6  11    5.10    2.60
   4  -6  11   12.50    3.40
  -4   6  11    8.40    2.90
  -4   6  11    9.60    2.70
  -4   7 -11    4.70    1.70
   4  -7 -11    6.70    2.20
  -4   7 -11    6.40    2.80
  -4   7  11   10.20    2.50
   4  -7  11    5.60    2.30
  -4   7  11    0.80    6.40
  -5   0 -11   -6.10   30.70
  -5   0  11   40.10   46.50
  -5   0 -11   -5.10    4.40
   5   0  11   -0.90    2.70
  -5   0  11   11.40    6.00
  -5  -1  11   39.80    6.20
  -5  -1  11   42.30    6.20
  -5  -1  11   61.19   29.90
  -5  -1  11   45.10    6.70
  -5  -1  11   46.90    9.50
  -5  -1  11   38.40    6.10
   5   1  11   48.70    6.80
   5   1  11   51.59    6.30
  -5  -1  11   37.50    6.60
  -5  -1 -11   48.10    6.60
   5   1 -11   34.60    5.10
  -5  -1 -11   42.30    6.00
  -5   1  11   43.00    5.20
  -5   1  11   45.10    5.80
  -5  -1 -11   43.40    8.20
  -5  -1 -11   62.79   25.70
  -5  -1 -11   38.00    7.90
   5  -1  11   47.60    7.30
  -5  -1 -11   32.90    5.10
   5   2  11   85.99    6.70
  -5  -2  11   99.39   11.80
  -5   2 -11   99.59   11.10
  -5  -2  11   79.59    8.80
  -5  -2  11   85.49   10.30
  -5  -2  11   72.89    9.10
   5  -2 -11   78.89   11.10
  -5  -2  11   86.29   11.10
  -5  -2  11   73.79   28.00
   5   2  11  102.49   10.20
  -5  -2  11   81.19   10.00
  -5  -2  11   74.39   10.10
   5   2 -11   81.49    6.60
  -5   2  11   75.49    6.80
  -5  -2 -11   87.59    8.00
  -5  -2 -11   89.59    8.30
  -5   2  11   82.89    6.80
  -5  -2 -11   83.99    8.80
  -5  -2 -11   94.49    9.90
  -5  -2 -11   79.39   19.40
  -5  -2 -11   98.39    9.90
  -5  -3  11   16.00    5.90
  -5  -3  11   13.60    5.40
  -5  -3  11   28.60    5.50
   5  -3 -11   31.10    5.90
  -5  -3  11   12.20    4.30
   5   3  11   19.50    3.70
   5   3  11   13.10    4.10
  -5   3 -11   23.60    4.50
  -5  -3  11   20.70    6.00
  -5  -3  11   16.20    4.80
  -5  -3 -11   25.00    5.70
  -5   3  11   19.70    3.60
  -5   3  11   21.20    4.30
  -5  -3 -11   16.60    4.10
  -5  -3 -11   18.00    4.70
   5   3 -11   21.30    3.80
  -5  -3 -11   17.00    4.20
  -5   4 -11   36.10    5.50
  -5  -4  11   30.00    6.30
  -5  -4  11   20.20    6.20
  -5  -4  11   31.60    6.00
  -5  -4  11   48.30    8.70
  -5  -4  11   40.40    7.40
   5  -4 -11   46.20    7.10
  -5   4  11   33.60    4.70
  -5  -4 -11   35.80    5.50
  -5  -4 -11   34.30    6.20
  -5   4  11   36.40    5.30
  -5  -5  11   -1.00    3.60
  -5  -5  11   -0.30    4.00
  -5  -5  11    0.70    3.00
  -5   5 -11    2.80    2.10
   5  -5 -11    2.70    2.70
  -5  -5  11    5.70    4.50
  -5   5  11    3.30    2.30
  -5   5  11    2.30    2.40
   5  -6 -11    2.30    2.10
  -5   6 -11    0.20    1.70
  -5  -6  11    2.40    3.30
  -5   6  11    0.10    2.00
  -5   6  11    1.10    2.20
  -6   0  11    3.00    3.00
   6   0  11   -0.30    3.50
  -6   0  11   -2.20    3.00
  -6   0 -11    5.80    3.20
   6   0 -11   -1.80    2.40
  -6   0  11    0.90    2.70
  -6   0  11    0.20    2.60
  -6   0 -11   -2.20    5.80
  -6   0  11    7.40    8.00
  -6   0 -11    2.70    3.00
   6   1  11   15.00    5.00
  -6  -1  11   23.50    5.20
  -6   1 -11   18.70    4.40
  -6  -1  11   21.80    5.50
   6  -1 -11   16.80    4.50
  -6  -1  11    6.70   37.20
  -6  -1  11   15.70    4.30
  -6  -1  11   21.70    4.90
  -6   1 -11   20.60    4.90
   6   1  11   11.20    4.00
  -6  -1  11   21.80    5.50
  -6  -1  11   21.70    5.00
  -6  -1  11    9.10    7.50
  -6  -1 -11   15.10   30.90
  -6   1  11    7.00    3.40
  -6  -1 -11   16.30    4.60
  -6  -1 -11   18.90    4.50
  -6   1  11   11.20    3.50
   6  -1  11   13.20    3.80
  -6  -1 -11    9.30    5.70
  -6   1  11   20.40    5.30
  -6  -1 -11   16.70    4.40
   6   1 -11   14.90    4.20
  -6  -1 -11   24.50    5.50
   6   2  11  311.37   17.10
  -6  -2  11  308.17   16.90
   6  -2 -11  326.27   16.50
  -6  -2  11  311.87   20.20
  -6   2 -11  344.47   16.50
  -6  -2  11  319.47   19.00
  -6  -2  11  369.56   20.10
  -6  -2  11  343.67   38.80
  -6  -2  11  301.27   17.20
   6   2  11  332.67   17.80
  -6  -2  11  320.97   16.70
  -6  -2  11  345.47   18.30
  -6   2 -11  315.67   19.10
  -6  -2 -11  349.57   17.40
  -6  -2 -11  345.97   17.70
   6  -2  11  298.27   16.90
  -6  -2 -11  335.77   17.60
  -6   2  11  317.67   16.20
   6   2 -11  359.66   18.90
  -6   2  11  335.47   14.90
  -6  -2 -11  313.77   15.60
   6   3  11  218.48   14.10
  -6  -3  11  189.78   13.30
  -6  -3  11  225.68   14.10
  -6   3 -11  217.98   11.90
  -6  -3  11  221.28   13.20
   6  -3 -11  219.78   13.40
  -6  -3  11  213.38   15.50
  -6  -3  11  207.68   14.90
  -6  -3  11  238.58   14.30
  -6   3  11  206.98   11.10
  -6  -3 -11  222.58   13.60
  -6  -3 -11  209.28   13.30
  -6   3  11  218.78   12.30
  -6  -3 -11  224.38   14.00
  -6  -3 -11  218.08   12.10
  -6  -4  11   68.39    9.50
  -6  -4  11   76.09    8.90
  -6  -4  11   56.09    9.70
  -6   4 -11   81.59    6.70
  -6  -4  11   68.99    8.00
  -6  -4  11   67.39    8.40
   6  -4 -11   67.39    8.10
  -6  -4 -11   69.19    8.50
  -6  -4 -11   79.89    8.00
  -6   4  11   72.59    7.70
  -6   4  11   71.09    6.70
  -6  -4 -11   64.19    8.10
  -6  -5  11   81.39    8.10
   6  -5 -11   91.19    9.90
  -6  -5  11   70.49    8.70
  -6   5  11   67.59   10.40
  -6   5  11   87.49    9.60
  -6  -6  11    7.10    3.00
  -6   6 -11   11.40    2.40
   6  -6 -11   12.90    2.70
  -6   6  11   13.80    2.60
  -7   0  11   -1.00    3.30
  -7   0  11   -4.90    2.60
   7   0  11    3.10    2.80
  -7   0 -11   -0.40    2.40
  -7   0  11   11.30   59.39
  -7   0 -11   44.70   48.70
  -7   0  11   -4.50    1.90
   7   0  11   -2.20    4.10
  -7   0 -11   -1.50    2.30
  -7   0  11   -0.10    2.80
   7   0 -11    2.10    2.90
  -7  -1  11   44.40    6.60
  -7  -1  11   54.79    7.40
  -7  -1  11   60.29    8.90
   7  -1 -11   50.29    6.60
  -7   1 -11   39.20    6.20
  -7   1 -11   47.50    6.90
  -7  -1  11   51.79    8.50
   7   1  11   44.60    8.50
  -7  -1 -11   48.00    6.70
   7   1 -11   41.50    6.30
  -7   1  11   63.99    8.50
  -7   1  11   53.59    7.70
   7  -1  11   53.79    7.10
  -7   1  11   45.80    6.10
  -7  -1 -11   50.89    7.00
  -7  -1 -11   43.80    6.90
  -7  -2  11   34.60    6.30
  -7  -2  11   26.20    5.90
  -7  -2  11   22.20    7.90
  -7  -2  11   39.60    8.70
   7   2  11   38.30    7.80
  -7  -2  11   28.40    5.80
  -7   2 -11   28.80    5.70
  -7   2 -11   35.50    6.00
   7  -2 -11   37.60    6.30
  -7   2  11   34.30    5.90
  -7  -2 -11   33.10    7.30
  -7   2  11   31.40    6.10
   7  -2  11   30.00    5.40
  -7  -2 -11   28.70    6.00
  -7   2  11   34.10    6.00
  -7  -2 -11   24.80    5.60
  -7   3 -11  387.96   16.90
  -7  -3  11  355.26   17.80
  -7  -3  11  386.36   17.60
  -7  -3  11  395.26   20.30
   7  -3 -11  373.56   17.20
  -7   3  11  359.06   16.80
  -7  -3 -11  364.76   17.50
  -7  -3 -11  364.96   17.90
  -7  -3 -11  373.86   16.60
  -7   3  11  385.46   15.90
   7   3 -11  393.26   16.80
  -7  -4  11   29.60    5.80
   7  -4 -11   34.90    5.30
  -7  -4  11   35.80    4.90
  -7   4 -11   30.60    4.70
  -7  -4  11   28.50    4.80
  -7  -4 -11   34.10    5.30
  -7   4  11   30.70    4.90
  -7  -4 -11   29.50    4.80
  -7   4  11   30.60    4.50
   7   4 -11   54.19    7.00
   7  -5 -11    2.70    1.80
  -7  -5  11   -0.20    1.90
  -7  -5  11    0.40    2.20
  -7   5 -11    2.20    1.80
  -7  -5 -11    0.60    1.60
   7   5 -11    6.30    3.80
  -7   5  11    3.10    2.00
  -8   0  11   -3.50    2.80
   8   0  11   -0.60    3.10
   8   0  11   -2.80    1.60
  -8   0 -11   -3.00    2.10
  -8   0  11    3.00    3.30
  -8   0  11    2.00    3.00
   8   1  11   17.40    4.40
  -8  -1  11    6.70    3.80
   8   1  11   11.00    3.40
  -8   1 -11   18.20    4.30
  -8   1 -11    7.30    4.40
  -8  -1  11    6.70    2.90
  -8  -1 -11   13.30    3.90
  -8   1  11   19.60    4.90
   8   1 -11   18.70    4.50
  -8   1  11   13.70    3.70
  -8  -1 -11   10.00    4.60
  -8  -1 -11   11.40    4.00
   8  -1  11   14.00    3.50
  -8   1  11   23.20    5.30
  -8  -2  11   28.80    4.80
   8   2  11   32.20    6.00
   8  -2 -11   24.20    4.30
  -8  -2  11   21.50    4.10
  -8   2 -11   25.20    4.30
   8   2  11   25.20    4.50
  -8  -2  11   27.40    5.70
  -8  -2 -11   30.90    5.00
  -8   2  11   32.80    4.80
  -8  -2 -11   27.30    5.10
  -8  -2 -11   23.20    4.20
   8  -2  11   25.60    4.30
  -8   2  11   17.00    4.00
  -8   2  11   31.20    5.20
   8   2 -11   32.60    5.90
  -8   3 -11    1.30    1.90
  -8  -3  11    2.30    2.60
   8  -3 -11    6.10    2.60
  -8  -3  11    1.20    1.90
   8   3  11    1.70    3.90
   8   3  11    3.00    2.30
  -8  -3  11    3.20    2.80
  -8  -3 -11    2.60    2.30
   8   3 -11    8.10    4.20
  -8  -3 -11    1.60    2.10
  -8   3  11    3.10    2.40
  -8   3  11    2.70    2.40
  -8  -3 -11    0.60    2.40
  -9   0  11   -2.20    2.00
   9   0  11    3.30    1.90
  -9  -1  11   22.10    3.30
  -9  -1  11   17.30    3.60
   9   1  11   26.10    3.40
  -9  -1 -11   23.60    3.50
  -9  -1 -11   28.40    3.80
  -9   1  11   21.90    3.80
   9  -1  11   22.10    3.20
   0   0  12  228.98   14.50
   0   0  12  207.38    8.40
   0   0 -12  231.98    8.80
   0   0  12  195.58    8.70
   0   1 -12   -0.20    0.90
   0   1  12    1.20    1.30
   0  -1  12   -0.30    1.40
   0   1  12    0.60    1.10
   0  -2  12    3.00    2.20
   0   2 -12    3.60    1.40
   0   2  12    1.10    1.30
   0   2 -12    2.80    1.40
   0   3 -12    0.80    1.10
   0   3 -12    3.10    1.40
   0  -3  12    0.10    1.70
   0   3  12   -0.40    1.40
   0  -4  12  114.19   11.30
   0  -4  12   75.49    9.00
   0   4  12  100.89    6.70
   0  -4 -12   96.59    7.00
   0   4 -12  105.19   10.40
   0   4  12  103.59    9.40
   0   4 -12  106.59    6.40
   0  -5  12    0.30    3.40
   0  -5  12   -1.20    2.70
   0  -5  12    4.30    3.50
   0  -5 -12    0.70    1.80
   0   5 -12   -1.70    2.00
   0   5 -12   -0.50    1.40
   0  -5 -12    2.90    2.60
   0   5  12    2.10    3.50
   0  -5 -12   -1.90    1.50
   0  -5  12    0.70    3.90
   0  -5  12    2.10    3.60
   0   5  12   -1.10    1.90
   0  -6 -12  484.35   18.90
   0  -6  12  468.75   22.60
   0  -6  12  474.95   22.50
   0  -6  12  478.25   23.50
   0  -6 -12  484.95   18.00
   0  -6  12  474.75   21.20
   0  -6  12  425.56   21.00
   0  -7  12    1.20    2.60
   0  -7  12   -0.70    2.40
   0  -7 -12    2.30    2.40
   0   7  12   -1.80    2.40
   0  -7  12    2.40    2.80
   0   7 -12   -0.60    4.20
   0  -7  12    1.60    3.80
   0  -7 -12   -0.30    1.40
   0  -7  12    5.50    2.80
   1   0  12  496.05   17.30
  -1   0  12  515.25   34.00
   1   0 -12  542.75   16.10
  -1   0 -12  529.65   20.60
  -1   0  12  533.45   17.40
  -1   0  12  503.85   21.20
   1   0  12  538.45   17.00
   1   0 -12  541.75   16.30
  -1   0 -12  560.54   29.90
  -1   1 -12 1099.49   30.30
   1   1  12 1098.79   30.80
  -1  -1  12 1098.09   45.70
   1   1  12 1091.99   31.50
  -1  -1  12 1053.09   35.60
  -1  -1  12 1026.20   31.90
  -1  -1 -12 1098.29   34.30
  -1  -1 -12 1073.09   40.20
   1  -1  12 1104.19   32.30
   1   1 -12 1038.90   33.00
  -1   1  12 1111.29   31.40
   1   1 -12 1104.79   30.10
  -1   2 -12  340.97   12.00
  -1   2 -12  340.57   12.20
   1   2  12  347.57   11.90
  -1  -2  12  344.87   14.10
   1   2 -12  334.77   11.70
   1   2 -12  343.37   11.60
  -1   2  12  349.07   13.00
   1   3  12   22.70    3.10
  -1   3 -12   22.40    3.30
  -1   3 -12   22.50    3.20
  -1  -3  12   19.40    4.00
   1  -3  12   21.30    4.40
  -1  -3 -12   11.10    9.10
  -1   3  12   19.40    3.40
   1   3 -12   26.30    3.00
  -1  -3 -12   26.00    3.70
  -1   3  12   27.90    4.00
   1   3 -12   23.00    2.90
   1  -4 -12   25.30    4.00
  -1  -4  12   17.00    4.90
  -1  -4  12   18.70    5.10
  -1   4 -12   17.40    3.40
   1   4  12   18.50    3.10
  -1   4 -12   10.20    3.80
  -1   4  12   24.40    4.20
  -1   4  12   18.00    3.70
   1   4 -12   19.00    3.00
   1  -4  12   18.10    4.90
   1  -4  12   15.50    4.90
   1   4 -12   23.10    3.20
  -1   5 -12    2.60    2.10
  -1  -5  12    5.20    3.70
  -1  -5  12    4.90    3.70
  -1  -5  12    4.30    3.70
   1  -5 -12    2.10    2.50
  -1  -5  12    2.70    4.00
  -1   5 -12    3.20    2.30
  -1   5 -12    0.10    4.80
   1   5  12    1.40    2.10
  -1  -5  12   -2.80    3.40
   1  -5 -12    0.20    1.70
   1  -5 -12    0.70    1.90
  -1  -5 -12    4.00    2.90
  -1  -5 -12    0.90    1.90
   1  -5  12    5.20    3.80
  -1   5  12    0.00    2.30
   1  -5  12   -0.20    3.20
   1  -5  12    1.20    2.80
   1   5 -12    2.20    1.50
   1  -5  12    0.70    3.20
  -1   5  12    4.60    2.90
   1  -5  12    6.10    3.60
  -1  -6  12   44.20    8.00
  -1  -6  12   51.49    7.40
   1  -6 -12   47.40    6.00
  -1   6 -12   46.30    7.50
   1  -6 -12   42.60    5.20
  -1  -6  12   39.80    7.50
  -1  -6  12   33.50    6.50
   1  -6 -12   55.69    6.80
  -1  -6  12   42.70    7.70
   1  -6  12   45.10    7.60
   1  -6  12   46.20    7.70
   1  -6  12   48.10    7.60
   1  -6  12   39.90    6.80
  -1  -6 -12   53.89    5.70
   1  -6  12   39.20    6.40
  -1  -7  12   54.19    6.90
  -1  -7  12   53.69    7.20
  -1  -7  12   70.29    8.80
  -1  -7  12   53.79    6.50
  -1   7 -12   44.30    6.60
   1  -7 -12   65.99    6.40
  -1  -7  12   45.00    7.10
  -1   7 -12   65.09    7.80
   1  -7 -12   55.99    5.40
  -1  -7 -12   56.99    4.50
  -1   7  12   61.99    5.30
   1  -7  12   61.99    8.00
   1  -7  12   46.90    6.40
   1  -7  12   84.79    8.80
   1  -7  12   64.99    7.20
  -1   7  12   56.59    5.30
   1  -7  12   42.20    6.00
   2   0  12 1369.86   38.60
   2   0  12 1366.06   39.60
  -2   0 -12 1387.46   51.89
  -2   0  12 1320.57   56.39
  -2   0  12 1339.07   39.00
  -2   0  12 1431.96   45.30
  -2   0 -12 1323.77   43.50
   2   0 -12 1403.76   37.90
  -2  -1  12  169.18   20.00
  -2  -1  12  148.49   10.90
   2   1  12  161.28    8.50
   2   1  12  160.58    8.10
  -2  -1 -12  160.28    7.90
   2   1 -12  156.58    6.80
  -2  -1 -12  168.88   10.10
  -2  -1 -12  130.09   16.30
   2   1 -12  156.78    6.90
  -2  -2  12  272.07   14.30
  -2  -2  12  246.98   12.00
   2   2  12  236.08   10.50
  -2  -2  12  259.27   24.40
   2   2  12  251.67    9.60
   2  -2  12  232.38   11.40
  -2  -2 -12  245.78   18.70
  -2   2  12  240.78   10.80
  -2  -2 -12  241.28   11.40
   2   2 -12  253.17    9.40
  -2  -2 -12  253.67   10.40
   2   2 -12  237.98    9.20
  -2   2  12  227.98   11.40
  -2  -3  12  144.69   10.70
  -2  -3  12  161.98   15.80
   2   3  12  164.28    7.20
   2  -3 -12  148.79    7.80
  -2  -3  12  152.98   10.90
  -2   3  12  157.28    9.30
   2   3 -12  153.48    7.10
  -2   3  12  160.98    9.00
   2   3 -12  162.08    7.40
   2   4  12    1.60    1.70
   2  -4 -12    3.20    1.80
  -2  -4  12    4.30    2.90
  -2  -4  12    2.60    5.50
  -2  -4  12    9.80    3.90
  -2  -4  12    0.90    3.30
   2   4 -12    3.50    1.50
  -2   4  12    0.60    2.30
   2   4 -12    2.80    1.40
   2  -4  12   10.00    6.00
  -2   4  12    4.30    2.80
   2  -4  12    4.60    3.20
   2  -5 -12    0.90    2.70
   2  -5 -12    3.00    2.10
  -2  -5  12    3.50    4.20
  -2  -5  12    6.20    4.10
  -2  -5  12    2.20    4.30
  -2   5 -12    2.40    3.40
  -2  -5  12    4.60    4.30
   2  -5 -12    0.30    1.60
   2  -5  12   -0.50    2.60
  -2  -5 -12    4.10    3.10
   2  -5  12    0.30    3.00
   2  -5  12    7.70    3.80
   2  -5  12    3.20    3.40
  -2   5  12    2.60    2.80
   2  -5  12    3.30    3.90
   2   5 -12    1.10    1.40
  -2   5  12   -4.40    2.50
  -2  -6  12    3.50    3.30
   2  -6 -12    3.50    3.20
  -2   6 -12    4.70    3.20
  -2  -6  12    5.60    4.40
  -2   6 -12    8.00    3.70
  -2  -6  12    2.70    3.80
   2  -6 -12    3.80    2.20
   2  -6 -12    0.90    1.70
  -2  -6  12    6.20    4.30
  -2   6  12    6.70    2.70
   2  -6  12   -4.00    3.10
   2  -6  12    7.80    3.20
   2  -6  12    1.60    2.80
   2  -6  12    2.90    3.00
   2  -6  12    6.80    3.30
  -2  -7  12    1.20    3.10
  -2   7 -12    4.00    2.70
   2  -7 -12    9.90    3.10
   2  -7 -12   10.90    2.80
  -2  -7  12   10.20    4.50
   2  -7  12    6.60    2.80
   2  -7  12    9.10    4.60
  -2   7  12    4.40    2.60
   2  -7  12   12.70    4.80
  -3   0  12   17.50    5.50
  -3   0  12   35.30   20.80
  -3   0 -12   14.00   16.40
  -3   0 -12   14.10    5.10
   3   0  12   10.60    2.70
   3   0  12   15.40    3.40
  -3   0  12   16.90    4.80
   3   0 -12   11.50    2.50
   3   1  12   12.30    2.60
   3   1  12   11.20    2.80
  -3  -1  12   11.60    3.20
  -3  -1  12    6.60    3.80
  -3  -1  12    7.30   15.40
   3  -1  12   16.40    3.50
  -3  -1 -12   12.80    2.80
  -3  -1 -12   15.10    4.30
  -3  -1 -12    0.40   13.30
   3   1 -12   12.50    2.30
   3   2  12  119.39    6.50
  -3  -2  12  115.69    8.60
  -3  -2  12   98.59   19.60
   3   2  12  122.49    7.70
  -3  -2  12  135.99   10.70
  -3  -2  12  111.79    8.90
   3  -2  12  114.39    8.20
  -3  -2 -12  128.79    7.70
  -3  -2 -12  122.29    8.00
  -3   2  12  126.19    7.00
   3   2 -12  115.19    6.30
  -3  -2 -12  144.89   16.30
  -3  -3  12   39.70    6.40
  -3  -3  12   27.30    5.30
  -3  -3  12   35.90    6.70
   3  -3 -12   27.40    3.70
   3   3  12   27.40    3.40
  -3   3  12   34.50    4.20
  -3   3  12   31.90    4.10
   3   3 -12   32.00    3.70
   3   4  12    9.80    2.50
   3  -4 -12   12.50    4.20
  -3  -4  12    9.20    6.10
  -3  -4  12   11.80    3.80
  -3  -4  12    2.10    3.70
   3  -4 -12   13.00    2.90
  -3   4 -12   11.00    4.00
  -3  -4  12   10.30    4.30
  -3  -4  12    6.40    5.00
  -3   4 -12    7.80    3.80
   3  -4 -12    6.90    4.20
   3  -4  12    8.50    3.60
  -3   4  12    7.70    2.60
  -3   4  12   12.20    3.10
  -3   4  12    8.90    2.70
   3   4 -12    7.10    2.00
   3  -4  12    9.60    3.80
  -3  -4 -12   10.70    4.10
  -3  -5  12   -4.60    3.80
   3  -5 -12    2.50    2.20
   3  -5 -12    6.80    3.70
  -3  -5  12    3.30    4.30
  -3   5 -12   -1.60    2.30
  -3  -5  12   -1.10    4.40
   3  -5 -12   -0.10    2.00
  -3   5 -12    2.10    2.50
  -3  -5  12    3.50    4.10
  -3   5 -12    0.60    3.10
  -3   5  12    7.10    5.00
   3  -5  12    1.10    2.60
   3  -5  12    0.20    2.50
  -3   5  12    2.30    2.30
  -3   5  12    1.80    2.30
  -3   5  12    0.90    2.10
   3  -5  12    3.40    3.90
   3   5 -12    1.40    2.00
   3  -5  12    3.70    2.80
  -3  -6  12   26.90    7.50
  -3  -6  12   25.80    6.30
  -3  -6  12   21.30    5.80
  -3   6 -12   21.60    4.30
   3  -6 -12   24.70    4.80
   3  -6 -12   30.60    5.50
  -3   6 -12   30.60    5.50
  -3  -6  12   22.00    5.50
   3  -6 -12   19.70    3.40
   3  -6 -12   30.30    5.10
  -3   6 -12   31.10    5.00
   3  -6  12   30.80    5.50
  -3   6  12   30.70    4.00
   3  -6  12   26.50    4.90
  -3   6  12   23.80    3.80
  -3   6  12   25.70    3.70
  -3   6  12   33.30    5.80
   3  -6  12   29.40    4.70
   3  -6  12   25.50    4.70
  -3   7 -12    0.60    2.40
  -3   7 -12    1.20    1.60
   3  -7 -12   -0.30    1.60
  -3  -7  12    2.40    2.90
  -3  -7  12   -3.40    2.60
   3  -7 -12    0.50    3.90
  -3  -7  12    5.50    2.90
  -3   7 -12   -0.30    2.00
  -3   7 -12    3.50    2.00
  -3   7  12    3.30    2.50
   3  -7  12   -2.10    2.10
   3  -7  12    5.10    2.30
   3  -7  12    0.30    1.60
  -3   7  12    0.50    2.30
   3  -7  12    1.20    2.20
   4   0  12  144.39    9.30
  -4   0 -12  229.28   30.10
  -4   0 -12  174.88   16.50
  -4   0 -12  123.99    8.50
   4   0  12  144.29    8.60
  -4   0  12  148.39    9.10
  -4   0  12  119.39   13.80
  -4   0  12  163.98   28.50
  -4  -1  12  410.06   17.60
  -4  -1  12  418.26   17.90
   4   1  12  400.06   17.20
  -4  -1  12  380.46   21.40
   4   1  12  404.66   15.80
  -4  -1  12  396.16   37.90
  -4   1  12  420.06   16.10
  -4  -1 -12  370.76   33.80
   4  -1  12  399.16   17.70
   4   1 -12  419.66   16.10
  -4  -1 -12  415.76   21.40
  -4  -1 -12  401.16   16.60
   4   2  12    4.00    2.50
  -4  -2  12   41.30   22.70
   4   2  12    3.00    1.90
  -4  -2  12    4.60    3.20
  -4  -2  12    6.10    2.90
  -4  -2  12   -1.40    3.10
  -4   2  12    3.40    2.00
  -4  -2 -12   12.40   14.90
   4   2 -12    6.00    2.00
  -4  -2 -12    3.30    2.20
  -4  -2 -12    3.20    2.60
  -4  -3  12  144.09   13.40
   4  -3 -12  116.39    6.90
  -4   3 -12  112.39    9.00
   4   3  12  116.19    6.90
  -4  -3  12  128.19    9.80
  -4  -3  12  131.19   11.40
   4  -3 -12  123.99   11.50
  -4  -3  12  122.59   12.20
   4   3  12  119.49    8.80
   4  -3 -12  111.39    7.50
  -4  -3  12  143.89   15.30
  -4  -3  12  120.49   12.60
   4  -3  12  113.79   10.90
  -4  -3 -12  117.59   11.00
  -4  -3 -12  127.39    8.90
  -4   3  12  109.19    7.40
  -4   3  12  124.99    7.50
  -4   3  12  110.99    8.30
  -4  -3 -12  127.09   13.90
   4   3 -12  126.49    7.60
  -4  -3 -12  145.69   13.40
  -4  -4  12  184.38   12.70
   4   4  12  185.88    8.20
  -4   4 -12  185.08   11.30
   4  -4 -12  183.88    9.40
   4  -4 -12  174.18    9.10
  -4  -4  12  185.68   13.20
   4  -4 -12  189.08   12.30
  -4  -4  12  180.18   14.40
  -4  -4  12  163.38   12.70
  -4  -4  12  161.28   13.60
  -4  -4 -12  181.08   11.70
  -4  -4 -12  175.98   10.40
   4   4 -12  169.98    8.90
  -4   4  12  172.18    8.60
   4  -4  12  183.98   11.20
  -4   4  12  176.08    9.50
  -4   4  12  187.78   10.00
  -4   4  12  194.18    9.30
  -4   5 -12   44.00    6.30
  -4  -5  12   59.49    8.40
   4  -5 -12   70.59    5.80
  -4  -5  12   72.59   10.60
  -4  -5  12   61.39   10.00
   4  -5 -12   81.69    9.30
   4  -5 -12   64.79    6.00
  -4   5  12   70.69    6.00
  -4   5  12   68.89    5.50
   4  -5  12   76.59    7.50
  -4   5  12   64.09    5.40
   4  -5  12   64.49    7.30
  -4   5  12   72.29    7.00
  -4  -6  12    2.40    3.60
   4  -6 -12    0.90    1.80
  -4   6 -12   -0.10    1.90
  -4   6 -12    0.90    1.60
  -4  -6  12   -3.80    3.00
  -4  -6  12    0.10    3.90
   4  -6 -12    3.80    2.90
   4  -6 -12   -0.70    1.80
  -4   6 -12    2.00    2.20
   4  -6  12    4.20    2.60
  -4   6  12    2.70    2.30
   4  -6  12    2.10    2.50
  -4   6  12    4.30    2.40
  -4   6  12    1.90    2.20
  -4   6  12   -0.70    2.10
   4  -6  12    3.30    2.30
  -4   7 -12   31.90    3.00
  -4   7 -12   27.70    3.40
  -4   7  12   37.20    4.50
   4  -7  12   36.20    4.70
   5   0  12    0.90    3.00
  -5   0  12    1.60    2.40
   5   0 -12    1.80    2.70
  -5   0 -12   -0.30   30.60
  -5   0  12   52.99   33.20
  -5   0  12   15.00    7.50
  -5   0  12    4.70    2.60
  -5   0 -12   -0.60    2.50
  -5   0 -12   -1.50    4.70
  -5  -1  12   97.89   12.30
  -5  -1  12  128.29   31.80
  -5  -1  12  113.59   10.00
  -5  -1  12   82.29    9.00
   5   1  12   98.39    9.90
  -5  -1  12  106.59    9.90
  -5  -1  12  112.29    9.00
  -5   1 -12  123.29   10.30
  -5  -1  12  104.29   10.70
   5   1  12  101.49    7.70
  -5  -1  12   89.09   12.20
  -5  -1 -12  108.59   10.20
   5   1 -12  110.99    7.90
  -5  -1 -12  166.08   30.60
  -5   1  12   99.69    7.70
  -5  -1 -12  107.49    9.00
  -5  -1 -12  125.99   13.50
   5   1 -12   88.39    7.80
   5  -1  12  110.59   10.90
  -5  -1 -12  120.69   10.80
  -5  -1 -12  107.79    8.50
  -5  -2  12   49.00   28.30
  -5  -2  12   73.09    9.70
  -5  -2  12   62.49    7.70
  -5   2 -12   63.09    6.80
  -5  -2  12   58.69    8.10
   5   2  12   45.80    7.40
  -5  -2  12   65.69    8.60
   5  -2 -12   62.49    7.80
   5   2  12   62.89    6.70
  -5  -2  12   66.49    8.40
  -5  -2  12   52.79    8.50
  -5   2  12   56.79    6.00
  -5  -2 -12   29.00   17.90
  -5  -2 -12   76.69    9.70
   5   2 -12   53.09    6.20
  -5  -2 -12   53.39    7.10
  -5  -2 -12   76.99    8.70
  -5  -2 -12   52.09    6.40
  -5  -2 -12   59.99    7.70
  -5   2  12   49.20    6.00
  -5  -3  12  118.09   13.10
   5   3  12  113.49    7.50
  -5  -3  12  140.79   13.80
  -5  -3  12  102.99   11.30
  -5  -3  12  106.59   11.00
   5  -3 -12  118.79   11.20
  -5   3 -12  105.09    7.90
   5   3  12   98.49   10.60
  -5  -3  12  114.19   10.60
  -5  -3  12  130.39   12.40
  -5  -3 -12  145.49   12.70
   5   3 -12  106.39    7.60
  -5  -3 -12  128.39   11.60
  -5  -3 -12  104.59   10.10
  -5   3  12  120.99    8.50
  -5  -3 -12  108.99    9.40
  -5   3  12  136.99    8.10
  -5  -4  12   93.19   10.30
   5  -4 -12   99.89   10.40
  -5  -4  12   89.29   10.30
  -5  -4  12   91.99   11.50
  -5   4 -12   88.39    7.20
  -5  -4  12   78.69   10.90
  -5  -4  12   72.19    9.50
  -5  -4 -12   78.79    9.10
  -5  -4 -12   88.79    8.50
  -5   4  12   80.49    6.40
  -5   4  12   70.39    7.40
  -5  -5  12    1.30    3.60
  -5   5 -12   -0.20    1.60
  -5  -5  12    5.00    3.10
  -5  -5  12    2.20    4.40
   5  -5 -12    2.20    2.60
  -5  -5  12    0.20    3.50
  -5   5  12    0.60    2.00
  -5   5  12    0.80    2.20
  -5   6 -12    3.70    2.30
   5  -6 -12    6.30    2.50
  -5  -6  12    3.50    3.30
  -5   6  12    2.20    2.00
  -5   6  12    2.50    2.20
  -6   0  12  100.69   16.30
  -6   0  12   88.99   10.40
  -6   0 -12   92.99    9.80
  -6   0  12   99.49    9.20
  -6   0  12   90.79    9.60
  -6   0  12   92.69    9.40
  -6   0 -12   94.69    9.20
  -6   0 -12   69.49   42.70
   6   0  12  102.49   11.70
   6   0 -12   88.59    7.90
  -6   0 -12   81.99   13.50
  -6   0  12  144.89   69.09
  -6  -1  12   57.19    7.60
  -6   1 -12   72.09    8.30
  -6  -1  12   53.69    7.30
   6  -1 -12   54.99    7.90
  -6  -1  12   44.80    6.90
  -6  -1  12   54.89    8.70
   6   1  12   65.59    9.10
  -6  -1  12   24.70   40.50
  -6  -1  12   55.79   11.60
   6   1  12   51.79    7.20
  -6  -1  12   53.49    8.00
  -6  -1  12   57.39    7.70
  -6  -1 -12   69.49   33.20
  -6  -1 -12   50.89    9.40
   6   1 -12   55.99    7.40
  -6  -1 -12   62.09    8.60
  -6   1  12   56.49    7.40
  -6  -1 -12   59.99    7.40
   6  -1  12   72.99    8.20
  -6  -1 -12   59.69    8.20
  -6   1  12   51.29    7.90
  -6  -1 -12   49.40    7.50
  -6   1  12   49.10    6.30
  -6  -2  12   21.30    5.90
  -6   2 -12   22.60    4.50
  -6  -2  12   21.80    6.10
  -6  -2  12   23.10    5.20
  -6  -2  12   22.30    5.10
   6   2  12   21.00    5.00
  -6   2 -12   25.70    5.40
  -6  -2  12  -15.00   34.50
  -6  -2  12   30.20    8.10
  -6  -2  12   16.00    4.70
   6  -2 -12   18.70    4.60
   6   2 -12   30.40    5.70
  -6   2  12   18.60    3.90
   6  -2  12   20.50    4.80
  -6  -2 -12   26.00    5.70
  -6  -2 -12   21.60    4.50
   6   2 -12   12.00    4.10
  -6  -2 -12   20.40    5.10
  -6   2  12   23.50    4.90
  -6  -3  12    7.30    3.50
  -6  -3  12    4.90    3.50
  -6   3 -12    4.60    2.60
   6   3  12    9.00    4.10
  -6  -3  12    9.60    4.60
  -6  -3  12    6.30    3.80
  -6  -3  12    1.10    3.80
   6  -3 -12    4.80    2.90
  -6  -3  12    7.30    5.30
  -6  -3 -12    9.70    3.60
  -6  -3 -12    2.80    3.10
  -6  -3 -12    0.00    2.30
  -6   3  12    6.60    3.00
  -6  -3 -12    5.70    3.80
  -6   3  12    6.30    2.60
  -6  -4  12   40.60    6.60
  -6  -4  12   31.70    5.20
  -6  -4  12   33.20    6.40
   6  -4 -12   31.40    5.80
  -6   4 -12   21.70    4.10
  -6  -4  12   29.40    6.70
  -6  -4  12   31.00    6.80
  -6   4  12   24.80    4.50
  -6  -4 -12   25.80    5.40
  -6  -4 -12   30.80    4.90
  -6  -4 -12   26.40    5.60
  -6   4  12   29.20    4.50
  -6  -5  12   10.60    4.10
  -6  -5  12   17.00    3.90
   6  -5 -12   17.50    3.90
  -6   5 -12    9.50    2.60
  -6   5  12   13.00    3.30
  -6   5  12   10.80    3.10
  -6  -5 -12   15.80    4.80
  -7   0 -12   34.60    5.70
   7   0 -12   29.60    5.60
  -7   0  12   32.90    6.30
  -7   0 -12  156.18   71.79
   7   0  12   34.50    5.50
   7   0  12   42.10    8.60
  -7   0  12   36.90    5.80
  -7   0  12   21.40    4.90
  -7   0  12   46.20    7.70
  -7   0 -12   34.80    6.20
  -7   1 -12  290.67   15.50
   7  -1 -12  344.77   21.00
  -7  -1  12  322.17   16.00
  -7  -1  12  291.97   15.60
   7   1  12  290.07   17.90
  -7  -1  12  296.57   17.70
  -7  -1  12  292.17   17.00
   7  -1  12  317.57   15.20
  -7   1  12  295.97   14.70
  -7   1  12  293.57   16.00
  -7  -1 -12  306.47   15.50
   7   1 -12  302.87   14.90
  -7  -1 -12  319.17   16.20
  -7   1  12  308.37   16.90
  -7  -1 -12  312.57   16.70
  -7  -2  12   27.60    5.30
  -7  -2  12   31.90    5.70
  -7  -2  12   41.90    7.60
  -7   2 -12   25.70    5.00
   7   2  12   18.40    7.20
  -7  -2  12   23.10    5.60
   7  -2 -12   21.30    4.90
  -7  -2  12   31.70    6.00
  -7  -2  12   31.40    6.30
  -7   2 -12   26.60    5.60
  -7   2  12   37.60    6.40
  -7  -2 -12   22.60    5.00
  -7   2  12   25.80    6.40
  -7  -2 -12   30.80    5.80
   7  -2  12   27.40    5.00
  -7   2  12   34.80    5.50
  -7  -2 -12   34.50    5.60
   7   2 -12   28.00    5.20
  -7  -3  12   27.70    6.10
  -7  -3  12   22.60    5.00
   7  -3 -12   24.50    5.00
  -7  -3  12   39.10    5.90
  -7  -3  12   35.30    9.40
  -7   3 -12   30.80    4.90
  -7  -3 -12   28.00    5.30
  -7   3  12   22.90    4.30
  -7  -3 -12   16.60    4.10
  -7   3  12   33.50    5.30
   7   3 -12   34.70    6.00
  -7  -3 -12   30.40    5.00
   7  -4 -12    2.80    2.30
  -7  -4  12    3.00    2.10
  -7  -4  12    5.80    3.00
  -7   4 -12    2.80    2.00
  -7  -4  12    5.10    3.30
  -7  -4 -12    4.90    2.50
  -7   4  12    1.90    2.40
   7   4 -12    4.70    3.90
  -7   4  12    3.00    2.40
  -7  -4 -12    2.30    2.60
  -7   5 -12   23.70    3.40
  -7  -5  12   22.40    4.10
  -7  -5  12   37.40    4.30
   7  -5 -12   20.10    3.20
  -7  -5 -12   31.10    3.80
  -7   5  12   34.50    3.80
  -8   0 -12    8.90    3.40
  -8   0  12   11.90    3.80
  -8   0  12    7.20    4.00
   8   0  12    8.90    2.90
  -8   0  12    7.70    3.90
  -8   1 -12   22.20    4.80
  -8  -1  12   20.10    5.10
   8   1  12   26.80    4.50
  -8  -1  12   25.50    5.70
   8   1  12   36.80    5.90
  -8  -1  12   27.00    5.00
  -8  -1 -12   29.40    5.00
  -8  -1 -12   22.20    5.30
  -8   1  12   35.60    7.50
  -8  -1 -12   21.70    5.70
   8  -1  12   26.80    4.70
   8   2  12    2.90    3.40
   8   2  12    2.10    2.30
  -8  -2  12    5.50    3.30
   8  -2 -12    1.50    2.40
  -8   2 -12    1.90    2.50
  -8  -2  12    3.30    2.70
  -8  -2  12    3.00    2.60
   8  -2  12   -0.20    1.60
  -8   2  12    2.00    2.70
   8   2 -12    7.80    3.90
  -8   2  12    1.00    2.70
  -8  -2 -12    1.30    2.40
  -8  -2 -12    3.60    2.50
  -8   2  12   -2.00    2.20
  -8  -2 -12   -0.70    1.70
  -8  -3  12    7.80    2.60
  -8  -3  12   10.90    3.00
  -8   3 -12   11.30    3.10
   8   3  12   16.30    4.90
   8  -3 -12    7.00    2.50
  -8  -3  12    6.40    3.30
   8   3 -12   17.20    4.80
  -8   3  12    6.00    3.50
  -8   3  12   14.70    3.30
  -8  -3 -12   12.30    3.50
  -8  -3 -12    8.70    2.90
   9   0  12    1.90    1.60
  -9   0  12    0.70    2.10
   0   0  13    0.80    1.20
   0   0  13    4.10    1.80
   0   1 -13   -0.80    0.80
   0  -1  13    1.20    1.50
   0   1  13    0.50    1.30
   0   1 -13    1.00    1.00
   0   1  13   -0.10    1.30
   0  -2  13  549.25   20.00
   0   2 -13  572.54   17.80
   0   2 -13  577.94   17.80
   0   2  13  576.74   18.30
   0   3 -13   -0.40    1.00
   0   3 -13   -0.50    1.00
   0   3  13   -0.80    1.50
   0  -3  13   -0.70    1.80
   0  -4  13 1037.30   38.50
   0   4  13 1169.28   34.40
   0   4  13 1128.99   33.60
   0  -4 -13 1113.89   34.30
   0   4 -13 1117.19   33.20
   0  -4  13 1095.29   38.60
   0   4 -13 1121.89   33.40
   0   5  13    1.60    2.20
   0  -5  13    1.60    3.30
   0  -5 -13    2.50    2.90
   0  -5  13    7.90    3.90
   0   5 -13   -0.80    1.20
   0  -5  13    2.70    3.10
   0   5 -13    0.80    1.40
   0   5  13    1.30    2.40
   0  -5 -13   -1.60    1.40
   0  -5  13   -2.30    2.70
   0  -5  13   -1.80    3.60
   0  -5 -13   -0.20    1.70
   0  -6 -13  311.57   13.80
   0  -6 -13  305.07   13.00
   0  -6  13  322.57   18.50
   0  -6  13  276.27   15.50
   0  -6  13  315.77   17.40
   0  -6  13  288.77   16.40
   0  -6 -13  241.78   15.30
   0  -6  13  290.57   17.10
   0  -7 -13    1.60    2.30
   0  -7  13    4.70    4.40
   0  -7 -13    0.50    1.60
   0  -7  13    2.70    3.00
   0   7 -13   -0.80    4.20
   0  -7  13   -0.40    2.60
   0  -7  13    4.50    3.10
   0   7  13   -1.20    2.20
   0  -7  13   -1.50    2.70
   1   0  13   -1.10    1.10
   1   0  13    0.30    1.20
  -1   0 -13   -2.40    2.50
  -1   0  13    0.20    1.30
   1   0 -13    2.10    1.20
  -1   0  13    2.80    3.40
  -1   0 -13    2.70   13.20
  -1   0  13   -4.80   18.70
  -1  -1  13    0.40    1.50
   1   1  13   -0.10    1.20
  -1  -1  13    1.90    3.00
   1   1  13    3.40    1.60
  -1  -1  13    2.70   16.50
   1   1 -13    0.70    0.90
  -1  -1 -13    0.40    2.40
   1   1 -13    3.30    1.30
  -1  -1 -13    3.80   10.10
  -1   1  13    1.90    1.40
   1  -1  13    4.00    1.90
   1   2  13  141.99    6.80
  -1   2 -13  142.79    6.90
  -1  -2  13  131.29    8.20
  -1   2 -13  139.09    6.70
   1  -2  13  140.89    8.40
   1   2 -13  140.89    6.30
   1   2 -13  141.39    6.50
  -1   2  13  147.49    7.70
  -1  -3  13  176.28   10.50
   1   3  13  177.48    8.00
  -1  -3  13  162.68   11.20
  -1   3 -13  180.08    8.40
  -1   3 -13  182.38    8.60
  -1   3  13  180.18    9.40
  -1  -3 -13  181.18   17.60
   1   3 -13  178.28    7.80
  -1  -3 -13  177.98    9.20
   1  -3  13  183.08   10.30
  -1  -4  13   73.39    8.60
   1   4  13   79.49    5.60
   1  -4 -13   78.29    6.10
  -1   4 -13   71.99    5.60
  -1  -4  13   74.19    9.20
  -1  -4  13   88.19   10.20
  -1   4 -13   76.19    5.90
   1  -4  13   65.19    8.20
   1   4 -13   82.49    5.30
   1  -4  13   88.19   10.00
  -1   4  13   88.29    7.00
  -1   4  13   83.79    7.60
  -1   5 -13  186.38   10.30
  -1  -5  13  179.88   14.10
   1   5  13  196.38    8.50
  -1  -5  13  204.98   14.30
   1  -5 -13  171.38   11.20
  -1  -5  13  166.68   12.40
  -1   5 -13  145.59   12.30
   1  -5 -13  197.68   10.50
   1   5  13  190.08    9.50
   1  -5 -13  190.88    9.70
  -1  -5  13  186.88   12.90
  -1  -5  13  193.98   14.20
  -1   5 -13  182.58   10.00
   1   5 -13  174.98    8.80
   1  -5  13  168.88   12.50
   1  -5  13  202.68   13.20
   1  -5  13  212.78   13.70
  -1  -5 -13  177.58    9.50
  -1   5  13  178.88   10.80
  -1   5  13  185.08   11.40
   1  -5  13  165.78   11.60
   1   5 -13  186.38    9.30
  -1  -5 -13  189.28   11.10
   1  -5  13  200.28   14.00
   1  -6 -13    6.50    2.30
  -1  -6  13    0.90    4.00
  -1  -6  13    3.90    3.60
   1  -6 -13    2.60    2.80
  -1  -6  13   11.00    4.70
  -1  -6  13    4.60    4.10
  -1   6 -13    2.00    4.00
   1  -6 -13    2.10    2.10
  -1  -6  13    3.10    3.60
   1  -6  13   -1.10    2.70
   1  -6  13    2.50    3.70
   1  -6  13   -0.50    2.70
  -1  -6 -13    6.40    2.50
   1  -6  13    1.90    3.00
   1  -6  13    1.70    3.20
  -1  -7  13   12.50    4.10
  -1  -7  13   14.80    4.30
   1  -7 -13   19.00    3.60
  -1   7 -13   15.60    4.80
  -1  -7  13    9.00    3.80
   1  -7 -13   14.20    2.90
  -1  -7  13   17.00    4.90
  -1  -7  13    9.30    4.90
  -1   7 -13   12.80    4.10
   1  -7  13   15.80    4.10
   1  -7  13    7.10    4.10
  -1   7  13   16.40    3.40
  -1  -7 -13    8.60    2.40
   1  -7  13   11.90    3.80
   1  -7  13   18.30    4.30
   1  -7  13   10.40    3.40
  -2   0  13   21.70   23.90
  -2   0 -13   -2.90    2.60
  -2   0 -13   -2.50   14.70
  -2   0  13    3.20    1.70
   2   0  13    0.60    1.30
  -2   0  13    0.80    3.30
   2   0 -13   -0.80    1.00
  -2  -1  13  110.59    7.20
  -2  -1  13  102.89   19.20
   2   1  13   87.09    8.90
   2   1  13  107.69    5.90
  -2  -1  13  112.29   11.00
   2  -1  13  103.59    6.80
   2   1 -13  100.29    5.40
   2   1 -13   98.49    5.30
  -2  -1 -13  103.09    8.30
  -2  -1 -13  102.39   15.60
   2   2  13  242.78   11.00
   2   2  13  243.98    9.90
  -2  -2  13  256.57   12.50
  -2   2  13  253.17   14.60
  -2  -2 -13  238.18   11.90
   2   2 -13  253.37    9.80
  -2   2  13  257.87   11.60
  -2  -2 -13  266.37   20.20
   2   2 -13  266.27   10.10
   2  -2  13  259.27   12.10
  -2  -2 -13  245.28   10.70
  -2  -3  13   27.50    8.90
  -2  -3  13   35.70    5.80
   2   3  13   35.50    3.90
  -2  -3  13   47.70    9.50
   2  -3 -13   38.00    5.90
  -2   3  13   32.00    4.90
   2   3 -13   35.20    3.80
  -2   3  13   44.70    5.70
   2   3 -13   38.30    4.00
  -2  -4  13   32.50    7.10
   2  -4 -13   45.40    6.50
  -2  -4  13   39.60    7.30
  -2   4 -13   34.70    6.20
  -2  -4  13   42.90    7.50
   2  -4 -13   40.20    5.00
   2   4  13   37.80    4.10
   2  -4 -13   44.30    5.70
  -2  -4  13   54.69    7.70
  -2  -4  13   49.00    7.40
   2  -4  13   48.00    9.70
  -2   4  13   45.90    6.40
   2   4 -13   42.60    4.50
   2  -4  13   44.80    7.20
  -2   4  13   32.40    5.20
   2   4 -13   39.40    4.20
   2  -4  13   42.70    6.70
  -2  -4 -13   44.60    5.60
  -2   5 -13   -1.10    3.10
   2  -5 -13    2.40    2.80
   2   5  13   -1.30    1.80
  -2  -5  13   -1.60    3.40
  -2  -5  13    9.40    5.00
  -2  -5  13    3.50    3.50
   2  -5 -13    2.80    1.70
  -2  -5  13    0.50    3.70
   2  -5 -13   -0.10    1.90
   2   5 -13   -0.60    1.50
   2  -5  13    3.20    3.10
   2  -5  13   -3.60    2.50
  -2   5  13    3.20    2.50
  -2   5  13    1.00    2.80
   2  -5  13   -5.00    2.90
   2  -5  13    2.70    3.30
   2  -5  13    1.00    3.40
  -2  -5 -13    1.70    2.60
  -2  -6  13    7.40    4.30
  -2  -6  13   13.90    5.20
  -2   6 -13    9.70    3.80
  -2  -6  13    8.50    4.20
   2  -6 -13   11.20    2.80
  -2  -6  13   10.90    5.20
   2  -6 -13   12.10    3.30
  -2   6 -13   11.30    4.10
   2  -6 -13   14.50    4.20
   2  -6  13   21.40    5.50
   2  -6  13   13.90    4.20
   2  -6  13   19.70    4.90
  -2   6  13    7.40    3.00
  -2   6  13   10.40    2.90
   2  -6  13    8.00    3.90
   2  -6  13   12.70    3.50
  -2   7 -13    1.50    3.10
  -2   7 -13   -1.50    1.60
  -2  -7  13   -0.10    2.70
   2  -7 -13   -1.20    1.60
  -2  -7  13   -1.10    2.70
  -2  -7  13   -0.70    2.90
  -2   7 -13    0.00    2.10
   2  -7  13    3.00    2.70
   2  -7  13    4.10    2.90
  -2   7  13    2.00    2.30
   2  -7  13    3.30    3.20
   2  -7  13    0.30    1.80
   2  -7  13    3.20    3.10
   3   0  13    3.20    2.30
   3   0  13    0.10    1.40
  -3   0 -13    1.40    3.00
  -3   0  13    7.90    7.60
  -3   0  13   12.80   21.00
  -3   0 -13  -10.80   16.20
  -3   0  13    2.90    1.80
  -3  -1  13   70.09    9.70
  -3  -1  13   64.99    6.80
   3   1  13   65.99    5.10
   3   1  13   51.79    5.90
  -3  -1  13   66.19   20.00
  -3  -1 -13   60.79    7.90
   3  -1  13   68.89    6.80
  -3  -1 -13   66.99    6.40
   3   1 -13   60.69    4.50
  -3  -1 -13   64.69   15.60
   3   2  13  528.15   19.40
  -3  -2  13  517.55   24.20
   3   2  13  499.75   17.30
  -3  -2  13  511.75   22.90
  -3  -2  13  495.05   20.70
  -3  -2  13  531.65   37.40
  -3  -2 -13  491.95   18.60
   3   2 -13  503.85   17.10
   3  -2  13  509.35   20.10
  -3   2  13  508.85   17.60
  -3  -2 -13  508.35   29.00
  -3   2  13  496.65   20.10
  -3  -2 -13  529.25   19.80
   3   3  13  584.54   19.40
   3  -3 -13  591.94   19.70
  -3  -3  13  537.35   23.80
  -3  -3  13  596.44   25.20
  -3  -3  13  582.84   23.80
  -3   3  13  550.64   19.20
  -3   3  13  640.64   20.20
   3   3 -13  578.74   19.30
  -3  -4  13   71.49    9.50
  -3  -4  13   57.89    8.80
  -3   4 -13   66.69    7.80
  -3  -4  13   66.29    8.50
   3  -4 -13   64.99    8.30
  -3  -4  13   54.59    7.80
   3  -4 -13   51.79    5.60
   3   4  13   58.69    4.50
  -3  -4  13   59.09    8.50
  -3  -4  13   65.29    9.80
  -3   4 -13   53.29    7.60
   3  -4 -13   51.29    5.60
   3  -4  13   69.29    8.60
  -3  -4 -13   54.49    6.40
  -3   4  13   66.49    5.80
  -3   4  13   64.59    6.40
  -3   4  13   68.69    6.50
   3   4 -13   50.69    5.20
  -3   4  13   57.79    5.20
  -3  -5  13   22.70    5.80
  -3  -5  13   27.20    6.90
  -3   5 -13   20.60    5.10
  -3  -5  13   27.80    7.20
  -3   5 -13   29.50    5.60
   3  -5 -13   27.50    4.30
   3  -5 -13   29.40    4.10
   3  -5 -13   28.60    4.40
   3  -5 -13   24.20    5.40
  -3   5 -13   26.50    5.20
  -3  -5  13   23.10    6.20
   3   5 -13   21.80    3.40
   3  -5  13   23.10    4.50
   3  -5  13   26.20    5.70
  -3   5  13   30.10    4.10
   3  -5  13   21.90    4.70
   3  -5  13   25.90    5.50
  -3   5  13   28.70    4.40
  -3  -5 -13   27.40    4.90
  -3   5  13   29.30    4.00
  -3   5  13   38.30    5.30
  -3   6 -13   99.59    8.10
  -3  -6  13   92.49   11.20
   3  -6 -13  105.49    8.50
   3  -6 -13   94.99    6.30
  -3  -6  13   93.19   10.60
  -3   6 -13  104.09    7.70
  -3  -6  13   92.69    9.90
  -3   6 -13   91.99    7.60
   3  -6 -13  109.69    9.90
  -3  -6  13  118.29   12.20
  -3   6  13  118.29    8.70
  -3   6  13  107.49    6.50
   3  -6  13  109.39    8.30
   3  -6  13   98.09    7.30
   3  -6  13  100.29    7.90
   3  -6  13   92.79    9.30
  -3   7 -13   18.40    3.40
  -3   7 -13   11.00    2.40
   3  -7 -13   12.80    2.40
  -3  -7  13   19.70    4.10
  -3   7 -13    8.70    2.90
   3  -7 -13   17.90    3.40
  -3  -7  13    8.00    3.20
  -3   7 -13   12.20    2.50
  -3  -7  13   12.10    4.00
   3  -7  13   11.30    3.20
  -3   7  13   14.80    2.90
   3  -7  13   10.90    2.80
   3  -7  13   15.70    3.90
   3  -7  13   17.00    3.10
  -3   7  13   15.50    3.30
   4   0  13   -0.60    2.30
  -4   0  13   12.30   25.20
  -4   0 -13  -18.50   22.10
  -4   0  13    0.90    2.10
  -4   0 -13    2.00    4.20
  -4   0  13   -2.30    4.40
   4   0  13    3.40    2.00
   4   1  13   85.09    6.50
  -4  -1  13   97.49    7.80
  -4  -1  13   77.99    8.20
  -4  -1  13   86.39   17.90
  -4  -1  13   92.99   24.70
   4   1  13   97.59    7.90
   4   1 -13   97.69    6.60
  -4  -1 -13   98.49    7.50
  -4   1  13   93.19    6.80
  -4  -1 -13   99.59   21.30
  -4  -1 -13   86.69   11.90
   4  -1  13   99.79    9.30
  -4  -2  13   15.50   23.50
   4   2  13   44.10    5.20
  -4  -2  13   42.50    6.90
   4  -2 -13   34.40    4.00
  -4  -2  13   42.20    8.00
  -4  -2  13   34.10    5.70
   4   2  13   42.60    5.90
  -4  -2 -13   37.00    5.20
  -4  -2 -13   39.30    5.90
   4   2 -13   38.30    4.70
  -4   2  13   42.90    7.40
  -4   2  13   40.70    5.00
  -4  -3  13   28.20    6.00
  -4   3 -13   48.20    8.50
   4   3  13   33.30    5.00
   4   3  13   25.00    5.10
  -4  -3  13   32.70    5.90
   4  -3 -13   39.40    8.70
  -4  -3  13   26.60    8.70
  -4  -3  13   23.60    6.10
   4  -3 -13   23.20    3.60
  -4  -3  13   36.60    9.10
  -4  -3  13   17.30    6.10
  -4   3  13   41.60    7.90
  -4  -3 -13   19.80    4.30
   4   3 -13   34.90    4.50
  -4  -3 -13   33.50    8.10
  -4  -3 -13   17.60    6.20
   4  -3  13   29.90    6.70
  -4   3  13   30.50    4.70
  -4   3  13   28.70    5.00
   4   4  13    0.60    1.90
   4  -4 -13    2.10    1.90
   4  -4 -13    4.40    2.30
  -4   4 -13   10.00    3.30
   4  -4 -13    2.60    3.00
  -4  -4  13    7.30    4.50
  -4  -4  13   -0.90    2.80
  -4  -4  13   13.90    5.30
  -4  -4  13    2.60    3.20
  -4  -4  13    2.70    4.20
  -4   4  13    1.40    2.40
   4   4 -13    0.90    1.80
  -4   4  13    0.40    2.10
  -4  -4 -13    1.60    2.60
  -4  -4 -13    2.00    2.90
   4  -4  13    2.70    2.80
  -4   4  13    5.60    2.70
  -4   4  13    3.30    2.30
  -4   5 -13  185.98   11.10
   4  -5 -13  184.38    9.50
  -4  -5  13  170.68   14.00
   4  -5 -13  195.38    9.40
  -4  -5  13  192.08   14.70
  -4  -5  13  169.68   12.80
   4  -5 -13  192.48   12.10
  -4   5  13  168.68    9.80
  -4   5  13  181.58    9.70
   4  -5  13  199.78   11.30
  -4   5  13  172.88    8.80
  -4   5  13  178.18    9.20
  -4  -6  13   -2.30    3.40
  -4   6 -13   -0.80    1.90
   4  -6 -13    2.00    1.80
   4  -6 -13   -1.00    2.20
  -4   6 -13    6.60    2.40
  -4  -6  13    1.40    3.50
  -4  -6  13    1.40    3.70
  -4   6  13    5.10    2.40
   4  -6  13    3.20    2.50
   4  -6  13    1.30    2.20
   4  -6  13   -0.60    1.80
  -4   6  13    1.40    2.10
  -4   6  13   -0.30    2.30
  -4   6  13    7.00    2.60
  -4   7 -13    1.80    1.50
  -4  -7  13   -1.30    2.00
  -4   7 -13    3.60    1.40
  -4  -7  13    0.30    2.20
   4  -7  13    1.60    1.60
  -5   0  13    4.20    2.60
  -5   0 -13   -1.50    2.30
  -5   0 -13    2.80    3.10
  -5   0 -13  -14.20   32.20
  -5   0  13   -3.90    5.40
  -5   0 -13   -4.20    4.70
  -5   0  13    0.50    3.20
  -5   0  13   -3.20    2.40
   5   0  13    1.40    2.90
   5   0 -13    2.20    2.40
  -5   0  13    4.20    4.80
  -5   0  13   39.10   30.90
  -5   1 -13   54.69    7.00
  -5  -1  13   66.69    8.30
   5   1  13   66.49   10.10
  -5  -1  13   59.19    7.80
   5   1  13   59.99    7.10
  -5  -1  13   44.00    9.20
  -5  -1  13   65.79    8.10
  -5  -1  13   67.79    8.10
  -5  -1  13   47.50   11.90
  -5  -1  13   75.29    8.80
  -5  -1  13    0.00   30.10
  -5   1  13   64.69    7.00
  -5  -1 -13   73.49   10.70
  -5  -1 -13   57.09    7.40
  -5   1  13   57.29    6.40
   5  -1  13   67.59    8.80
   5   1 -13   68.59    7.40
  -5  -1 -13   54.99    9.40
  -5  -1 -13   69.09    7.00
  -5  -1 -13   69.69    9.60
  -5  -1 -13   26.40   27.90
  -5  -2  13   -2.20    3.20
   5   2  13    0.70    2.30
  -5  -2  13    5.30    6.00
  -5   2 -13    1.20    2.00
  -5  -2  13   -1.20    2.50
  -5  -2  13    6.70    4.10
  -5  -2  13    1.70    2.40
  -5  -2  13   57.69   30.10
  -5  -2  13    1.80    2.70
  -5  -2  13   -4.90    2.80
   5   2  13    0.30    2.10
   5  -2 -13    0.40    2.70
  -5  -2 -13    0.50    2.30
  -5  -2 -13   -2.60    2.10
   5   2 -13    0.70    1.90
  -5  -2 -13   29.90   19.30
  -5   2  13    2.20    2.10
  -5  -2 -13    1.80    2.70
  -5   2  13    1.20    2.10
  -5  -2 -13    2.60    2.90
  -5  -3  13    1.70    4.00
  -5  -3  13    3.10    3.00
   5   3  13    2.70    2.90
  -5  -3  13   -2.10    3.50
   5  -3 -13    4.50    3.20
  -5   3 -13    2.70    2.20
  -5  -3  13   -2.30    3.50
  -5  -3  13   -4.60    2.40
   5   3  13    2.10    2.30
  -5  -3  13   -0.10    2.60
  -5  -3 -13    2.80    3.00
  -5  -3 -13    3.10    2.70
  -5  -3 -13    0.70    2.30
  -5  -3 -13   -0.40    2.40
  -5   3  13    1.30    2.10
   5   3 -13    0.80    2.30
  -5   3  13    1.80    1.90
   5  -4 -13   18.10    4.90
  -5  -4  13   10.90    5.30
  -5  -4  13   24.40    5.60
  -5  -4  13   23.30    6.50
  -5  -4  13   15.50    5.20
  -5   4 -13   33.10    5.20
  -5  -4  13   19.30    5.50
  -5  -4 -13   14.00    4.20
  -5   4  13   20.00    4.00
  -5   4  13   18.90    4.30
  -5  -4 -13   24.40    4.80
  -5  -5  13   70.89   10.00
  -5   5 -13   78.39    6.30
  -5  -5  13   77.39   10.10
   5  -5 -13   67.39    7.90
  -5  -5  13   62.39    8.10
  -5  -5  13   68.69    8.10
  -5   5  13   82.39    6.80
  -5   5  13   75.69    6.70
   5  -6 -13    4.90    2.60
  -5   6 -13    4.70    2.10
  -5  -6  13    7.80    3.60
  -5  -6  13    1.60    3.10
  -5   6  13    8.60    2.70
  -5   6  13   10.20    2.90
  -6   0  13    1.40    2.70
  -6   0  13 -108.09   46.50
  -6   0  13   -2.10    7.70
  -6   0 -13  -82.39   43.70
  -6   0 -13    5.70    6.90
  -6   0 -13   -0.60    2.40
  -6   0 -13    1.40    2.80
  -6   0  13    1.20    2.60
   6   0  13   -0.30    3.50
   6   0 -13    1.60    2.90
  -6   0  13   -1.60    2.40
  -6   0  13    5.10    4.00
   6   1  13   25.50    5.40
  -6  -1  13   25.60    8.90
  -6  -1  13   31.00    6.00
  -6  -1  13   16.00   41.50
  -6  -1  13   32.90    6.00
   6   1  13   36.20    7.00
  -6  -1  13   28.20    7.10
  -6  -1  13   41.70    7.40
  -6   1 -13   27.00    5.40
  -6  -1  13   31.40    6.00
  -6  -1  13   27.10    6.20
  -6   1  13   26.00    5.20
   6  -1  13   37.00    5.80
  -6   1  13   25.70    5.60
  -6  -1 -13   34.00    5.90
  -6  -1 -13   34.40    5.90
  -6  -1 -13    7.30   32.20
   6   1 -13   26.70    5.20
  -6  -1 -13   45.20    9.00
   6  -1  13   39.70    9.80
  -6   1  13   31.40    5.10
  -6  -1 -13   30.40    6.00
  -6  -2  13  130.49   13.40
  -6  -2  13  114.29   36.60
   6  -2 -13  106.99   10.30
  -6  -2  13  127.99   11.70
  -6   2 -13  119.09   10.70
  -6  -2  13  134.79   13.50
  -6  -2  13  125.59   11.60
  -6  -2  13  131.99   10.50
   6   2  13  147.99   11.70
   6   2  13  103.19    8.70
  -6   2 -13  130.79    9.10
  -6  -2  13  126.29   12.30
  -6  -2  13  112.79   12.30
  -6   2  13  112.19    8.30
  -6  -2 -13  140.49   10.90
   6  -2  13  130.59   11.60
  -6  -2 -13  118.59   11.10
  -6  -2 -13  116.09    8.80
  -6   2  13  105.29    8.70
   6   2 -13  112.49    9.10
  -6  -2 -13  138.79   12.60
   6   2 -13  126.29    9.40
  -6  -3  13  124.69   12.80
  -6   3 -13   91.89    7.40
  -6  -3  13  104.89   10.20
  -6  -3  13   96.49   10.50
  -6  -3  13   93.69   11.50
   6   3  13   89.19   10.60
  -6  -3  13   85.89   11.10
   6  -3 -13   97.29   10.10
  -6  -3  13   96.19   10.40
  -6  -3 -13   94.19    9.00
  -6  -3 -13   92.29   10.40
  -6  -3 -13   80.59    9.20
  -6   3  13   96.39    8.00
  -6   3  13   75.99    7.40
  -6  -3 -13   89.89    9.60
   6   3 -13   94.19    8.40
  -6   4 -13    4.80    2.40
  -6  -4  13    7.60    4.30
   6  -4 -13    4.90    2.90
  -6  -4  13    0.00    2.20
  -6  -4  13    0.60    3.20
  -6  -4  13   -0.80    2.40
  -6  -4  13    2.10    4.60
  -6   4  13    0.00    1.90
  -6   4  13    3.10    2.50
  -6  -4 -13    0.30    2.20
  -6  -4 -13    0.40    2.40
  -6  -4 -13    2.60    3.00
   6  -5 -13    9.90    3.30
  -6  -5  13   10.20    3.70
  -6   5 -13   13.60    3.10
  -6  -5  13   17.30    4.80
  -6  -5 -13    7.30    3.00
  -6   5  13   13.10    3.20
  -6   5  13   12.00    3.20
  -7   0  13   -3.40    2.60
  -7   0 -13    0.40    2.50
  -7   0 -13    3.60    2.90
   7   0 -13   -1.10    2.90
   7   0  13   -5.60    3.80
  -7   0  13   -3.90    1.80
  -7   0  13    1.30    3.10
   7   0  13   -0.40    2.30
  -7   0  13    1.40    3.20
  -7   1 -13    3.80    2.60
  -7  -1  13   -1.40    2.00
   7   1  13    8.30    5.20
  -7  -1  13    3.60    3.80
  -7  -1  13    6.50    4.20
  -7  -1  13    1.70    3.30
  -7  -1 -13    3.50    3.00
  -7  -1 -13    4.30    2.70
  -7  -1 -13    4.90    3.10
   7   1 -13    4.80    3.00
  -7   1  13   -0.30    2.30
   7  -1  13    5.10    2.90
  -7   1  13   12.90    4.30
  -7   1  13    8.80    4.20
  -7  -2  13   26.80    6.30
  -7  -2  13   23.70    4.80
   7  -2 -13   26.50    5.00
  -7  -2  13   33.90    6.80
  -7  -2  13   18.60    7.10
  -7   2 -13   21.20    4.90
  -7  -2  13   20.10    5.10
  -7  -2  13   29.10    5.60
  -7   2 -13   30.20    5.30
   7   2  13   25.50    6.80
  -7   2  13   26.30    5.30
   7  -2  13   36.80    5.80
   7   2 -13   29.60    5.40
  -7   2  13   24.20    4.40
  -7  -2 -13   23.50    5.10
  -7  -2 -13   22.90    4.50
  -7  -2 -13   22.60    4.90
  -7  -3  13   41.20    7.30
   7  -3 -13   51.79    6.80
  -7  -3  13   56.59    8.30
  -7   3 -13   54.89    6.60
  -7  -3  13   57.99    7.50
  -7  -3  13   68.29    7.80
  -7  -3  13   55.99    7.30
   7   3 -13   65.99    7.70
  -7   3  13   51.59    6.00
  -7  -3 -13   62.89    7.00
  -7  -3 -13   38.50    6.00
  -7  -3 -13   66.69    8.00
  -7   3  13   50.69    6.80
   7  -4 -13   11.20    3.30
  -7  -4  13   13.20    4.00
  -7  -4  13    5.50    3.60
  -7  -4  13    9.90    2.80
  -7   4 -13   10.80    2.90
  -7  -4 -13   13.30    3.60
  -7   4  13   16.70    3.80
  -7   4  13   10.40    3.20
  -7  -4 -13   10.60    3.20
   7   4 -13   14.70    4.80
  -7  -4 -13    7.50    2.50
  -8   0  13   -0.90    4.40
  -8   0  13    7.40    4.70
  -8   0  13   -6.10    2.60
  -8   0 -13    0.60    2.20
   8   0  13    4.40    2.30
  -8   1 -13    5.90    3.80
  -8  -1  13    4.60    2.80
   8   1  13   11.90    3.60
  -8  -1  13    5.20    3.40
  -8  -1  13   16.10    4.60
   8   1 -13    7.60    2.60
  -8  -1 -13    8.10    3.40
  -8   1  13   13.30    5.80
  -8  -1 -13    2.90    3.40
  -8   1  13    3.10    3.20
  -8   1  13    7.00    3.30
   8  -1  13    7.40    3.30
   8   1 -13    7.00    4.20
   8   2  13   -0.50    2.20
  -8  -2  13    6.20    3.40
   8   2  13    3.40    3.60
  -8  -2  13    7.80    3.10
   8  -2 -13    1.40    2.40
  -8   2 -13    4.70    2.50
  -8  -2  13    1.80    2.50
  -8   2  13    3.00    2.80
   8  -2  13    2.10    2.20
  -8   2  13    2.20    2.80
  -8  -2 -13    1.50    2.70
   8   2 -13    3.20    3.60
  -8  -2 -13    6.00    2.80
  -8  -2 -13    5.70    2.50
  -8  -3  13   -0.40    2.00
   8   3  13   -0.30    4.10
  -8  -3  13   -1.40    1.30
   8  -3 -13   -3.00    1.90
   8   3  13    1.40    2.80
  -8  -3  13    1.70    2.60
   8   3 -13    0.70    1.80
  -8  -3 -13    3.20    2.40
  -8  -3 -13    0.50    2.20
  -8   3  13   -0.90    2.40
  -8  -3 -13    1.70    2.00
   8   3 -13   -1.60    3.80
  -8   3  13   -0.10    2.20
   0   0  14    3.60    1.80
   0   0  14    3.60    1.80
   0   1  14   -1.00    1.10
   0   1  14    0.60    1.30
   0  -1  14    1.40    1.70
   0   1 -14    1.30    0.90
   0   1 -14    0.00    1.10
   0   2 -14  354.76   12.30
   0  -2  14  348.87   14.60
   0   2  14  349.17   12.90
   0   3  14   -1.20    1.50
   0   3 -14    0.80    1.20
   0  -3  14    0.10    1.90
   0   3 -14    1.00    1.30
   0   4 -14  254.07   11.20
   0  -4 -14  269.37   12.00
   0  -4  14  262.67   15.20
   0   4  14  260.47   12.10
   0   4 -14  265.47   11.40
   0   4  14  273.07   11.80
   0  -4  14  266.87   15.60
   0  -5 -14    2.40    2.70
   0  -5  14    0.00    3.20
   0  -5  14   -4.10    3.10
   0  -5  14    0.30    3.10
   0   5  14    1.50    2.70
   0   5 -14   -0.30    1.60
   0  -5  14    1.20    3.20
   0  -5 -14   -0.60    1.60
   0  -5 -14   -0.70    1.60
   0  -5  14    0.50    3.20
   0   5  14   -3.40    2.00
   0   5 -14    0.60    1.70
   0  -6  14    7.90    4.30
   0  -6  14   11.10    4.90
   0  -6 -14   14.40    3.50
   0  -6  14   10.60    4.90
   0  -6 -14   16.60    4.00
   0  -6  14   14.40    4.70
   0   6 -14   13.50    5.70
   0  -6  14   12.50    4.40
   0  -6 -14   18.20    3.40
   0  -7  14   -1.50    2.10
   0  -7  14    1.00    2.70
   0   7 -14   -0.20    4.20
   0  -7  14    1.50    3.90
   0  -7 -14   -1.40    1.40
   0  -7  14   -1.30    2.40
   0   7  14   -6.10    2.10
   0  -7 -14    3.20    2.40
   0  -7  14    1.80    3.10
  -1   0  14    1.00    1.30
  -1   0  14    2.50    3.90
  -1   0 -14   -4.00    2.60
   1   0  14   -0.20    1.30
  -1   0 -14  -18.40   13.70
   1   0  14    1.90    1.50
  -1  -1  14  229.48   25.30
  -1  -1  14  174.48   11.90
  -1  -1  14  168.58    9.20
   1   1  14  170.18    7.90
   1   1  14  174.68    8.40
  -1  -1 -14  164.28   10.50
  -1   1  14  173.68    8.30
   1   1 -14  185.58    7.50
   1  -1  14  156.78   12.40
  -1  -1 -14  199.18   20.00
   1   2  14   39.60    4.10
  -1  -2  14   38.70    5.30
  -1   2 -14   38.80    4.00
  -1   2 -14   42.40    4.20
   1   2 -14   33.80    3.50
  -1  -2 -14   30.40   11.20
  -1   2  14   41.20    4.70
   1   2 -14   42.20    3.40
  -1  -2 -14   34.90    5.40
   1  -2  14   37.70    5.10
  -1   3 -14   43.00    4.50
  -1  -3  14   51.59    6.50
  -1  -3  14   36.70    6.00
  -1  -3  14   49.50    6.90
   1   3  14   41.20    4.30
   1  -3 -14   44.40    5.20
  -1   3 -14   49.60    5.20
   1  -3  14   48.40    6.10
   1   3 -14   49.50    4.00
  -1   3  14   37.80    5.10
   1   3 -14   41.40    4.20
  -1  -3 -14   45.70   12.10
  -1  -3 -14   49.30    5.70
  -1  -4  14   43.80    7.40
  -1   4 -14   42.60    4.90
  -1  -4  14   46.30    6.90
  -1   4 -14   40.80    4.90
   1  -4 -14   51.99    5.50
  -1  -4  14   58.49    8.30
   1   4  14   54.99    5.40
   1  -4  14   49.10    7.40
   1  -4  14   49.40    7.10
  -1   4  14   47.10    6.00
  -1   4  14   50.79    6.00
   1   4 -14   47.30    4.80
   1  -5 -14    1.30    2.70
   1  -5 -14    6.60    2.50
  -1   5 -14    0.70    2.00
  -1  -5  14    9.50    4.40
  -1  -5  14   12.90    4.70
  -1  -5  14    5.90    4.00
   1   5  14    2.80    2.40
   1  -5 -14    9.30    2.70
  -1  -5  14    9.20    5.00
  -1  -5  14    7.30    4.40
  -1   5 -14   11.90    4.90
  -1  -5 -14    0.30    2.60
   1  -5  14   10.10    4.50
  -1   5  14    8.60    3.30
   1  -5  14    7.40    4.40
   1  -5  14    6.60    3.80
   1   5 -14    8.20    2.60
   1  -5  14    3.60    3.50
  -1  -5 -14    3.80    2.10
   1  -5  14   11.40    4.20
  -1  -6  14   -2.30    3.00
  -1   6 -14    3.70    3.70
  -1  -6  14   -0.10    3.40
  -1  -6  14    0.40    3.60
   1  -6 -14    3.00    2.60
   1  -6 -14    1.70    2.10
  -1  -6  14    8.90    4.40
   1  -6 -14    1.50    1.70
  -1  -6  14    2.90    3.60
   1  -6  14    1.50    2.90
  -1   6  14    2.90    2.60
  -1   6  14    1.60    3.00
  -1  -6 -14    4.30    2.20
   1  -6  14    0.40    2.80
   1  -6  14    4.80    3.50
   1  -6  14   -2.10    3.30
   1  -6  14   -0.70    3.00
   1  -7 -14    1.50    2.10
  -1  -7  14   -0.10    2.90
  -1   7 -14    0.40    3.00
  -1  -7  14   -2.40    2.80
  -1   7 -14   -3.40    4.00
  -1  -7  14    2.10    2.90
   1  -7 -14    4.90    2.10
  -1  -7  14    3.50    4.20
  -1  -7  14    0.40    3.40
   1  -7  14   -2.00    2.50
   1  -7  14    2.20    2.50
  -1   7  14    0.10    2.40
   1  -7  14    0.90    2.70
  -1   7  14    3.60    3.00
   1   7 -14   -0.80    4.20
   1  -7  14    2.00    3.20
   1  -7  14   -4.40    3.20
  -1  -7 -14    0.20    1.40
   2   0  14   37.60    4.10
  -2   0  14   33.90   20.80
  -2   0  14   37.20    4.50
  -2   0  14   34.10    6.80
  -2   0 -14   72.69   17.60
   2   0  14   40.20    4.90
  -2   0 -14   51.89    7.40
  -2  -1  14  289.37   16.30
  -2  -1  14  280.37   29.20
  -2  -1  14  272.47   12.60
   2   1  14  282.47   11.30
   2   1  14  289.87   12.50
   2   1 -14  326.87   14.20
  -2  -1 -14  277.27   14.70
  -2  -1 -14  268.87   24.00
   2   1 -14  287.17   10.80
   2  -1  14  293.27   12.70
  -2  -2  14  797.52   26.90
   2   2  14  743.73   24.90
   2   2  14  754.62   23.70
  -2  -2 -14  743.83   33.80
   2   2 -14  781.22   23.40
   2  -2  14  776.02   26.20
   2   2 -14  774.92   23.30
  -2  -2 -14  756.62   26.60
  -2  -3  14   45.30    6.60
  -2  -3  14   39.60    7.40
  -2  -3  14   31.20    6.00
   2   3  14   37.30    4.10
  -2  -3 -14   44.80    9.20
  -2  -3 -14   35.00    3.40
   2   3 -14   37.80    4.20
  -2   3  14   32.20    5.10
   2   3 -14   36.70    4.00
  -2   3  14   28.90    4.60
  -2  -4  14   45.70    7.50
   2  -4 -14   57.59   11.00
  -2  -4  14   50.19    7.60
   2  -4 -14   48.10    5.30
   2   4  14   54.49    4.60
   2  -4 -14   53.29    5.50
  -2  -4  14   63.69    9.10
   2  -4  14   49.00    7.60
  -2   4  14   55.39    5.20
   2  -4  14   81.69   12.50
   2  -4  14   54.89    7.60
   2   4 -14   52.09    4.40
   2   4 -14   52.39    5.00
  -2   4  14   51.19    7.30
  -2  -4 -14   53.49    6.10
  -2   4  14   49.10    6.80
  -2   5 -14   44.50    6.80
  -2  -5  14   37.80    7.90
  -2  -5  14   46.60    7.80
   2  -5 -14   46.30    5.50
   2  -5 -14   38.50    6.40
  -2  -5  14   45.40    8.50
   2  -5 -14   48.60    5.60
   2   5  14   47.90    4.80
  -2  -5  14   31.50    7.00
  -2  -5 -14   46.40    5.90
   2  -5  14   47.40    7.80
   2   5 -14   42.80    5.00
   2  -5  14   52.79    7.60
   2  -5  14   43.90    7.30
   2  -5  14   60.89    8.40
  -2   5  14   47.40    5.20
   2  -5  14   43.30    6.50
  -2   5  14   52.59    6.00
  -2   5  14   39.50    6.70
  -2  -6  14    8.30    4.20
   2  -6 -14    4.80    2.60
  -2   6 -14    3.10    3.70
  -2   6 -14    2.90    3.20
  -2  -6  14    2.80    4.10
  -2  -6  14    2.50    4.20
   2  -6 -14   10.90    5.10
   2  -6 -14    3.20    2.30
  -2  -6  14    3.00    5.30
   2  -6  14    4.80    4.20
   2  -6  14    3.20    2.90
   2  -6  14    6.30    3.90
  -2   6  14    4.70    2.70
   2  -6  14   13.40    4.60
  -2  -7  14   76.99    9.00
  -2  -7  14   56.59    7.10
  -2   7 -14   75.49    6.80
  -2  -7  14   59.69    7.40
  -2   7 -14   58.39    6.40
  -2   7 -14   52.19    5.80
   2  -7 -14   76.99    5.00
  -2  -7  14   57.59    6.70
   2  -7  14   69.29    6.30
   2  -7  14   61.69    6.30
  -2   7  14   69.19    5.60
   2  -7  14   69.99    7.30
   2  -7  14   57.89    6.20
   2  -7  14   71.09    7.30
  -3   0 -14 1966.40   80.39
  -3   0  14 1975.40   57.39
  -3   0  14 2048.79   81.79
   3   0  14 2049.40   58.69
   3   0  14 2085.19   57.29
  -3   0  14 2009.40   65.59
  -3   0 -14 2134.09   64.89
   3   1  14    9.50    2.90
  -3  -1  14   12.40    3.30
   3   1  14    8.50    2.40
  -3  -1  14    8.90    4.30
  -3  -1  14    3.70   19.50
  -3  -1 -14   25.60   15.50
  -3  -1 -14   13.10    3.20
   3   1 -14    7.40    1.90
   3  -1  14   11.00    3.30
  -3  -1 -14    7.90    3.80
  -3  -2  14  172.78   11.30
  -3  -2  14  189.98   25.20
   3   2  14  204.18    9.20
   3   2  14  177.18   11.20
  -3  -2  14  206.88   11.70
   3  -2 -14  183.28    8.40
  -3  -2  14  189.48   13.60
  -3  -2 -14  203.98   11.40
   3   2 -14  212.68   11.40
  -3  -2 -14  208.78   21.00
  -3  -2 -14  199.68   14.20
   3  -2  14  191.98   11.20
  -3   2  14  175.48    8.80
  -3  -3  14  103.09   10.40
   3   3  14   89.19    6.00
   3  -3 -14   92.89    6.00
  -3  -3  14   96.89   10.40
  -3  -3  14  118.19   11.40
  -3   3  14   98.69    6.40
  -3   3  14   85.69    6.10
   3   3 -14   93.29    6.00
   3  -4 -14  124.99    9.50
   3   4  14  118.89    6.70
   3  -4 -14  119.19    7.50
  -3  -4  14  117.19   11.80
  -3   4 -14  117.29    9.60
  -3  -4  14  134.39   11.80
  -3  -4  14  147.29   12.30
  -3  -4  14  132.79   13.70
  -3   4 -14  109.29    8.90
  -3  -4  14  100.99   10.80
  -3  -4  14  117.99   12.20
   3   4 -14  115.69    7.00
  -3   4  14  126.79    7.60
  -3   4  14  112.09    6.90
  -3   4  14  115.39    7.60
  -3  -4 -14  112.89    8.20
   3  -4  14  110.79    9.20
  -3   4  14  121.59    6.90
  -3  -5  14   26.80    6.40
   3  -5 -14   56.79    7.60
  -3  -5  14   39.60    8.10
  -3  -5  14   41.70    8.10
  -3   5 -14   26.80    5.10
  -3   5 -14   48.10    6.60
   3  -5 -14   33.50    4.70
  -3   5 -14   50.09    7.40
   3  -5 -14   43.40    4.80
  -3  -5  14   42.40    8.20
   3  -5  14   45.70    6.70
  -3   5  14   51.89    4.90
  -3   5  14   43.60    5.10
   3  -5  14   38.80    6.00
   3  -5  14   46.60    6.30
   3  -5  14   28.70    5.70
  -3   5  14   51.99    6.00
  -3  -5 -14   41.10    5.70
  -3  -6  14   75.29    8.90
  -3  -6  14   78.79    9.90
  -3  -6  14   73.89    9.80
  -3   6 -14   64.39    7.20
   3  -6 -14   95.59    6.00
   3  -6 -14   84.89    8.60
  -3  -6  14  105.49   11.60
  -3   6 -14   62.09    7.30
  -3   6 -14   82.09    7.80
   3  -6 -14  105.89    6.90
  -3   6  14   90.29    6.60
  -3   6  14   91.59    6.10
   3  -6  14   90.69    6.90
   3  -6  14   79.69    7.80
   3  -6  14   94.09    9.00
   3  -6  14   95.39    7.70
  -3   7 -14   87.99    5.20
   3  -7 -14   98.39    5.20
   3  -7 -14  101.99    6.00
  -3   7 -14   85.99    6.10
  -3  -7  14   61.39    7.10
  -3  -7  14   93.19    7.10
  -3   7 -14   84.39    7.40
  -3  -7  14   77.39    7.70
   3  -7  14   97.29    5.70
  -3   7  14   91.49    6.00
  -3   7  14   94.19    5.90
   3  -7  14   87.69    6.30
   3  -7  14   73.49    6.20
   3  -7  14   78.69    5.70
  -4   0 -14 1206.98   63.29
   4   0  14 1193.98   37.70
  -4   0  14 1229.88   47.40
  -4   0  14 1213.78   66.69
   4   0  14 1190.28   39.10
  -4   0  14 1166.48   37.70
  -4   0 -14 1202.18   45.40
  -4  -1  14   14.70    5.80
   4   1  14   18.70    3.70
   4   1  14   17.10    4.20
  -4  -1  14   21.10   22.60
  -4  -1  14   17.90    4.10
  -4  -1  14   19.60    4.40
   4   1 -14   21.10    3.80
  -4   1  14   14.00    3.20
  -4  -1 -14   17.30    5.70
  -4  -1 -14   14.30    3.60
  -4  -1 -14   16.60   20.70
   4  -1  14   21.20    4.60
   4   2  14   64.29    7.50
   4   2  14   77.29    6.00
  -4  -2  14   64.59    9.50
  -4  -2  14   55.39   26.40
  -4  -2  14   92.39    9.60
   4  -2 -14   52.79    4.70
  -4  -2  14   84.79    9.50
   4  -2  14   75.99    8.50
  -4  -2 -14   59.19   18.50
  -4  -2 -14   79.49    8.50
   4   2 -14   64.19    5.40
  -4   2  14   60.49    5.40
  -4   2  14   71.99    6.00
  -4  -2 -14   71.79    7.80
   4   3  14    4.30    2.20
  -4  -3  14    0.50    2.60
  -4   3 -14    5.80    2.80
   4  -3 -14    2.00    2.80
  -4  -3  14   -2.60    3.00
  -4  -3  14   -5.40    3.50
   4  -3 -14    3.40    1.90
  -4  -3  14    1.80    3.20
  -4  -3  14    1.90    3.60
  -4  -3  14    3.10    4.00
  -4  -3 -14    2.30    2.90
  -4  -3 -14    3.80    3.70
   4  -3  14    6.00    3.20
  -4   3  14    5.70    2.70
  -4   3  14    4.00    2.30
  -4  -3 -14    3.30    2.60
   4   3 -14    4.20    2.00
  -4   3  14    1.40    2.20
  -4  -4  14   39.30    8.70
   4   4  14   15.00    3.60
   4  -4 -14   20.50    3.50
  -4  -4  14   18.90    6.10
  -4  -4  14   22.30    5.50
  -4   4 -14   31.00    6.10
  -4  -4  14   21.70    6.40
  -4  -4  14   29.80    6.30
   4  -4 -14   17.50    3.50
   4  -4 -14   14.40    4.20
  -4  -4 -14   23.50    4.40
  -4   4  14   26.60    4.50
   4  -4  14   29.00    5.50
  -4  -4 -14   18.20    4.60
  -4   4  14   20.40    3.60
  -4   4  14   21.60    3.90
  -4   4  14   23.90    4.10
  -4  -5  14   14.70    4.30
   4  -5 -14   20.60    4.60
  -4  -5  14   16.10    4.80
  -4  -5  14   16.10    7.70
  -4  -5  14   20.40    5.80
   4  -5 -14   18.80    3.40
  -4  -5  14   13.50    5.20
  -4   5 -14   20.10    4.50
  -4  -5 -14   11.90    3.10
  -4   5  14   21.20    3.90
  -4   5  14   13.30    3.10
  -4   5  14   14.30    3.20
  -4   5  14   21.80    4.10
   4  -5  14   21.70    4.60
  -4  -6  14   34.30    6.60
  -4  -6  14   25.20    5.50
  -4  -6  14   29.70    6.10
  -4   6 -14   22.90    4.20
   4  -6 -14   31.20    4.10
   4  -6 -14   34.10    5.40
  -4   6  14   32.10    4.60
  -4   6  14   31.10    5.90
   4  -6  14   32.30    4.80
  -4  -7  14    1.50    2.30
  -4  -7  14    2.90    2.10
  -4   7 -14   -1.60    1.00
  -5   0 -14   17.60    7.00
  -5   0 -14   18.70    7.30
  -5   0  14   24.10    5.80
  -5   0 -14   17.90   33.80
  -5   0  14   21.30    4.70
   5   0  14   14.90    4.70
  -5   0  14   20.10    4.40
  -5   0  14   23.60    8.80
  -5   0  14   18.50    5.10
  -5   0 -14   24.90    7.10
  -5   0  14    2.90   35.00
   5   1  14   43.40    8.30
  -5  -1  14   86.19   12.50
  -5   1 -14   53.59    8.10
  -5  -1  14   84.99   33.80
   5   1  14   53.69    7.70
  -5  -1  14   50.59    9.40
  -5  -1  14   45.20   10.10
  -5  -1  14   54.09    7.60
  -5  -1  14   54.79    7.80
  -5  -1  14   49.60    7.20
  -5  -1  14   67.29    9.40
  -5  -1 -14   54.69    8.50
  -5  -1 -14   58.79    9.60
  -5   1  14   49.00    6.40
  -5  -1 -14   58.99    9.30
  -5  -1 -14   59.69    7.60
  -5  -1 -14  101.09   29.00
   5  -1  14   44.50   10.10
  -5   1  14   51.29    7.00
   5   2  14    4.50    2.70
  -5  -2  14    4.50    3.50
  -5  -2  14    1.00    3.60
  -5  -2  14    5.00    3.80
  -5  -2  14    0.10    2.30
  -5  -2  14    6.40    4.60
  -5  -2  14    8.00    3.70
   5  -2 -14   -1.20    2.90
  -5  -2  14    7.90    5.20
  -5  -2  14    8.10   31.40
  -5   2 -14   10.30    3.20
   5   2  14    9.10    3.80
  -5   2  14    5.20    2.50
  -5   2  14    6.20    2.80
   5   2 -14    7.30    3.00
   5   2 -14    5.20    3.40
  -5  -2 -14   -6.20   19.50
  -5  -2 -14    1.00    2.70
  -5  -2 -14    0.60    3.00
  -5  -2 -14    6.30    3.60
  -5  -2 -14    3.80    2.60
  -5  -2 -14   11.10    4.00
  -5  -3  14   82.69   10.80
  -5  -3  14   81.49   12.00
  -5  -3  14   87.39   11.10
  -5  -3  14  103.19   12.30
   5  -3 -14   82.29    9.60
   5   3  14   64.99    8.60
  -5  -3  14   79.49    9.90
  -5   3 -14   90.59    8.90
  -5  -3  14   73.59    8.80
  -5  -3 -14   86.39    9.10
  -5   3  14   61.99    7.50
  -5   3  14   66.79    7.40
  -5  -3 -14   82.99   10.10
  -5  -3 -14   51.99    7.20
  -5  -3 -14   78.29    9.30
  -5   4 -14    9.50    3.10
  -5  -4  14   10.70    4.10
  -5  -4  14    8.40    4.40
  -5  -4  14   10.10    5.10
  -5  -4  14   12.90    5.30
  -5  -4  14    5.70    3.30
   5  -4 -14   12.50    4.00
  -5   4  14   13.40    3.70
  -5  -4 -14    7.20    3.30
  -5  -4 -14    8.40    3.10
  -5   4  14   10.70    3.00
  -5  -5  14   91.99   10.70
  -5   5 -14   86.29    6.60
  -5  -5  14   82.19    9.10
  -5  -5  14   99.29   11.20
  -5  -5  14  100.19    9.40
   5  -5 -14   89.19    9.10
  -5   5  14   90.59    6.50
  -5   5  14   87.79    7.00
  -5  -6  14    3.20    2.90
  -5   6 -14    2.20    1.80
  -5  -6  14    1.10    3.00
  -5  -6  14    3.40    5.70
   5  -6 -14    0.90    1.90
  -5   6  14    4.40    2.30
  -5   6  14   -0.20    2.00
  -6   0 -14   73.89   13.90
  -6   0 -14   80.89    8.70
  -6   0  14   78.49    8.50
  -6   0 -14   34.20   45.20
  -6   0  14   19.70   47.80
  -6   0 -14   68.09    8.20
  -6   0  14   72.49    8.90
  -6   0  14   88.79   10.60
  -6   0  14   65.49   13.60
  -6   0  14   71.29    8.30
   6   0  14   62.89    9.70
   6   0 -14   72.89    7.30
  -6  -1  14  111.29   14.70
  -6  -1  14  112.39   14.30
  -6  -1  14   40.00   44.20
  -6  -1  14  115.09   12.40
  -6  -1  14  119.79   15.70
   6   1  14   87.19   10.90
   6   1  14  115.39   11.60
  -6  -1  14  113.69   12.30
  -6  -1 -14  119.69   11.50
  -6  -1 -14  138.59   36.40
   6  -1  14  125.69   16.30
  -6  -1 -14  100.09   11.80
   6   1 -14  108.79   13.40
  -6   1  14   93.59   10.10
  -6  -1 -14  106.39   13.30
   6  -1  14   93.39   10.90
  -6   1  14  119.19   13.80
  -6  -2  14   69.09    8.60
  -6  -2  14   24.40   36.60
   6   2  14   77.19   10.40
  -6  -2  14   64.79    9.60
  -6  -2  14   57.39    9.20
  -6   2 -14   76.69    8.10
  -6  -2  14   66.19    9.50
  -6  -2  14   58.69    8.30
  -6  -2  14   58.29    7.60
  -6  -2  14   69.89    8.70
   6  -2 -14   67.09    8.30
  -6   2 -14   71.89   10.70
  -6   2  14   70.39    7.20
  -6  -2 -14   73.89    8.80
  -6   2  14   63.19    7.40
   6   2 -14   65.29    7.80
  -6  -2 -14   66.89    8.40
  -6  -2 -14   77.29    8.20
  -6   3 -14   59.09    6.80
   6   3  14   30.80    7.00
  -6  -3  14   52.29    8.50
  -6  -3  14   39.40    6.90
  -6  -3  14   35.90    6.40
  -6  -3  14   42.10    7.80
  -6  -3  14   41.00    6.40
  -6  -3  14   50.39    7.60
   6  -3 -14   48.10    7.20
  -6  -3 -14   40.60    5.90
   6   3 -14   46.90    6.80
  -6   3  14   44.00    5.60
  -6  -3 -14   43.00    6.80
  -6  -3 -14   59.19    8.20
  -6   3  14   29.20    5.10
   6  -4 -14    5.10    2.90
  -6  -4  14    6.30    2.70
  -6  -4  14    9.20    4.20
  -6  -4  14   -0.70    3.50
  -6  -4  14    8.00    3.10
  -6  -4  14    3.10    4.00
  -6   4 -14    6.90    2.50
  -6  -4 -14   11.70    4.00
  -6   4  14    7.00    3.10
  -6   4  14    9.90    3.10
   6   4 -14   14.20    5.20
  -6  -4 -14    8.60    3.30
  -6  -4 -14   14.70    3.70
  -6  -5  14    7.60    3.10
  -6  -5  14    1.40    3.30
  -6  -5  14    5.90    3.40
   6  -5 -14    1.90    2.40
  -6   5 -14   -0.20    1.50
  -6  -5 -14   -1.10    2.00
  -6   5  14    2.70    2.60
  -6   5  14    1.70    3.90
   7   0  14   20.40    4.40
  -7   0  14   10.90    4.00
  -7   0  14    4.50    3.60
  -7   0 -14   11.20    3.70
   7   0  14    3.70    6.90
  -7   0 -14   10.70    3.80
  -7   0  14    9.80    4.40
  -7   0  14   14.70    4.10
  -7  -1  14  255.37   21.10
  -7  -1  14  253.37   15.50
  -7  -1  14  225.08   22.80
   7   1  14  241.78   18.90
  -7   1 -14  247.88   16.70
  -7  -1 -14  248.08   15.40
   7  -1  14  266.27   16.00
  -7   1  14  250.57   14.50
  -7  -1 -14  258.17   15.70
  -7   1  14  241.68   14.90
   7  -2 -14   37.20    5.90
  -7  -2  14   40.20    6.10
  -7   2 -14   30.00    5.60
  -7  -2  14   45.50    7.90
  -7  -2  14   30.30    5.50
  -7  -2  14   27.30    6.40
  -7  -2  14   36.50    6.30
  -7   2 -14   31.20    5.40
   7  -2  14   38.40    5.80
  -7   2  14   28.70    5.40
   7   2 -14   42.20    6.20
  -7   2  14   25.60    4.70
  -7  -2 -14   28.30    5.20
  -7  -2 -14   38.60    6.20
  -7  -2 -14   25.40    5.20
  -7  -3  14   24.90    4.70
   7  -3 -14   15.70    4.10
  -7  -3  14   18.60    4.90
  -7   3 -14   18.70    3.90
  -7  -3  14   14.40    4.10
  -7  -3  14   25.30    5.90
  -7  -3  14   20.70    4.90
  -7  -3 -14   24.60    5.00
  -7  -3 -14   26.30    4.70
  -7   3  14   15.50    4.20
  -7  -3 -14   21.90    4.60
   7   3 -14   27.30    5.60
  -7   3  14   18.50    4.00
  -7   4 -14    4.50    2.20
  -7  -4  14    4.90    4.20
   7  -4 -14   13.50    4.50
  -7  -4  14   11.90    4.20
  -7  -4  14    8.00    2.40
  -7   4  14    6.50    2.90
  -7  -4 -14    7.40    2.90
  -7  -4 -14    7.10    2.50
  -7   4  14    5.90    2.90
  -7  -4 -14    9.90    3.10
   7   4 -14    4.60    2.80
   7   4 -14    4.00   12.30
  -8   0 -14   73.59    8.00
   8   0  14   68.79    8.70
  -8   0  14   76.39    7.90
  -8   0  14   65.29    8.40
  -8   0  14   69.89   11.00
  -8   0 -14   95.39    8.40
  -8  -1  14    1.10    2.90
  -8  -1  14    5.40    3.60
  -8  -1  14    6.50    3.00
   8   1  14   10.10    3.70
   8   1  14    5.40    2.70
  -8   1 -14   10.50    3.50
  -8  -1  14    1.40    3.20
  -8  -1 -14    6.10    3.20
  -8   1  14    7.50    3.40
   8  -1  14    8.80    2.90
  -8   1  14    2.60    2.80
   8   1 -14    5.60    4.40
  -8   1  14    5.00    3.60
  -8  -1 -14    7.00    3.30
   8   1 -14    1.20    2.20
   8  -2 -14   -2.30    1.90
  -8  -2  14    0.50    3.00
   8   2  14    8.90   15.50
  -8  -2  14    5.30    3.00
  -8  -2  14    2.50    3.50
  -8  -2  14    1.00    2.50
  -8   2  14    4.60    2.80
  -8   2  14   -0.50    2.50
   8   2 -14    2.70    4.00
   8  -2  14    0.70    1.90
  -8  -2 -14    2.10    2.40
   8   2 -14    1.60    2.20
  -8  -2 -14   -6.30    5.50
  -8  -2 -14    0.60    2.80
   8  -3 -14   -1.20    2.00
  -8  -3  14   -0.60    2.00
   8   3  14    2.80    2.10
  -8  -3  14   -0.50    2.50
  -8   3 -14    0.10    1.70
  -8  -3  14   -0.30    2.90
   8   3 -14   -1.40    2.70
  -8  -3 -14   -1.10    1.40
  -8   3  14    2.20    2.40
  -8  -3 -14   -1.40    2.90
   0   0  15    1.40    1.50
   0   1  15   -0.10    1.30
   0   1  15    2.00    1.60
   0   1 -15    1.10    1.20
   0   1 -15    0.90    1.30
   0  -2  15 1758.02   50.79
   0   2  15 1732.13   48.30
   0   2 -15 1722.53   47.60
   0   2 -15 1738.03   47.70
   0  -3  15   -0.10    2.00
   0  -3  15    0.60    3.00
   0   3 -15    0.60    1.20
   0   3  15    5.10    2.30
   0   3 -15    0.40    1.10
   0  -3  15    1.90    3.00
   0   4 -15   12.40    2.70
   0   4  15   12.60    3.10
   0   4  15   13.50    3.40
   0  -4  15   10.40    4.50
   0  -4  15   10.20    4.20
   0   4 -15    6.60    2.10
   0  -4 -15   12.90    2.80
   0  -5  15   -2.70    3.00
   0  -5 -15    1.10    2.40
   0   5  15   -1.10    2.20
   0  -5  15    1.80    3.20
   0  -5  15   -3.40    3.00
   0  -5  15   -0.10    3.60
   0  -5 -15    0.40    1.70
   0   5 -15    0.30    1.70
   0  -5  15    5.80    3.70
   0  -5 -15    2.60    2.00
   0  -6  15   76.79   10.00
   0  -6  15  101.29   12.00
   0  -6 -15   99.59    7.20
   0   6  15   96.69    6.90
   0   6 -15  106.39   10.80
   0  -6 -15   88.59    8.50
   0  -6  15   90.89    9.40
   0  -6  15  126.79   10.50
   0  -6 -15   94.59    6.60
   0  -6  15   84.29    9.80
   0  -7  15    1.90    3.30
   0  -7  15   -1.10    3.00
   0  -7 -15    1.30    2.00
   0  -7  15   -2.90    3.50
   0  -7  15   -3.80    2.90
   0  -7  15    3.30    3.50
  -1   0 -15    3.40    3.50
   1   0  15    0.00    1.40
   1   0  15    3.10    1.70
  -1   0  15    1.00    1.40
   1   1  15   60.69    4.80
  -1  -1  15   39.30    4.90
  -1  -1  15   54.19   18.60
  -1  -1  15   29.50    5.90
   1   1  15   42.10    4.20
  -1   1  15   35.90    4.20
  -1  -1 -15   48.60   13.50
  -1  -1 -15   42.60    6.20
   1   1 -15   41.90    3.50
   1  -1  15   49.99    5.30
   1   1 -15   48.50    3.70
  -1  -2  15   97.59    7.20
   1   2  15  110.59    6.20
   1  -2  15   98.09    7.40
   1   2 -15  102.49    5.60
  -1  -2 -15  100.49    8.30
  -1   2  15  103.09    6.70
   1   2 -15  112.29    5.90
  -1  -3  15  107.09   15.50
  -1  -3  15  123.89   11.50
  -1   3 -15  108.89    6.50
   1   3  15  116.79    7.40
   1  -3 -15   98.09    6.10
  -1   3 -15  107.49    6.60
  -1  -3  15  116.79    8.70
  -1  -3 -15   92.89    7.40
   1  -3  15  108.39    8.30
  -1   3  15   95.29    6.00
  -1   3  15  103.89    7.30
  -1  -3 -15  105.69   15.80
   1   3 -15  109.49    6.30
   1   3 -15  102.69    5.90
   1  -4 -15  442.96   16.20
  -1   4 -15  450.35   17.20
  -1  -4  15  414.26   20.80
   1  -4 -15  465.15   16.90
  -1  -4  15  401.86   20.80
  -1  -4  15  361.26   19.40
  -1   4 -15  428.16   16.70
  -1  -4  15  421.76   21.40
   1   4  15  457.95   16.70
  -1  -4  15  465.75   20.50
   1  -4 -15  439.56   18.80
  -1  -4 -15  441.56   18.50
   1  -4  15  443.26   20.70
   1  -4  15  441.16   20.10
   1  -4  15  387.56   20.00
   1  -4  15  405.96   20.20
  -1   4  15  451.25   18.40
  -1   4  15  442.06   17.70
   1   4 -15  444.86   15.90
   1   4 -15  468.25   16.60
   1  -5 -15   54.49    7.30
  -1  -5  15   71.89   10.20
  -1   5 -15   55.59    6.60
  -1   5 -15   54.39    8.00
  -1  -5  15   43.70    8.00
   1  -5 -15   52.29    5.80
   1   5  15   52.29    6.00
  -1  -5  15   57.89    8.10
   1  -5 -15   51.59    5.60
  -1  -5  15   50.99    8.10
  -1  -5  15   49.10    8.30
   1  -5  15   60.29    7.50
   1  -5  15   52.49    7.90
   1   5 -15   51.49    5.80
   1  -5  15   56.09    8.20
  -1   5  15   49.70    7.00
   1  -5  15   63.59    8.50
   1  -5  15   74.39   10.10
  -1  -5 -15   53.79    6.60
  -1  -5 -15   56.79    5.80
  -1  -6  15   -0.60    3.40
   1  -6 -15    4.70    2.40
  -1  -6  15   -0.20    3.50
  -1   6 -15   -0.60    3.70
   1  -6 -15    0.90    1.60
  -1  -6  15    8.60    4.00
  -1  -6  15    0.30    3.40
  -1  -6  15    9.20    4.50
   1  -6 -15    0.40    2.40
   1  -6  15    2.80    2.90
  -1   6  15    3.80    2.40
   1  -6  15   10.00    4.10
  -1  -6 -15   -1.50    2.20
  -1  -6 -15    3.10    2.00
   1  -6  15    3.30    3.90
   1  -6  15    4.20    3.60
   1  -6  15    3.10    3.30
  -1   6  15    9.20    3.00
  -1   7 -15    9.80    3.50
  -1  -7  15   11.10    4.60
  -1  -7  15    8.30    5.60
  -1  -7  15    8.70    3.20
   1  -7 -15   11.60    3.20
  -1  -7  15    7.20    3.30
  -1  -7  15   20.70    5.90
   1  -7  15   12.40    3.60
  -1   7  15   13.30    2.80
   1  -7  15   11.00    3.40
   1  -7  15    0.20    3.10
   1   7 -15   10.70    4.70
   1  -7  15    9.50    4.30
  -1  -7 -15    8.60    2.10
  -2   0  15   -0.20    3.40
   2   0  15   -0.40    1.30
  -2   0 -15   -0.30    2.80
  -2   0  15    3.30    1.90
   2   0  15    0.40    1.60
  -2   0 -15    4.40   15.10
   2   1  15    9.00    2.40
  -2  -1  15   35.40   19.10
  -2  -1  15    7.40    2.70
   2   1  15    8.00    2.60
   2  -1  15    9.50    2.80
   2   1 -15    5.90    1.70
   2   1 -15   12.20    2.40
  -2  -1 -15   13.80    4.60
  -2  -1 -15    6.30   13.60
   2   2  15  456.05   16.20
   2   2  15  434.66   17.30
  -2  -2  15  458.95   18.80
   2   2 -15  479.85   15.90
  -2  -2 -15  455.65   19.00
  -2  -2 -15  475.65   28.20
   2  -2  15  444.76   18.30
   2   2 -15  462.45   15.80
   2  -3 -15   11.70    2.50
  -2  -3  15   13.90    3.80
  -2  -3  15   19.20    5.20
   2   3  15   17.30    3.10
  -2  -3  15    8.70    4.20
   2   3 -15   13.20    2.70
  -2   3  15   19.90    4.00
  -2   3  15   14.80    5.10
  -2  -3 -15    9.80    9.90
  -2   3  15   16.70    3.10
   2   3 -15   15.90    2.80
  -2  -4  15    0.80    2.70
  -2  -4  15    6.20    3.70
   2   4  15    3.30    3.20
  -2  -4  15    5.50    4.40
   2  -4 -15    2.60    2.10
  -2  -4  15    4.30    5.00
   2  -4 -15    3.50    2.90
   2  -4 -15    2.00    3.10
  -2   4  15    1.70    2.80
   2   4 -15    1.70    1.40
  -2   4  15    2.30    2.90
  -2  -4 -15    4.00    2.50
  -2   4  15    2.60    3.10
  -2   4  15   -0.70    2.50
   2  -4  15    3.40    4.10
   2  -4  15    2.80    3.50
   2  -4  15    2.70    3.80
   2  -5 -15    7.80    2.50
  -2  -5  15    0.60    4.80
  -2  -5  15    8.80    5.00
   2   5  15    4.60    3.30
   2  -5 -15    2.70    3.90
  -2  -5  15    7.90    5.70
  -2  -5  15    4.20    4.40
   2  -5  15    4.20    4.10
  -2  -5 -15    3.30    3.70
  -2   5  15   11.20    3.40
  -2   5  15    2.60    4.10
   2  -5  15    0.50    3.70
   2   5 -15    4.40    2.00
   2  -5  15    5.60    5.00
   2  -5  15    8.10    6.50
   2  -6 -15   14.10    2.90
  -2   6 -15   14.40    4.30
   2  -6 -15   22.00    4.60
  -2  -6  15   15.50    5.00
  -2   6 -15   15.60    4.70
   2  -6 -15   14.70    3.40
  -2  -6  15   14.50    4.50
  -2  -6  15   14.90    5.60
  -2  -6  15   18.40    5.70
   2  -6  15   14.10    4.30
   2  -6  15   13.10    3.60
   2  -6  15   10.80    3.90
  -2   6  15   11.00    2.80
   2  -6  15   17.50    5.50
  -2   6  15   16.60    3.70
  -2   7 -15    1.90    2.00
  -2  -7  15    7.00    3.60
  -2  -7  15    2.70    4.00
  -2   7 -15    0.30    3.20
   2  -7 -15    5.80    2.10
  -2   7 -15    2.80    2.90
  -2  -7  15    5.40    3.20
   2  -7 -15    5.20    2.20
  -2  -7  15    2.80    2.80
   2  -7  15    1.20    2.50
   2  -7  15    9.20    4.90
   2  -7  15    5.20    2.70
   2  -7  15    1.40    1.90
   2  -7  15    2.60    2.80
  -2   7  15    3.40    2.40
  -2   7  15    3.80    2.50
  -3   0  15    2.20   23.60
  -3   0  15    0.10    1.50
  -3   0 -15    5.00   19.20
   3   0  15    4.00    2.70
  -3   0 -15    3.20    3.90
   3   0  15    1.70    1.70
  -3   0  15    8.20    4.50
  -3  -1  15  152.98    9.80
  -3  -1  15  164.78   13.60
   3   1  15  171.18    8.90
   3   1  15  185.78   10.30
  -3  -1  15  138.69   24.40
  -3  -1  15  157.98    9.80
  -3  -1 -15  149.29   21.20
  -3  -1 -15  177.28   12.40
   3  -1  15  179.58   10.30
   3   1 -15  174.18    8.40
   3   2  15   -0.60    1.40
  -3  -2  15    1.40    2.90
   3  -2 -15    0.10    1.40
   3   2  15    3.70    2.40
  -3  -2  15   -0.20    2.00
  -3  -2  15    5.10   20.50
   3  -2  15    1.40    2.30
  -3   2  15    2.70    2.10
  -3  -2 -15   -0.20    1.80
  -3  -2 -15    4.40   14.10
   3   2 -15    0.30    1.30
  -3   2  15   10.20    2.60
  -3  -3  15    8.00    3.50
  -3  -3  15   11.90    4.70
   3   3  15   12.10    2.80
   3  -3 -15   11.10    2.50
  -3  -3  15   15.60    4.80
   3   3 -15   14.10    2.90
  -3   3  15   16.30    3.20
  -3   3  15   13.10    2.90
  -3   4 -15    3.80    3.40
  -3  -4  15    9.70    4.60
   3  -4 -15    3.10    2.80
  -3   4 -15    1.00    3.00
  -3  -4  15    0.20    2.70
  -3  -4  15    6.60    4.00
   3  -4 -15    3.00    1.80
  -3  -4  15   -0.10    3.60
   3   4  15    1.90    2.10
  -3  -4  15    6.60    4.20
  -3  -4  15    1.50    3.70
   3   4 -15   -0.10    1.50
  -3   4  15    4.00    2.30
   3  -4  15    4.20    3.30
  -3  -4 -15    5.10    2.60
  -3   4  15    6.50    2.50
  -3   4  15    3.40    2.40
   3  -5 -15   -2.70    2.40
  -3  -5  15   11.60    5.10
  -3   5 -15    2.30    2.90
  -3  -5  15   -0.60    3.80
  -3  -5  15    4.60    4.40
  -3   5 -15    8.00    3.60
   3  -5 -15    0.10    1.40
   3  -5 -15    5.70    2.30
  -3  -5  15    5.10    4.40
   3  -5  15    8.40    4.10
  -3  -5 -15    1.20    2.70
   3  -5  15    6.10    3.30
  -3   5  15    9.00    3.10
   3  -5  15    0.10    2.70
  -3   5  15    5.30    2.50
  -3   6 -15   12.10    3.60
  -3  -6  15   13.50    4.80
   3  -6 -15    8.90    2.70
  -3   6 -15   16.20    4.10
   3  -6 -15    7.90    3.30
  -3   6 -15    8.50    3.00
   3  -6 -15   14.50    2.80
  -3  -6  15    8.50    4.20
  -3  -6  15    9.10    4.70
  -3  -6  15   11.40    5.90
   3  -6  15    8.90    3.30
  -3   6  15   19.20    3.70
   3  -6  15   21.90    4.40
   3  -6  15   12.60    3.30
  -3   6  15   18.10    3.10
   3  -6  15   17.40    4.60
  -3   7 -15    9.60    2.20
   3  -7 -15    6.50    3.60
  -3  -7  15   12.10    3.50
  -3   7 -15   10.00    2.70
  -3  -7  15    7.20    3.10
   3  -7 -15   11.70    2.60
  -3  -7  15   13.80    5.00
  -3   7  15   12.50    2.70
   3  -7  15   11.70    2.60
  -3   7  15   12.60    2.80
   3  -7  15    7.20    2.50
  -4   0 -15   -2.20    6.80
   4   0  15   -1.00    2.00
  -4   0  15    2.80    2.30
   4   0  15    4.00    2.90
  -4   0  15  -13.80   27.10
  -4   0 -15    2.70   24.60
  -4   0  15   -3.20    4.60
  -4  -1  15   63.39   10.50
  -4  -1  15   65.29    7.70
  -4  -1  15   67.09   27.60
   4   1  15   59.19    6.40
  -4  -1  15   59.79    7.30
   4   1  15   67.69    8.10
   4  -1  15   60.49    7.50
  -4   1  15   63.19    6.60
  -4  -1 -15   39.70   22.10
  -4  -1 -15   73.49   10.40
  -4   1  15   66.39    6.90
   4   1 -15   58.59    6.00
   4  -2 -15   -0.20    1.50
  -4  -2  15   11.80   26.30
  -4  -2  15    1.80    3.10
   4   2  15    2.90    2.10
  -4  -2  15    2.00    4.00
  -4  -2  15    2.30    2.50
   4   2  15    2.20    2.70
  -4  -2  15    6.20    5.10
  -4  -2  15    3.80    3.80
  -4  -2 -15   11.90   17.20
  -4   2  15    2.50    2.30
  -4  -2 -15    5.50    3.30
  -4  -2 -15    0.90    2.40
  -4  -2 -15   -0.50    1.90
  -4   2  15    5.00    2.30
   4  -2  15    0.50    2.60
   4   2 -15    3.30    1.90
  -4  -2 -15    3.30    3.10
  -4  -3  15   19.00    5.00
   4   3  15   19.90    3.80
  -4  -3  15   18.20    5.10
  -4  -3  15   17.60    5.80
  -4  -3  15   10.30    4.60
  -4  -3  15   21.20    4.60
   4   3  15   24.30    5.30
   4  -3 -15   16.20    3.10
  -4  -3  15   15.50    4.90
   4  -3 -15   22.30    4.80
  -4   3 -15   26.30    4.80
  -4   3  15   21.20    4.00
  -4  -3 -15   24.80    4.80
   4   3 -15   23.40    3.90
  -4   3  15   21.30    4.20
   4  -3  15   27.40    5.00
  -4  -3 -15   19.30    4.10
  -4   3  15   26.70    4.10
   4  -4 -15  122.29   11.60
   4   4  15  127.79    7.70
  -4  -4  15  123.29   13.90
   4  -4 -15  127.89    7.60
  -4  -4  15  139.29   14.50
  -4   4 -15  128.89    9.30
  -4  -4  15  135.09   12.20
  -4  -4  15  121.39   12.20
  -4  -4  15  118.79   12.10
  -4   4  15  109.29   11.80
  -4   4  15  111.49    8.60
  -4  -4 -15  120.39    8.70
  -4  -4 -15  125.59   11.70
   4   4 -15  129.89    9.30
   4  -4  15  127.59    9.30
  -4   4  15  121.79    8.10
  -4  -5  15  280.97   18.00
  -4   5 -15  240.88   12.90
  -4  -5  15  255.37   16.80
   4  -5 -15  248.28   13.90
  -4  -5  15  209.28   23.10
   4  -5 -15  250.87   11.30
  -4  -5  15  267.47   17.30
  -4  -5  15  239.68   15.10
  -4  -5 -15  237.68   13.40
   4  -5  15  257.27   13.10
  -4   5  15  238.28   11.60
  -4   5  15  220.98   13.00
  -4   5  15  239.38   12.30
  -4   5  15  228.78   11.80
  -4  -6  15   14.70    6.40
  -4  -6  15   23.50    5.80
  -4  -6  15   12.90    5.80
   4  -6 -15   17.20    4.40
  -4   6 -15   13.20    3.50
   4  -6 -15   16.60    3.20
  -4   6  15   14.20    3.30
   4  -6  15   11.80    3.10
  -4   6  15   15.70    3.10
  -5   0  15    4.50    6.80
  -5   0  15  -35.40   33.70
  -5   0 -15   -1.60    4.80
  -5   0 -15   -2.10    2.60
  -5   0  15    5.90    3.20
  -5   0 -15   -2.50    2.40
  -5   0 -15  -11.40   32.80
  -5   0  15   -0.80    2.10
   5   0  15   -0.80    2.80
  -5   0  15    3.30    3.70
  -5  -1  15    3.60    3.10
   5   1  15    2.20    2.40
  -5  -1  15    0.70    2.70
  -5  -1  15    3.40    4.80
  -5  -1  15    0.30    2.80
  -5  -1  15   -0.70    3.00
  -5  -1  15  -15.20   34.50
   5   1  15   -1.60    3.00
  -5  -1  15    6.80    4.10
  -5   1  15    4.80    2.80
  -5  -1 -15    1.90    2.90
  -5  -1 -15    2.40    2.40
  -5  -1 -15   -0.30    2.40
   5  -1  15    5.50    3.40
  -5   1  15    2.00    2.40
   5   1 -15    2.90    2.60
  -5  -1 -15  -11.50   27.40
  -5  -2  15   14.30    4.60
  -5  -2  15   19.20    5.10
   5  -2 -15   23.20    5.00
  -5  -2  15   18.50    4.70
  -5  -2  15   16.00    5.00
  -5  -2  15   17.20    6.60
   5   2  15   17.60    4.00
  -5  -2  15   17.20    4.50
   5   2  15   19.20    5.20
  -5  -2  15   25.80    6.20
  -5   2  15   14.90    3.40
  -5  -2 -15   25.10    4.80
  -5  -2 -15   20.10    4.90
  -5   2  15   16.20    3.90
  -5  -2 -15   40.70   20.20
  -5  -2 -15   13.60    4.10
   5   2 -15   27.40    4.70
   5   2 -15   15.80    4.20
  -5  -2 -15   17.90    4.60
  -5  -3  15   13.30    4.70
   5  -3 -15    9.30    3.60
   5   3  15   11.10    3.60
   5   3  15   10.70    4.30
  -5  -3  15   18.80    5.80
  -5  -3  15    9.50    4.50
  -5  -3  15   14.80    4.80
  -5  -3  15   13.00    5.10
  -5   3 -15   17.00    4.00
  -5  -3  15   17.40    4.80
  -5   3  15   13.50    3.30
   5   3 -15   11.30    4.30
  -5  -3 -15   12.00    3.80
  -5  -3 -15   22.60    5.20
  -5   3  15   11.80    3.70
  -5  -3 -15    7.70    3.80
  -5  -4  15   11.90    4.20
   5  -4 -15    4.30    2.80
  -5  -4  15    2.50    4.20
  -5   4 -15    7.70    2.70
  -5  -4  15   10.50    4.40
  -5  -4  15   -1.40    2.60
  -5  -4  15   -5.80    3.10
  -5  -4 -15    8.60    3.10
  -5  -4 -15    0.50    2.50
  -5   4  15    3.40    2.20
  -5   4  15    1.90    2.50
  -5   5 -15  173.38    9.40
  -5  -5  15  171.98   13.00
   5  -5 -15  172.38   10.80
   5  -5 -15  161.08    9.50
  -5  -5  15  168.38   12.90
  -5  -5  15  176.18   11.90
  -5  -5  15  172.98   11.00
  -5  -5 -15  168.88    9.70
  -5   5  15  177.68    9.10
  -5   5  15  160.58    9.60
  -5   6 -15   35.50    4.10
  -5  -6  15   30.80    5.10
   5  -6 -15   34.30    4.50
  -5  -6  15   30.30    5.10
  -5  -6  15   28.40    5.60
  -5   6  15   24.60    4.00
  -5   6  15   29.70    4.30
  -6   0 -15    5.00    4.70
  -6   0  15    2.30    3.60
  -6   0 -15   -0.70    3.20
  -6   0 -15    2.30   45.50
  -6   0  15  -12.10    7.00
   6   0  15    1.70    3.50
  -6   0  15   -2.30    3.10
  -6   0  15   99.59   50.29
  -6   0 -15   -4.20    5.90
  -6  -1  15   -2.90   44.70
  -6  -1  15   23.40    5.10
  -6  -1  15   17.00    5.40
  -6  -1  15   17.90    4.70
  -6   1 -15   10.00    4.10
   6   1  15   14.40    5.60
  -6  -1  15   14.40    4.70
  -6  -1  15   33.00   14.30
   6   1  15   24.60   10.20
  -6  -1 -15   66.99   37.20
  -6  -1 -15   14.90    4.10
  -6   1  15   17.40    4.60
   6  -1  15   15.80    4.10
  -6  -1 -15   22.10    5.00
   6  -1  15   10.80    5.40
  -6  -1 -15   15.40    4.20
  -6   1  15   13.60    3.70
   6   1 -15   16.40    4.40
  -6  -2  15   59.49    8.10
  -6  -2  15   73.19   10.10
   6   2  15   52.39    9.00
  -6  -2  15   54.39    7.90
  -6   2 -15   73.29    7.90
   6  -2 -15   62.79    7.80
  -6  -2  15   61.79    9.30
  -6  -2  15   78.19    9.60
  -6  -2  15   60.89    8.20
  -6  -2 -15   67.09    8.60
  -6  -2 -15   64.29    7.50
  -6  -2 -15   72.99    8.70
  -6   2  15   61.39    6.80
  -6   2  15   49.80    6.90
   6   2 -15   63.99    7.90
  -6  -3  15   -3.70    3.50
  -6  -3  15   -2.40    3.30
   6   3  15    2.30    4.30
  -6  -3  15    4.00    4.10
  -6  -3  15    1.00    2.90
   6  -3 -15    3.40    2.90
  -6  -3  15   -0.10    2.30
  -6  -3  15    4.40    3.10
  -6   3 -15   -3.40    1.60
   6   3 -15    3.40    3.20
  -6   3  15   -0.10    2.40
  -6  -3 -15    1.60    2.60
  -6  -3 -15    3.60    3.20
  -6  -3 -15    2.20    2.70
  -6   3  15    0.10    2.20
  -6  -4  15    4.70    3.70
  -6  -4  15    7.30    4.00
   6  -4 -15    4.70    2.70
  -6  -4  15    7.20    2.90
  -6  -4  15    5.70    4.00
  -6   4 -15    6.00    2.60
  -6  -4  15    5.90    3.20
  -6   4  15    3.80    2.80
   6   4 -15    7.00    4.20
  -6   4  15    8.40    3.10
  -6  -4 -15    5.20    2.90
  -6  -4 -15    6.20    2.90
  -6  -4 -15    5.10    2.70
  -6  -5  15   47.70    6.90
  -6  -5  15   63.69    6.60
  -6   5 -15   62.79    5.20
   6  -5 -15   57.19    6.70
  -6  -5  15   56.09    6.60
  -6  -5  15   62.79    8.10
  -6  -5 -15   60.89    6.30
  -6   5  15   55.19    6.20
  -6   5  15   79.99    7.20
  -7   0 -15    0.80    3.40
  -7   0  15    1.80    3.50
  -7   0 -15    4.60    3.60
  -7   0  15    2.40    2.90
   7   0 -15   -1.10    2.30
   7   0  15   -1.90    4.20
   7   0  15    0.00    2.80
  -7   0  15    2.80    3.40
   7   1  15   49.99   12.70
  -7  -1  15   58.59    7.20
  -7   1 -15   54.69    7.10
  -7  -1  15   66.19   11.80
  -7  -1  15   63.29    7.70
  -7  -1  15   85.59   10.50
  -7  -1 -15   59.19    7.10
   7  -1  15   67.49    7.40
  -7  -1 -15   56.99    7.40
   7   1 -15   70.79    8.10
  -7  -1 -15   61.69    7.40
  -7   1  15   55.69    8.10
  -7   1  15   66.99    7.40
  -7   1  15   76.09   11.00
  -7  -2  15   10.80    3.90
   7  -2 -15    7.80    3.40
  -7   2 -15    7.90    3.30
  -7  -2  15    5.40    3.30
  -7  -2  15    7.00    4.30
  -7  -2  15   10.40    3.50
  -7  -2  15    5.00    4.00
  -7   2 -15   17.20    4.50
  -7  -2 -15   10.50    3.40
  -7   2  15    9.30    3.40
  -7  -2 -15   11.50    3.70
  -7   2  15   18.80    4.80
   7  -2  15   10.00    3.70
  -7  -2 -15   11.00    3.80
   7   2 -15    9.50    3.80
  -7  -3  15   36.70    6.10
  -7  -3  15   40.40    7.10
  -7   3 -15   38.20    5.40
   7  -3 -15   39.90    5.60
  -7  -3  15   48.60    6.10
  -7  -3  15   47.80    7.80
  -7  -3  15   36.10    5.80
  -7  -3 -15   36.90    5.90
  -7  -3 -15   45.50    5.80
   7   3 -15   58.99    7.60
  -7   3  15   47.60    5.80
  -7  -3 -15   28.10    5.30
  -7   3  15   44.00    6.20
  -7  -4  15    5.20    2.70
   7  -4 -15    2.80    2.60
  -7  -4  15   10.80    3.90
  -7   4 -15    8.30    2.60
  -7  -4  15   14.60    4.10
  -7  -4  15   10.80    2.70
  -7   4  15    8.10    2.80
  -7  -4 -15    8.20    2.90
  -7  -4 -15   10.80    2.80
  -7   4  15    7.10    2.90
  -7  -4 -15    7.50    2.80
   7   4 -15   13.10    4.80
   7   4 -15    7.30    2.50
  -8   0  15    1.50    2.60
  -8   0  15   -2.30    2.50
  -8   0 -15   -3.60    1.80
   8   0  15    3.10    2.10
  -8   0 -15   -1.00    2.20
  -8   0  15    1.80    3.20
   8   1  15    1.40    3.00
  -8   1 -15    1.10    2.60
  -8  -1  15    8.60    3.70
  -8  -1  15    4.90    2.50
  -8  -1  15   -2.60    2.80
  -8  -1  15    2.90    3.00
   8   1  15   -1.20    1.70
  -8   1  15    2.70    2.80
   8  -1  15    2.40    2.00
  -8  -1 -15   -1.80    2.20
  -8  -1 -15    1.70    2.50
  -8   1  15    0.00    2.40
  -8   1  15    2.60    2.90
   8   1 -15    1.00    1.90
  -8  -2  15    2.40    2.90
   8   2  15   -1.00    2.10
  -8  -2  15    2.40    2.80
  -8  -2  15    0.30    2.40
  -8  -2  15    1.00    2.30
   8   2 -15   -2.40    3.60
   8   2 -15    2.70    2.10
  -8   2  15   -3.80    2.20
   8  -2  15   -4.10    1.50
  -8  -2 -15   -0.80    2.20
  -8  -2 -15    0.60    2.00
  -8  -2 -15   -1.20    1.90
  -8   2  15   -1.10    2.40
   8   3  15    0.80    1.90
  -8  -3  15   -0.20    1.50
   8   3  15   -0.50    3.50
   8  -3 -15    2.00    2.20
  -8   3 -15    0.40    1.70
  -8  -3  15    3.40    2.50
  -8  -3  15    2.10    2.10
  -8  -3 -15    1.30    1.80
  -8   3  15    1.20    2.30
   8   3 -15    0.10    4.00
   8   3 -15    2.70    1.80
  -8  -3 -15    2.00    1.70
  -8  -3 -15    3.40    2.30
   0   0  16 2628.94   71.59
   0  -1  16   -1.00    1.50
   0   1  16    2.00    1.50
   0   1  16    0.00    1.40
   0  -2  16 3841.82  103.09
   0   2  16 3792.22  100.49
   0   2 -16 3797.42   99.59
   0  -3  16    2.20    2.60
   0  -3 -16    0.90    1.70
   0   3  16   -0.40    2.80
   0   3 -16   -0.60    1.10
   0  -3  16   -3.60    2.70
   0  -3  16    1.80    2.90
   0   3  16   -0.30    1.90
   0   3 -16   -0.90    1.20
   0   4  16    2.70    2.50
   0  -4  16    4.50    3.60
   0  -4  16   -2.80    3.20
   0  -4 -16    3.00    1.90
   0   4  16    5.00    2.70
   0   4 -16    1.40    1.80
   0  -4  16    2.00    3.40
   0  -4 -16    1.70    2.60
   0  -4 -16    4.00    1.90
   0  -4  16    6.10    5.50
   0   4 -16    4.80    2.00
   0  -4  16    9.50    4.50
   0  -5 -16    3.20    2.80
   0   5  16    0.30    2.60
   0  -5 -16   -1.10    1.40
   0  -5  16    1.30    3.20
   0  -5  16    0.30    3.30
   0  -5  16   -4.40    3.10
   0  -5 -16   -2.50    1.40
   0   5 -16   -5.90    5.00
   0  -5  16   -1.60    3.40
   0  -5  16   -1.70    3.20
   0  -6  16   29.10    5.80
   0  -6 -16   35.20    4.90
   0   6 -16   33.60    6.90
   0   6  16   41.00    5.10
   0  -6  16   33.70    6.10
   0  -6  16   27.90    6.10
   0  -6  16   30.50    7.10
   0  -6 -16   30.80    5.20
   0  -6  16   40.40    7.30
   0  -6 -16   28.30    4.00
   0   7 -16   -3.90    3.60
   0  -7 -16    0.30    1.50
   0  -7  16   -1.30    2.20
   0  -7  16   -2.90    2.30
   0  -7  16   -1.10    2.70
   0  -7  16   -0.30    3.30
   1   0  16 2619.44   70.29
   1   0  16 2561.64   71.99
  -1   0 -16 2592.64   86.19
  -1   0 -16 2613.34   76.19
  -1   0  16 2601.34   70.89
  -1  -1  16   -0.70    3.50
  -1  -1  16  -13.50   18.70
   1   1  16    3.90    1.80
  -1  -1  16    4.70    2.10
   1   1 -16    3.10    1.50
   1   1 -16    1.60    1.30
  -1  -1 -16    2.80    3.10
   1  -1  16    0.40    1.70
  -1  -1 -16   14.60   13.90
  -1  -2  16  115.79    8.10
   1   2  16  113.09    6.60
  -1   2  16  102.19    6.90
  -1  -2 -16   82.99   15.70
  -1  -2 -16  102.19    8.70
   1   2 -16  107.89    6.00
   1   2 -16  103.59    6.10
   1  -2  16  114.89    7.90
  -1  -3  16    1.30    2.50
  -1   3 -16    3.60    1.70
  -1  -3  16    3.60    4.60
   1   3  16    1.30    1.60
   1  -3 -16    3.30    1.60
  -1  -3  16    3.80    4.10
  -1   3 -16    2.50    1.90
  -1  -3 -16   -5.90   13.10
  -1  -3 -16   -0.70    2.40
  -1   3  16    1.70    1.90
   1  -3  16    0.70    2.40
   1   3 -16    4.10    1.80
   1   3 -16    0.50    1.20
  -1   3  16    4.50    3.00
   1  -3  16    6.10    3.40
  -1  -4  16  110.19   13.00
  -1   4 -16  106.89    7.30
  -1   4 -16  111.19   11.20
  -1  -4  16  107.89   10.60
  -1  -4  16   91.69   10.70
   1  -4 -16  106.49    7.10
   1  -4 -16  103.19   10.00
  -1   4 -16  111.29    7.40
   1  -4 -16  114.59    7.10
  -1  -4  16  142.49   17.90
   1   4  16  108.29    7.20
  -1  -4  16  106.79   10.80
  -1  -4  16   97.09   10.10
  -1  -4 -16  124.09    7.00
   1   4 -16  106.29    6.90
   1  -4  16  116.29   11.20
  -1   4  16  113.79    8.50
   1  -4  16  113.39   11.50
  -1  -4 -16  109.39    8.30
   1  -4  16  113.79   11.70
   1  -4  16  102.59   10.70
  -1   4  16  106.49    6.90
   1  -4  16   86.19   10.10
  -1   4  16  115.09    8.30
   1   4 -16  107.39    6.80
  -1  -5  16  174.18   12.80
   1  -5 -16  185.08    9.80
   1   5  16  177.88   10.00
   1  -5 -16  181.38   11.40
  -1   5 -16  183.18   12.50
   1  -5 -16  186.98    9.40
  -1  -5  16  183.58   12.80
  -1  -5  16  190.88   14.10
  -1   5 -16  169.78   10.10
  -1  -5  16  180.08   14.20
  -1  -5  16  161.08   13.10
  -1  -5 -16  174.78    9.10
  -1   5  16  174.98    9.50
  -1   5  16  165.78   11.30
   1  -5  16  173.48   12.40
   1  -5  16  191.38   14.00
   1   5 -16  164.58    9.30
   1  -5  16  163.48   12.50
   1  -5  16  177.88   12.70
  -1  -5 -16  180.48   10.80
   1  -5  16  184.28   11.90
   1  -6 -16   15.00    5.00
   1  -6 -16   11.30    2.70
  -1  -6  16    7.30    4.40
  -1  -6  16   12.90    5.20
  -1  -6  16   11.70    5.30
   1  -6 -16   13.50    3.20
  -1  -6  16   16.40    5.30
  -1  -6  16   12.30    4.70
  -1   6 -16   10.50    4.80
   1  -6  16   11.60    4.30
   1  -6  16    6.30    3.50
  -1  -6 -16   10.60    3.40
   1  -6  16   21.10    5.40
   1  -6  16    7.70    4.50
  -1   6  16   14.90    3.50
   1  -6  16    6.40    4.00
   1  -7 -16   84.89    6.20
  -1  -7  16   78.09    7.40
   1  -7 -16   95.29    5.60
  -1  -7  16  100.89    8.20
  -1  -7  16   82.99    8.40
  -1   7 -16   90.49    8.20
  -1   7 -16   70.89    7.60
  -1  -7  16   69.69    8.00
   1  -7  16  101.39   10.00
   1  -7  16   90.59    7.20
  -1   7  16   85.49    6.40
   1  -7  16   73.79    7.50
   1  -7  16   80.39    8.00
  -1  -7 -16   92.99    5.30
   1   7 -16   96.59    9.40
  -1   7  16   94.69    6.20
   1  -7  16   74.19    7.00
  -2   0  16  883.41   29.10
   2   0  16  942.11   30.10
  -2   0 -16  989.40   48.20
  -2   0 -16  917.31   34.90
   2   1  16  238.28   11.70
   2   1  16  253.87   10.90
  -2  -1  16  278.47   16.60
  -2  -1  16  235.08   11.90
  -2  -1  16  242.38   29.00
  -2  -1 -16  249.68   14.60
   2   1 -16  245.38   10.10
   2  -1  16  254.57   12.30
   2   1 -16  252.37   10.30
   2   2  16    5.40    2.10
  -2  -2  16    3.40    2.30
   2   2  16    3.50    2.40
  -2  -2  16    0.30    2.80
  -2  -2 -16    0.50    2.50
   2   2 -16    1.80    1.40
  -2  -2 -16   15.80   13.10
   2  -2  16    4.30    2.30
   2   2 -16    3.70    1.70
  -2  -3  16  100.49   10.30
   2   3  16   97.49    6.30
  -2  -3  16   94.69   10.00
  -2  -3  16   89.59    9.80
   2  -3 -16   92.49    5.90
  -2  -3 -16  100.19    6.50
   2   3 -16   89.59    5.90
   2  -3  16   87.49    9.50
   2   3 -16   84.09    8.40
  -2  -3 -16   83.49   13.40
  -2   3  16   89.09    5.90
   2  -4 -16   91.99    6.40
  -2  -4  16   94.59   11.00
  -2  -4  16   91.09   11.00
  -2  -4  16   97.69   10.40
  -2  -4  16  108.49   12.10
  -2   4 -16   90.29    8.50
   2   4  16   97.89    6.50
   2  -4 -16   98.89    9.50
  -2  -4  16   93.49   10.60
   2  -4 -16   92.39    8.50
  -2   4  16   82.89    6.40
   2  -4  16   92.69   13.00
   2   4 -16   83.19    5.80
  -2  -4 -16   95.39    7.30
  -2   4  16   65.59    7.90
   2   4 -16   77.19    5.90
   2  -4  16  100.89   10.30
  -2   4  16   83.99    6.40
  -2  -5  16  267.07   17.40
   2  -5 -16  274.77   14.70
  -2  -5  16  261.07   15.90
   2  -5 -16  264.87   11.60
   2   5  16  283.87   16.80
  -2   5 -16  251.47   14.10
  -2  -5  16  269.47   17.50
   2   5 -16  257.27   13.40
   2  -5  16  244.48   13.50
   2  -5  16  244.78   15.10
  -2   5  16  257.07   17.30
   2  -5  16  250.07   14.50
  -2   5  16  278.17   11.20
   2  -5  16  284.87   15.80
  -2  -5 -16  252.57   13.00
   2  -6 -16    8.30    3.20
  -2   6 -16   13.80    4.40
  -2   6 -16   14.60    4.00
  -2  -6  16   12.60    4.50
  -2  -6  16   15.70    5.60
  -2  -6  16   15.10    6.70
   2  -6 -16    9.60    3.20
  -2  -6  16    4.50    4.30
   2  -6 -16    7.80    2.20
   2  -6  16    9.90    4.10
   2  -6  16    9.20    3.40
  -2   6  16   12.90    3.00
  -2  -6 -16    9.30    3.10
   2  -6  16    8.40    3.80
  -2   6  16   17.00    3.90
   2  -6  16    8.80    3.70
   2  -6  16    8.30    4.80
  -2  -7  16    4.80    4.00
   2  -7 -16    1.00    1.90
   2  -7 -16   -1.30    2.50
  -2   7 -16   -0.20    2.70
   2  -7 -16   -2.00    1.60
  -2  -7  16    0.30    4.30
  -2  -7  16    1.90    3.90
  -2  -7  16    1.50    2.50
  -2   7 -16    3.80    2.10
  -2   7 -16  -14.10   11.50
   2  -7  16   -2.90    2.60
  -2   7  16    2.10    2.80
  -2   7  16   -0.90    2.40
   2  -7  16    4.00    5.90
   2   7 -16    2.70    4.90
   2  -7  16    1.00    1.90
   2  -7  16    2.30    4.60
  -3   0 -16  969.60   51.59
  -3   0 -16  911.61   36.20
   3   0  16  910.41   29.60
  -3   0  16  931.11   32.70
   3   0  16  901.91   30.70
  -3   0  16  885.11   29.60
  -3  -1  16  161.88   10.10
  -3  -1  16  177.48   14.30
  -3  -1  16  196.68   11.90
   3   1  16  162.58    8.80
  -3  -1  16  160.38   27.50
   3   1  16  188.48   15.20
   3   1 -16  164.98    8.40
  -3   1  16  164.78    8.80
  -3   1  16  151.88    8.30
  -3  -1 -16  158.08   22.50
   3  -1  16  163.58   12.80
  -3  -1 -16  154.18   12.10
  -3  -2  16  108.59    9.00
   3  -2 -16   88.29    5.70
  -3  -2  16   69.99   22.70
  -3  -2  16   72.69   10.10
   3   2  16   98.79    6.60
  -3  -2  16  137.89   17.80
  -3  -2  16  108.19   10.40
   3   2  16  109.99    8.30
   3  -2  16  103.09    9.80
  -3  -2 -16   73.39   17.70
   3   2 -16   94.99    6.30
  -3   2  16   91.49    6.10
  -3   2  16   94.29    6.40
  -3  -2 -16   95.19    9.50
  -3  -3  16   54.39    8.10
  -3  -3  16   50.89    7.40
  -3   3 -16   51.09    8.90
   3  -3 -16   45.80    6.30
  -3  -3  16   61.49    8.80
  -3  -3  16   48.10    8.10
  -3  -3  16   58.09    8.10
   3   3  16   51.89    5.50
   3  -3 -16   37.40    4.40
  -3  -3  16   41.30    6.80
   3  -3  16   57.49   10.20
  -3   3  16   45.20    4.50
  -3   3  16   45.90    5.20
  -3   3  16   38.70    4.70
  -3  -3 -16   33.20    4.90
   3   3 -16   41.00    4.80
  -3  -3 -16   45.40    6.60
   3  -4 -16   31.20    5.80
  -3  -4  16   27.30    5.80
  -3  -4  16   34.00    6.50
  -3  -4  16   23.20    6.70
  -3  -4  16   31.10    6.70
   3  -4 -16   27.70    4.10
  -3  -4  16   29.60    6.60
  -3   4 -16   26.80    5.60
   3   4  16   28.90    4.00
  -3  -4  16   31.40    7.00
  -3   4 -16   17.40    7.30
  -3   4  16   32.50    4.50
  -3   4  16   32.20    4.00
   3   4 -16   27.30    3.80
  -3  -4 -16   26.30    4.40
   3  -4  16   32.30    5.90
  -3  -5  16    1.70    4.10
  -3   5 -16    7.90    3.50
  -3  -5  16    2.80    4.10
  -3   5 -16    3.00    3.10
   3  -5 -16    5.00    2.10
   3  -5 -16    3.40    3.00
  -3  -5  16   10.10    5.00
   3  -5 -16    4.10    2.00
  -3  -5  16    7.50    4.70
  -3   5  16    6.40    2.70
  -3   5  16    1.50    2.30
   3  -5  16    7.10    3.50
   3  -5  16   -1.40    3.20
  -3  -5 -16    2.90    2.50
   3  -6 -16   24.70    4.80
  -3  -6  16   16.00    4.80
  -3   6 -16   18.00    3.90
   3  -6 -16   24.10    3.90
  -3  -6  16   18.90    6.20
   3  -6 -16   19.30    3.20
  -3  -6  16   15.20    4.60
  -3  -6  16   30.20    6.50
  -3   6 -16   21.20    4.30
   3  -6  16   18.70    4.20
  -3   6  16   17.10    3.20
   3  -6  16   18.00    4.00
  -3   6  16   21.10    4.00
   3  -6  16   20.10    4.80
   3  -6  16   12.10    3.10
  -3  -7  16   28.10    4.80
   3  -7 -16   22.50    3.30
   3  -7 -16   31.30    3.60
   3  -7 -16   27.50    2.90
  -3   7 -16   31.60    3.20
  -3  -7  16   29.70    5.30
  -3   7 -16   25.30    3.60
   3  -7  16   28.30    3.90
   3  -7  16   23.80    3.30
  -3   7  16   30.40    4.00
   3  -7  16   19.00    3.30
   4   0  16   32.30    5.90
  -4   0 -16    8.80   27.00
  -4   0  16  -13.90   31.30
  -4   0  16   33.50    5.30
  -4   0 -16   27.70    7.70
  -4  -1  16   55.59    7.30
   4   1  16   61.59    7.90
  -4  -1  16   61.19   11.00
   4   1  16   56.69    6.50
  -4  -1  16   41.90   31.40
  -4  -1  16   65.79    8.10
   4  -1  16   55.19    7.50
  -4  -1 -16   67.89   10.10
   4   1 -16   56.19    6.30
  -4  -1 -16   49.80   30.40
  -4   1  16   58.39    5.70
  -4   1  16   64.09    6.70
  -4  -2  16   36.20    6.40
   4  -2 -16   42.00    6.80
   4   2  16   43.60    6.80
   4   2  16   33.60    5.20
  -4  -2  16   28.40   29.50
  -4  -2  16   40.50    8.40
  -4  -2  16   49.00    7.30
  -4  -2  16   30.30    6.50
  -4  -2  16   47.00    6.80
  -4  -2  16   49.30    7.50
  -4  -2  16   54.49   10.50
  -4  -2 -16   38.20    6.00
  -4  -2 -16   60.69   19.70
  -4  -2 -16   39.70    5.50
   4  -2  16   34.20    6.20
   4   2 -16   42.10    5.20
  -4   2  16   44.00    5.00
  -4  -2 -16   41.20    6.30
  -4   2  16   40.30    5.00
  -4  -2 -16   42.70    6.60
  -4   2  16   42.60    5.50
  -4   3 -16    9.20    3.30
  -4  -3  16    8.10    4.50
  -4  -3  16   16.00    5.30
   4   3  16   10.70    2.90
   4  -3 -16    4.90    2.20
   4  -3 -16    4.70    3.30
  -4  -3  16    4.50    4.40
  -4  -3  16   10.50    3.90
   4   3  16    3.30    4.40
  -4  -3  16    3.70    3.10
  -4  -3  16    8.00    3.50
  -4  -3 -16   11.80    3.90
   4  -3  16    8.00    3.20
   4   3 -16    7.10    2.40
  -4  -3 -16    6.80    3.10
  -4   3  16    8.00    2.90
  -4   3  16   10.90    3.10
  -4   3  16    6.20    2.50
  -4  -4  16   14.10    4.70
  -4  -4  16   23.90    6.60
   4  -4 -16   13.50    4.10
  -4   4 -16   15.50    4.30
  -4  -4  16   14.10    5.80
  -4  -4  16   15.10    6.40
   4   4  16   14.80    3.50
  -4  -4  16   17.70    5.60
  -4  -4 -16   19.50    4.20
  -4   4  16   21.70    4.00
  -4  -4 -16   20.40    5.10
   4  -4  16   17.40    4.20
  -4   4  16   22.60    4.20
   4   4 -16   12.60    3.10
   4  -5 -16   36.50    8.50
  -4  -5  16   40.80    8.20
  -4  -5  16   34.70    8.00
  -4  -5  16   37.90    6.30
   4  -5 -16   33.60    4.50
  -4  -5  16   12.00    6.10
  -4   5 -16   37.00    7.10
  -4  -5  16   20.50    8.00
  -4   5  16   38.50    8.20
  -4   5  16   31.30    4.80
  -4   5  16   31.00    4.30
   4  -5  16   30.40    6.90
  -4  -5 -16   28.40    4.60
  -4   5  16   30.10    4.20
  -4  -6  16   -5.30    2.90
  -4   6 -16    2.60    2.10
  -4  -6  16   -3.20    2.70
   4  -6 -16    1.00    2.10
  -4  -6  16   -0.30    3.40
   4  -6  16    2.10    2.60
  -5   0  16   10.20    8.10
  -5   0  16   54.79   37.60
  -5   0 -16   54.99   35.50
  -5   0 -16    9.30    3.10
  -5   0  16    6.40    3.10
  -5   0  16    3.10    2.90
  -5   0  16    9.20    3.30
   5   0 -16   12.60    3.80
   5   0  16    3.40    3.50
  -5   0 -16    5.90    3.00
  -5  -1  16  155.58   11.80
   5   1  16  182.98   12.90
  -5  -1  16  157.98   12.40
  -5   1 -16  160.58   10.80
   5   1  16  171.88   10.90
  -5  -1  16  151.48   10.80
  -5  -1  16  178.28   11.60
  -5  -1  16  177.48   11.90
  -5  -1  16  133.89   24.30
  -5  -1  16  182.88   11.90
  -5  -1  16  147.69   38.20
  -5   1  16  201.88   12.80
  -5  -1 -16  142.89   10.50
  -5  -1 -16  195.88   34.10
  -5  -1 -16  185.38   19.80
  -5  -1 -16  175.18   10.50
   5   1 -16  161.78   10.40
   5  -1  16  171.88   12.20
  -5  -1 -16  169.08   11.40
  -5   1  16  186.28   11.20
  -5  -2  16   12.40    4.70
   5   2  16   11.60    4.60
  -5  -2  16   14.00    4.80
  -5  -2  16   19.70    4.80
  -5  -2  16   12.20    6.50
  -5  -2  16   15.00    5.10
   5   2  16   16.30    4.10
   5  -2 -16   15.20    4.40
  -5  -2  16    8.90    4.20
  -5  -2  16   10.40    4.20
   5   2 -16   20.90    4.70
  -5   2  16   13.50    3.40
  -5   2  16   16.80    4.00
  -5  -2 -16   19.30    4.70
  -5  -2 -16   26.90    5.00
  -5  -2 -16   12.70    4.00
   5   2 -16    8.80    3.10
  -5  -2 -16   14.30    4.10
   5   3  16    4.90    2.80
   5  -3 -16   -1.30    2.50
  -5   3 -16   -0.30    2.10
  -5  -3  16    3.20    4.00
  -5  -3  16    0.40    2.50
  -5  -3  16    4.10    3.60
  -5  -3  16    0.60    3.50
  -5  -3  16   -3.50    2.30
  -5  -3  16   -1.00    2.80
  -5  -3 -16   -1.60    2.20
  -5  -3 -16   -1.70    2.10
   5   3 -16   -1.20    2.10
  -5   3  16    1.90    2.20
   5   3 -16    1.60    3.50
  -5  -3 -16    4.90    3.30
  -5   3  16    2.40    2.40
  -5  -4  16   -0.10    3.40
  -5  -4  16    2.70    3.20
  -5   4 -16    0.40    1.90
  -5  -4  16   -0.70    2.40
  -5  -4  16    3.00    4.10
  -5  -4  16    5.00    4.60
   5  -4 -16    1.10    2.50
  -5  -4 -16    5.40    2.80
  -5   4  16    1.20    2.50
  -5  -4 -16    0.80    2.70
  -5   4  16    4.20    2.50
  -5  -5  16   27.50    5.60
  -5   5 -16   30.20    4.30
   5  -5 -16   29.50    5.30
  -5  -5  16   32.60    5.60
  -5  -5  16   25.50    6.00
  -5  -5  16   27.40    6.00
  -5  -5 -16   19.10    3.80
  -5   5  16   32.90    4.50
  -5   5  16   23.90    4.50
  -5  -6  16    3.20    2.60
   5  -6 -16    0.30    1.70
  -5   6 -16    4.30    1.80
  -5  -6  16    4.70    3.20
  -5   6  16    3.20    2.20
  -6   0  16  156.28   11.60
   6   0 -16  167.28   10.90
  -6   0  16  144.29   11.60
  -6   0 -16  166.98   10.90
  -6   0 -16  151.58   10.90
  -6   0 -16  190.88   52.89
  -6   0  16  153.08   10.60
   6   0  16  142.99   21.10
  -6   0  16  161.68   10.90
  -6   0  16  132.59   57.59
  -6  -1  16   73.19   13.00
   6   1  16   45.70    8.60
  -6   1 -16   67.19    8.30
  -6  -1  16   55.99    7.70
  -6  -1  16   58.49    8.30
  -6  -1  16   57.39    7.30
  -6  -1  16   86.69   48.00
   6   1  16   53.99    7.70
  -6  -1  16   67.19    9.60
  -6  -1 -16   69.99   38.30
  -6   1  16   57.09    7.00
   6  -1  16   60.89    8.80
  -6  -1 -16   74.19    8.70
  -6  -1 -16   78.79    8.80
  -6  -1 -16   56.29   10.00
  -6   1  16   44.90    6.90
   6  -1  16   67.59    7.80
   6   1 -16   60.29    7.60
  -6  -1 -16   56.59    7.20
   6  -2 -16   17.40    4.50
  -6  -2  16   15.70    4.00
  -6  -2  16    5.30    3.50
  -6  -2  16   10.70    5.20
  -6  -2  16   16.20    5.40
   6   2  16   11.90    5.20
  -6  -2  16   13.90    4.50
  -6  -2  16   24.00    5.70
  -6   2  16   14.80    4.20
  -6  -2 -16   18.40    4.60
  -6  -2 -16   12.40    4.40
   6   2 -16   16.40    4.30
  -6  -2 -16   13.80    3.70
  -6   2  16   17.20    3.90
   6   3  16    1.10    4.40
  -6   3 -16    5.40    3.00
  -6  -3  16    8.70    4.80
  -6  -3  16    1.70    3.60
  -6  -3  16   -1.60    3.10
  -6  -3  16    8.30    5.10
  -6   3  16    9.80    3.40
  -6  -3 -16    2.60    2.80
  -6  -3 -16    6.80    3.70
  -6  -3 -16    9.40    5.40
  -6   3  16    4.30    3.90
  -6  -4  16  131.39   11.10
  -6  -4  16  123.29   10.00
  -6  -4  16  120.29    9.40
  -6   4 -16  126.19    8.00
  -6  -4  16  123.69    8.70
   6  -4 -16  132.49    9.20
  -6  -4  16  134.99   11.30
  -6  -4 -16  125.49    9.40
  -6  -4 -16  120.29    9.10
  -6   4  16  130.89    8.30
  -6  -4 -16  130.29    8.40
  -6   4  16  112.99    8.50
   6   4 -16  138.09   10.60
  -6  -5  16    6.90    3.20
  -6   5 -16    2.20    1.60
  -6  -5  16    1.60    3.30
  -6  -5  16   -2.40    2.10
  -6  -5  16    2.10    2.50
   6  -5 -16    2.00    2.00
  -6   5  16    2.50    2.40
  -6  -5 -16   -0.90    1.80
   6   5 -16   -0.50    4.30
  -6   5  16    0.40    2.10
  -7   0  16   -1.10    3.20
   7   0 -16    0.90    2.40
   7   0  16    3.00    2.50
  -7   0 -16   -1.20    2.10
   7   0  16    2.40    4.30
  -7   0  16    0.00    2.60
  -7   0  16   -0.20    2.40
  -7   0 -16    0.40    2.60
  -7  -1  16    0.60    2.90
  -7   1 -16    0.10    2.50
  -7  -1  16    5.70    4.20
   7   1  16    8.10    4.50
  -7  -1  16    1.60    2.50
  -7  -1  16    1.40    3.50
  -7   1  16    0.70    3.20
  -7  -1 -16    6.30    3.00
   7  -1  16    0.80    2.30
  -7  -1 -16    3.80    2.90
   7   1 -16    3.10    3.10
  -7   1  16    0.10    2.50
  -7  -1 -16    5.30    3.00
  -7   2 -16    7.60    5.10
   7  -2 -16    4.10    3.30
  -7  -2  16   13.40    4.70
  -7  -2  16    7.90    3.70
  -7  -2  16    7.40    4.20
  -7  -2  16    6.90    3.00
  -7  -2  16    5.70    3.50
  -7  -2 -16    8.50    3.40
  -7  -2 -16    8.10    3.40
  -7   2  16    8.20    3.10
  -7  -2 -16    4.60    2.80
  -7   2  16    2.50    3.10
   7   2 -16   10.70    3.80
  -7  -3  16   41.50   10.10
  -7  -3  16   41.30    7.00
  -7   3 -16   47.40    6.40
  -7  -3  16   48.20    9.40
  -7  -3  16   49.00    6.50
   7  -3 -16   38.90    7.00
  -7  -3  16   53.49    6.40
  -7  -3 -16   43.60    6.10
   7   3 -16   63.29    8.00
  -7   3  16   56.19    6.40
  -7   3  16   49.30    6.50
  -7  -3 -16   48.80    6.50
  -7  -3 -16   43.60    5.60
  -7  -4  16   18.70    5.00
  -7  -4  16   20.20    3.90
  -7   4 -16   22.90    3.70
   7  -4 -16   17.50    3.60
  -7  -4  16   23.80    3.60
  -7  -4  16   12.50    3.80
  -7  -4 -16   25.60    4.10
  -7  -4 -16   12.00    2.80
   7   4 -16   18.40    3.40
  -7   4  16   19.30    3.60
  -7   4  16   18.30    3.90
  -7  -4 -16   20.10    4.10
   7   4 -16   32.80    5.90
  -8   0 -16    9.90    3.50
  -8   0  16   14.10    4.20
   8   0  16    6.60    2.40
  -8   0  16    5.20    3.20
  -8   0  16    9.20    3.80
  -8   0 -16   15.10    3.70
   8   1  16    4.10    3.20
  -8  -1  16    2.50    2.50
  -8   1 -16    0.40    2.20
  -8  -1  16    5.00    3.60
  -8  -1  16    6.60    3.60
  -8  -1  16    4.90    3.10
   8   1  16    3.20    2.30
  -8  -1 -16   -0.90    2.00
   8  -1  16    5.30    2.40
   8   1 -16   -0.60    1.80
  -8   1  16    2.50    3.10
  -8   1  16    1.70    2.90
  -8  -1 -16    1.30    2.40
  -8  -2  16    7.70    4.40
   8   2  16    3.50    2.30
  -8  -2  16    9.20    3.40
  -8  -2  16    2.10    2.10
  -8  -2  16   13.10    4.20
   8   2  16   19.80    4.80
  -8   2  16    9.60    3.30
   8   2 -16    8.20    2.60
  -8  -2 -16    9.50    2.90
  -8  -2 -16    7.00    2.80
   8   2 -16    3.10    4.20
  -8   2  16    5.20    2.80
  -8  -2 -16    3.20    2.20
  -8  -3  16   -2.80    1.50
  -8  -3  16   -0.80    2.10
   8   3  16   -0.80    1.40
  -8  -3  16    3.20    1.70
   8   3  16    2.40    3.50
   8  -3 -16   -2.10    1.40
   8   3 -16   -0.20    3.60
  -8  -3 -16    1.80    1.90
   8   3 -16    0.80    1.60
  -8   3  16   -2.80    1.70
  -8  -3 -16   -0.10    1.70
  -8  -3 -16    1.30    1.60
   0  -1  17   -2.20    1.50
   0   1  17   -0.80    1.40
   0   1  17   -0.30    1.40
   0  -2  17 1384.36   42.40
   0   2 -17 1317.07   39.10
   0   2 -17 1380.66   39.10
   0   2  17 1398.06   40.10
   0  -3  17    4.90    3.60
   0  -3  17    1.20    2.20
   0   3  17    2.90    2.20
   0   3 -17    2.20    1.40
   0   3 -17    1.70    1.80
   0  -3 -17   -0.10    1.50
   0  -3  17    3.00    3.20
   0   3  17    2.70    2.20
   0  -4  17    6.50    4.30
   0   4  17   -0.60    2.10
   0   4 -17    6.70    4.90
   0  -4  17    2.10    5.60
   0  -4  17    9.30    4.20
   0   4  17    6.70    2.70
   0  -4  17    4.10    3.80
   0   4 -17    4.50    2.00
   0   4  17    2.50    2.30
   0  -4 -17   13.10    5.60
   0  -4 -17    6.20    2.10
   0   4 -17    1.90    1.60
   0  -5  17    0.80    3.40
   0  -5 -17    2.50    1.80
   0  -5 -17   -2.40    2.10
   0  -5 -17   -2.80    1.30
   0  -5  17   -0.80    3.00
   0   5 -17   -0.80    5.00
   0  -5  17    0.30    3.40
   0  -5  17   -8.30    2.70
   0   5  17    0.50    2.90
   0   5  17    1.90    2.50
   0  -5  17   -0.70    3.70
   0  -6  17   44.20    8.70
   0  -6  17   35.80    6.80
   0  -6 -17   41.30    5.10
   0  -6  17   53.99    8.80
   0  -6  17   46.50    9.60
   0   6  17   44.00    5.20
   0  -6 -17   41.30    6.00
   0  -6  17   44.30    9.50
   0  -6 -17   26.00    6.00
   0  -7 -17    0.50    1.30
   0  -7  17    0.90    4.00
   0  -7  17   -0.90    2.80
   0   7 -17   -2.00    3.80
   0  -7  17   -0.90    2.60
   0  -7  17   -1.50    2.50
   0  -7  17    1.70    2.40
   0   7  17    0.20    2.40
  -1   0 -17  -26.90   16.20
  -1   0 -17    3.50    3.20
   1   0  17    3.30    2.10
   1   1  17  312.67   13.40
   1   1  17  341.17   13.30
  -1  -1  17  297.17   17.90
  -1  -1  17  361.16   34.50
  -1  -1  17  362.16   14.70
   1  -1  17  329.77   14.40
   1   1 -17  345.57   13.40
  -1  -1 -17  320.87   16.90
  -1  -1 -17  381.26   28.40
  -1  -2  17  192.78   11.00
   1   2  17  200.78    9.40
   1   2 -17  188.58    8.70
  -1  -2 -17  203.78   12.50
  -1  -2 -17  203.68   21.90
  -1   2  17  193.78   10.00
   1  -2  17  171.68   10.50
  -1  -3  17  287.77   15.90
  -1  -3  17  331.77   16.10
  -1  -3  17  299.87   16.00
   1  -3 -17  300.47   12.10
   1   3  17  327.07   13.10
  -1  -3 -17  330.97   15.50
   1  -3  17  298.27   15.20
   1   3 -17  298.67   12.50
   1   3 -17  313.37   12.50
  -1   3  17  309.57   14.30
  -1  -3 -17  305.77   26.90
  -1   3  17  311.97   12.30
  -1  -4  17    6.30    3.50
  -1   4 -17   11.10    4.90
  -1  -4  17   11.00    5.20
   1  -4 -17    5.40    2.80
   1   4  17   10.00    5.20
  -1   4 -17   10.70    3.50
  -1  -4  17   13.40    5.40
  -1  -4  17   13.30    4.70
   1  -4 -17    6.90    2.80
   1  -4 -17    6.20    2.30
  -1  -4  17    7.00    4.10
  -1   4 -17    7.90    3.10
  -1   4  17   10.00    3.40
   1  -4  17    5.80    5.20
   1  -4  17    6.00    4.20
   1  -4  17    5.70    3.90
  -1  -4 -17    6.60    2.40
  -1   4  17   14.00    4.60
   1  -4  17   13.00    4.80
   1   4 -17    8.60    2.60
  -1   4  17    7.50    3.30
   1   4 -17    8.80    2.30
  -1  -4 -17    5.60    2.90
  -1  -5  17   45.70    9.70
  -1  -5  17   64.19   13.30
  -1  -5  17   72.19   14.00
   1   5  17   49.80    6.80
  -1  -5  17   44.20   11.00
  -1  -5  17   49.90    8.40
  -1   5 -17   26.50    7.80
   1  -5 -17   65.39    9.90
   1  -5 -17   46.10    5.30
  -1  -5 -17   55.39    8.10
   1  -5  17   43.10    9.70
   1  -5  17   35.40    9.20
   1   5 -17   33.80    4.90
   1  -5  17   59.19   13.20
   1  -5  17   49.00    8.80
  -1   5  17   31.90    5.90
  -1  -5 -17   34.50    7.20
   1  -5  17   45.00    8.20
  -1   5  17   64.29    6.30
   1  -6 -17    8.30    3.20
  -1  -6  17   13.00    4.40
  -1  -6  17   11.80    4.50
   1  -6 -17   13.90    3.20
  -1  -6  17   20.10    5.50
  -1  -6  17    8.70    4.50
  -1  -6  17   15.40    5.20
   1  -6 -17   15.00    3.20
  -1   6 -17   14.40    5.30
   1  -6  17    7.00    4.30
   1  -6  17   18.40    6.00
   1  -6  17   11.70    3.70
   1  -6  17   12.70    4.60
   1   6 -17   14.60    6.30
   1  -6  17    8.10    3.60
  -1   6  17   12.90    3.00
  -1  -6 -17    9.60    3.10
  -1   6  17   21.00    4.10
  -1  -6 -17   14.00    2.90
  -1  -7  17   12.40    3.40
  -1  -7  17   14.40    4.00
   1  -7 -17   16.00    3.10
  -1   7 -17   18.30    4.70
   1  -7 -17    7.90    2.50
  -1   7 -17   12.70    3.70
  -1  -7  17    6.20    3.50
   1  -7 -17   13.80    2.70
  -1  -7  17   16.00    4.30
  -1  -7  17   20.20    5.40
   1   7 -17    9.00    4.80
   1  -7  17    5.60    3.80
   1  -7  17   14.20    4.30
   1  -7  17   12.80    3.50
   1  -7  17   13.60    3.30
  -1  -7 -17   10.80    2.30
  -1   7  17   13.80    3.30
   1  -7  17   13.80    3.80
  -1   7  17   13.70    3.10
  -2   0 -17   16.60   18.70
  -2   0  17    0.70    1.70
   2   0  17    1.50    1.80
   2   0  17    0.50    1.60
  -2   0 -17    0.40    3.20
  -2  -1  17   65.09    9.60
  -2  -1  17   61.39    6.80
  -2  -1  17   59.59   24.10
   2   1  17   67.79    6.70
   2   1  17   56.59    5.70
   2  -1  17   60.79    6.80
  -2  -1 -17   76.09   17.70
  -2  -1 -17   58.39    8.10
   2   1 -17   56.99    4.50
   2   1 -17   54.99    4.50
  -2  -2  17   67.39    7.80
   2   2  17   73.29    7.10
   2  -2 -17   74.89    4.90
   2   2  17   82.69    5.80
  -2  -2  17   87.99    9.00
  -2  -2  17   86.79    8.50
  -2   2  17   75.99    5.40
   2   2 -17   72.09    5.30
  -2  -2 -17   75.99    8.80
   2  -2  17   89.79   11.50
  -2  -2 -17   74.39   16.80
   2   2 -17   74.79    5.40
  -2  -3  17   17.10    4.60
   2   3  17   16.00    3.20
  -2  -3  17   10.50    4.30
  -2  -3  17   22.40    5.60
   2  -3 -17   19.70    3.10
  -2  -3 -17   19.80    3.80
  -2   3  17   14.60    3.00
   2   3 -17   11.20    2.70
  -2  -3 -17   25.20   13.70
   2   3 -17   18.60    3.20
   2  -3  17   18.10    4.30
  -2  -4  17   52.69    8.50
   2  -4 -17   61.89    5.30
  -2  -4  17   66.09    8.70
  -2   4 -17   70.99    8.50
  -2  -4  17   64.99    9.50
  -2  -4  17   58.99    8.30
  -2  -4  17   76.29   10.30
   2  -4 -17   65.39    5.30
   2  -4 -17   64.49    8.00
  -2  -4  17   60.89    8.00
   2   4  17   60.99    6.10
  -2   4  17   51.79    5.10
  -2  -4 -17   52.49    6.20
  -2   4  17   48.60    7.00
   2   4 -17   56.09    5.90
  -2   4  17   62.99    6.10
   2   4 -17   60.69    7.30
   2  -4  17   67.69    9.00
  -2   4  17   46.90    7.30
   2  -4  17   71.09    8.90
  -2  -5  17   34.20    7.70
   2   5  17   34.10    4.70
  -2  -5  17   30.60    6.10
   2  -5 -17   39.90    6.60
  -2  -5  17   34.80    7.50
  -2  -5  17   38.50    7.90
  -2   5 -17   32.00    5.80
   2  -5 -17   44.50    4.90
   2  -5 -17   42.10    5.10
  -2   5  17   40.80    5.30
   2   5 -17   36.40    5.00
   2  -5  17   39.90    7.20
   2  -5  17   42.50    6.90
   2  -5  17   39.80    5.90
  -2   5  17   36.60    4.30
  -2  -5 -17   47.60    6.20
   2  -5  17   36.20    6.20
  -2   5  17   34.90    6.90
   2  -6 -17    0.40    1.60
  -2   6 -17    1.80    2.70
  -2  -6  17    1.20    3.50
   2  -6 -17    3.90    2.30
  -2  -6  17    1.50    3.60
   2  -6 -17   -1.00    2.10
  -2  -6  17   11.00    5.40
  -2  -6  17    3.30    4.00
  -2   6 -17    2.90    3.20
  -2   6  17    0.70    2.10
   2  -6  17   -0.80    2.40
   2  -6  17    0.10    2.90
  -2  -6 -17    3.00    2.50
  -2   6  17    5.00    2.70
   2  -6  17    5.00    2.90
   2  -6  17    0.10    3.10
   2  -7 -17   13.30    2.90
  -2   7 -17   10.20    3.10
   2  -7 -17   16.50    2.50
  -2  -7  17   18.10    5.10
  -2   7 -17   13.30    3.60
  -2   7 -17    7.70    2.50
  -2  -7  17    6.00    3.30
  -2  -7  17   15.90    4.20
  -2  -7  17   15.10    3.80
   2  -7 -17   16.50    3.30
  -2   7  17   12.70    2.90
  -2   7  17   18.80    3.60
   2  -7  17   16.20    3.20
   2  -7  17    9.80    3.60
   2   7 -17   16.60    5.20
   2  -7  17    8.10    2.40
   2  -7  17    6.70    3.00
  -3   0 -17   13.40   22.20
  -3   0  17    4.20    2.30
  -3   0  17    1.30    2.20
   3   0  17    1.40    2.30
  -3   0 -17    1.90    4.00
  -3  -1  17   -0.20    2.00
   3   1  17    3.00    2.10
  -3  -1  17   -3.00    3.80
  -3  -1  17    2.30    2.80
  -3  -1  17   11.30   23.30
   3   1  17    0.00    2.20
  -3  -1  17    7.20    3.40
   3   1 -17    1.60    1.50
  -3  -1 -17   -5.00   16.90
  -3   1  17    1.60    3.40
  -3  -1 -17    2.20    3.50
   3  -1  17    3.90    2.40
  -3  -2  17  284.87   14.90
  -3  -2  17  228.58   13.60
   3  -2 -17  273.27   11.00
   3   2  17  281.07   14.00
  -3  -2  17  264.37   17.70
  -3  -2  17  286.97   33.70
  -3  -2  17  267.17   14.90
   3   2  17  268.17   12.10
  -3   2  17  264.57   11.80
  -3  -2 -17  273.17   26.50
   3  -2  17  239.28   13.70
   3   2 -17  266.07   11.70
  -3   2  17  222.98   10.80
  -3  -2 -17  276.07   14.90
  -3  -3  17    6.00    3.80
  -3  -3  17    1.80    4.40
  -3  -3  17    2.30    5.30
   3  -3 -17    0.70    1.40
   3   3  17    1.40    2.00
  -3  -3  17    1.80    2.70
   3  -3 -17    1.50    3.30
  -3   3 -17   -1.20    2.80
  -3  -3  17   -0.10    3.20
  -3   3  17    5.30    3.70
  -3  -3 -17    0.10    2.80
   3   3 -17   -0.70    1.30
  -3   3  17    3.90    2.40
   3  -3  17   -4.10    2.70
  -3   3  17   -0.80    2.50
  -3  -3 -17   -0.60    2.70
  -3  -4  17  315.37   17.90
  -3  -4  17  372.76   20.70
  -3   4 -17  353.86   17.50
  -3  -4  17  335.87   19.70
  -3  -4  17  333.87   19.30
   3   4  17  352.26   14.10
   3  -4 -17  336.97   14.00
  -3  -4  17  370.76   19.20
   3  -4 -17  332.17   16.60
  -3   4 -17  340.67   15.90
  -3  -4  17  340.97   17.60
   3   4 -17  311.07   13.80
  -3   4  17  332.07   13.00
  -3   4  17  348.87   14.40
  -3  -4 -17  344.97   15.60
   3  -4  17  350.86   17.10
  -3   5 -17  183.88   11.70
  -3  -5  17  137.49   14.20
  -3  -5  17  158.08   13.40
   3  -5 -17  156.08    8.90
  -3   5 -17  165.38   10.50
  -3  -5  17  184.28   13.10
  -3  -5  17  161.48   13.80
   3  -5 -17  158.38    8.20
   3  -5 -17  186.18   11.70
  -3   5  17  157.38    9.20
  -3  -5 -17  166.78   10.00
   3  -5  17  165.48   11.00
  -3   5  17  164.88    8.60
   3  -5  17  146.79   11.10
  -3  -6  17    9.80    4.40
   3  -6 -17    9.80    3.20
  -3  -6  17    6.00    4.30
  -3   6 -17    8.80    3.20
   3  -6 -17    5.70    2.40
  -3  -6  17    4.60    4.00
  -3  -6  17   10.30    4.90
   3  -6 -17    5.70    2.10
  -3   6 -17    9.80    3.30
   3  -6  17    2.50    3.80
   3  -6  17    4.30    3.30
  -3   6  17    3.50    2.60
   3  -6  17    4.00    2.60
  -3   6  17    6.20    2.40
  -3  -6 -17    5.70    2.50
  -3  -7  17   -1.40    4.90
   3  -7 -17    3.00    2.00
   3  -7 -17    3.50    3.60
   3  -7 -17    6.10    2.10
  -3  -7  17    4.30    3.80
  -3  -7  17    4.30    2.90
   3   7 -17    6.10    6.90
  -3   7  17    5.50    2.40
   3  -7  17    0.50    3.80
   3  -7  17    5.00    2.60
  -3   7  17    3.70    2.60
   4   0  17    2.10    2.50
  -4   0  17   -1.20    2.40
  -4   0 -17    2.80   29.00
  -4   0  17    1.10    2.20
  -4   0 -17    6.70    5.50
  -4  -1  17    3.70    4.20
  -4  -1  17    1.70    2.40
  -4  -1  17    5.30    5.70
  -4  -1  17    4.50    3.20
  -4  -1  17  -19.50   27.30
   4   1  17    1.40    2.50
   4   1  17    5.00    2.60
  -4   1  17    5.90    2.50
  -4  -1 -17   -3.80   24.00
  -4  -1 -17   -1.30    4.00
  -4   1  17    5.00    2.60
   4  -1  17    1.80    2.70
   4  -2 -17   53.49    7.40
   4   2  17   48.30    7.50
   4   2  17   51.89    6.40
  -4  -2  17   54.19    8.40
  -4  -2  17   60.39    7.90
  -4  -2  17   48.90    9.30
  -4  -2  17   63.29    8.60
  -4  -2  17   38.70    7.10
  -4  -2  17   69.19   30.40
  -4  -2  17   47.70    7.10
  -4   2  17   45.80    5.30
  -4  -2 -17   56.59    8.10
  -4  -2 -17   37.20    5.20
  -4   2  17   47.00    6.20
  -4  -2 -17   45.50    8.80
  -4  -2 -17   61.79    7.50
   4  -2  17   54.89    7.70
   4   2 -17   53.49    9.50
   4   2 -17   41.90    5.30
  -4  -2 -17   78.19   21.90
  -4  -3  17   14.40    5.50
   4  -3 -17    3.70    3.10
  -4  -3  17    6.00    3.60
   4  -3 -17    2.90    1.90
  -4  -3  17    1.00    2.70
  -4  -3  17    6.50    3.40
  -4  -3  17    8.20    4.30
   4   3  17    4.70    2.50
  -4  -3  17    2.30    3.40
  -4   3 -17    8.60    3.40
  -4   3  17    1.10    2.10
  -4   3  17    3.50    2.60
  -4  -3 -17    3.10    2.90
   4   3 -17    4.80    2.40
  -4  -3 -17    0.80    2.40
   4  -3  17    6.80    2.80
  -4   3  17    1.40    2.30
  -4  -4  17   76.99   10.80
   4  -4 -17   78.09    9.10
   4  -4 -17   65.89    5.70
  -4   4 -17  101.29    9.60
   4   4  17   82.69    8.70
  -4  -4  17   91.29   10.80
  -4  -4  17   85.09    9.60
  -4  -4  17   93.79   11.00
  -4  -4  17   85.49   11.30
  -4  -4 -17   84.89    9.20
  -4   4  17   83.89    6.50
  -4   4  17   87.39    7.10
  -4   4  17   77.99    6.70
  -4  -4 -17   82.19    8.20
   4   4 -17   92.49   11.50
   4  -4  17  101.39    8.10
  -4   5 -17    7.40    3.00
  -4  -5  17   14.40    6.50
  -4  -5  17    1.10    3.60
  -4  -5  17   -3.40    3.30
  -4  -5  17    7.20    4.30
  -4  -5  17    8.70    3.90
   4  -5 -17    8.70    3.40
   4  -5 -17    8.20    2.60
  -4   5  17   10.60    3.20
  -4   5  17    7.70    3.10
  -4  -5 -17    8.20    3.10
  -4   5  17   11.20    3.10
   4  -5  17    7.10    3.00
  -4   5  17   10.90    3.30
  -4   6 -17   32.70    4.40
   4  -6 -17   36.50    5.80
  -4  -6  17   30.80    6.00
  -4  -6  17   36.30    6.30
  -4  -6  17   24.90    5.10
   4  -6 -17   31.50    4.80
   4  -6  17   37.20    4.70
  -4   6  17   42.50    6.10
  -5   0 -17    1.40    2.60
   5   0  17    3.60    3.00
  -5   0 -17    3.00    2.80
  -5   0  17   -1.60    2.40
  -5   0 -17   11.60   35.40
  -5   0  17   -0.50    2.50
   5   0 -17    0.00    2.70
  -5   0  17   -3.40   43.70
  -5   0  17   -1.90    2.20
  -5   1 -17   19.20    4.20
   5   1  17    5.60    3.30
  -5  -1  17   17.60    8.10
  -5  -1  17   17.20    5.60
  -5  -1  17  -23.70   36.20
  -5  -1  17   12.00    4.10
   5   1  17   18.80    5.30
  -5  -1  17   17.70    4.30
  -5  -1  17   20.70    5.00
  -5  -1  17   16.80    4.40
  -5  -1  17   19.80    5.10
  -5  -1 -17   26.60    5.30
  -5   1  17   10.10    3.60
   5  -1  17   22.30    5.50
  -5   1  17   14.70    3.90
  -5  -1 -17   18.50   30.30
  -5  -1 -17   20.40    4.20
  -5  -1 -17   12.70    6.30
   5   1 -17   17.00    4.20
  -5  -1 -17   18.10    4.60
  -5  -2  17  -15.20   35.00
   5   2  17    8.50    4.60
   5  -2 -17   18.40    4.50
  -5  -2  17    5.10    3.20
  -5  -2  17    5.00    2.90
  -5  -2  17    1.30    5.70
  -5  -2  17   14.70    4.40
  -5  -2  17    9.50    4.30
  -5  -2  17   11.60    4.60
  -5  -2  17    8.50    4.60
   5   2  17   10.00    3.50
  -5  -2 -17    9.90   23.80
  -5   2  17    9.90    3.00
  -5  -2 -17    8.20    3.50
   5   2 -17    8.70    3.40
   5   2 -17    7.40    3.50
  -5  -2 -17    5.70    3.50
  -5  -2 -17    9.20    3.60
  -5   2  17    9.10    3.30
  -5  -2 -17   10.30    4.10
  -5  -3  17  182.98   11.70
  -5  -3  17  180.28   14.20
  -5  -3  17  182.58   14.10
   5  -3 -17  169.68   11.40
  -5  -3  17  174.28   13.10
   5   3  17  158.38   12.60
   5   3  17  181.68   13.40
  -5  -3  17  162.88   12.00
  -5   3 -17  193.88   10.50
  -5  -3  17  199.68   13.40
  -5   3  17  171.58    9.90
   5   3 -17  179.48   11.40
  -5  -3 -17  159.88   10.40
  -5  -3 -17  179.68   12.00
  -5   3  17  158.98   10.40
  -5  -3 -17  197.38   12.50
  -5   4 -17   17.30    4.30
  -5  -4  17   17.10    5.40
   5  -4 -17   14.80    4.10
  -5  -4  17   13.60    6.90
  -5  -4  17   17.20    4.80
  -5  -4  17   14.20    4.80
  -5  -4  17   13.90    5.60
  -5   4  17   14.70    4.10
  -5   4  17   14.60    4.10
  -5  -4 -17   14.60    4.60
  -5   4  17    9.50    3.30
  -5  -4 -17   14.90    4.00
  -5  -5  17   48.70    7.80
  -5  -5  17   43.30    6.00
  -5  -5  17   29.60    6.50
  -5   5 -17   36.20    4.80
  -5  -5  17   39.80    6.40
   5  -5 -17   42.00    6.10
  -5   5  17   41.30    4.90
  -5   5  17   32.50    4.90
  -5   5  17   42.00    5.20
  -5  -5 -17   33.30    4.80
  -5  -6  17   20.50    4.20
  -5   6 -17   17.40    3.20
  -5  -6  17   17.80    5.60
   5   6 -17   35.00    7.30
  -5   6  17   22.10    4.60
  -6   0  17    2.40    2.90
  -6   0 -17    2.50    2.90
  -6   0  17   -4.40   11.10
   6   0  17    1.50    3.70
  -6   0  17    3.90    3.50
  -6   0 -17   20.80   48.00
  -6   0  17   85.59   60.29
   6   0 -17    1.80    2.70
  -6   0  17   -4.90    2.10
   6   0 -17    2.70    3.30
  -6   0 -17    2.30    2.60
  -6   0 -17    7.60    6.70
  -6   0  17   -3.70    2.40
  -6  -1  17    4.00    3.20
  -6  -1  17   -3.80    1.80
  -6  -1  17   -1.20    3.40
  -6  -1  17   16.40    8.30
   6   1  17   -2.90    3.30
  -6   1 -17   -2.10    2.70
  -6  -1  17    1.90    3.10
  -6   1 -17   -3.70    2.10
  -6  -1  17  -14.50   48.20
  -6  -1 -17   -0.70    2.60
  -6   1  17   -2.70    2.00
   6  -1  17    1.30    2.70
  -6  -1 -17   -0.60    5.10
  -6  -1 -17   -1.80    2.30
  -6   1  17    1.80    2.50
  -6  -1 -17   21.40   37.20
  -6  -1 -17    3.70    3.00
   6   1 -17   -3.50    2.10
   6  -1  17    4.60    3.80
  -6  -2  17    8.80    4.10
   6  -2 -17    0.90    2.60
  -6  -2  17    5.70    3.40
   6   2  17    7.00    4.70
  -6  -2  17    3.80    4.00
  -6  -2  17    3.10    3.10
  -6  -2  17    1.00    4.10
  -6  -2  17    7.00    3.20
  -6  -2 -17    1.20    2.80
  -6   2  17   -1.30    2.50
  -6  -2 -17    8.70    3.60
   6   2 -17    2.80    2.90
  -6  -2 -17    1.10    2.40
  -6   2  17    4.60    2.90
  -6   3 -17   11.00    3.20
   6  -3 -17    6.00    3.20
  -6  -3  17   17.40    5.60
  -6  -3  17    9.80    5.70
   6   3  17   11.10    5.40
  -6  -3  17   12.50    3.90
  -6  -3  17   14.40    3.80
  -6  -3  17    5.70    3.70
  -6  -3 -17   12.30    3.80
  -6  -3 -17   14.20    4.20
  -6   3  17    9.50    3.00
  -6  -3 -17   12.60    3.50
  -6   3  17   15.00    5.70
   6   3 -17   13.40    4.40
  -6  -4  17   15.50    4.90
  -6  -4  17    9.30    3.50
  -6   4 -17   17.10    3.50
   6  -4 -17   14.70    3.80
  -6  -4  17   13.70    4.30
  -6  -4  17   13.30    3.50
  -6  -4  17   12.10    4.70
   6   4 -17   27.00    6.00
  -6   4  17   23.70    4.30
  -6  -4 -17   18.70    4.30
  -6   4  17   15.90    4.10
   6   4 -17   19.90    4.10
  -6  -4 -17   12.10    3.30
  -6  -5  17   58.19    7.30
   6  -5 -17   75.29    6.80
  -6   5 -17   68.49    5.20
  -6  -5  17   46.80    8.20
  -6  -5  17   69.99    7.00
  -6  -5  17   82.79    7.20
  -6   5  17   73.29    5.40
  -6  -5 -17   43.30    6.60
  -6   5  17   66.89    6.60
   6   5 -17   99.19    9.40
  -7   0  17    1.50    3.40
  -7   0  17   -2.30    2.50
   7   0 -17    1.50    2.60
  -7   0 -17   -1.40    2.20
  -7   0  17   -0.40    2.40
  -7   0  17   -0.10    3.40
  -7   0 -17    1.50    2.90
   7   0  17    4.00    5.20
   7   0  17    0.10    2.30
  -7   1 -17  137.69    9.90
  -7  -1  17  163.58   10.90
  -7  -1  17  153.78   11.90
  -7  -1  17  163.38   12.40
  -7  -1  17  147.89   10.30
  -7   1  17  160.38   10.40
  -7  -1 -17  159.68   11.00
  -7  -1 -17  178.48   10.90
   7  -1  17  160.28    9.80
  -7   1  17  123.09   10.30
  -7  -1 -17  151.58   10.10
   7   1 -17  162.08   10.20
   7   1 -17  161.18   10.70
  -7  -2  17   -1.60    3.20
  -7  -2  17    1.20    3.50
  -7  -2  17    3.00    2.70
  -7  -2  17   -0.90    2.60
  -7  -2  17   -0.20    3.10
  -7  -2 -17   -0.20    2.30
  -7  -2 -17    0.30    2.40
  -7   2  17   -2.10    2.50
[truncated: 285,859 more chars]
