# Supplementary material for: Crystal structure of 1-phenyl-1H-pyrazolo­[3,4-d]pyrimidin-4(5H)-one
Source: Acta Crystallogr E Crystallogr Commun. 2025 Oct 28;81(Pt 11):1076–9. doi: 10.1107/S205698902500934X (PMC12589844; doi:10.1107/S205698902500934X)
Supplement: Supplementary file 2 [file e-81-01076-Isup2.hkl]

data_I                                                                          
_shelx_title ' cu_k2025_h091_ahmedova_hb_121_a.res in Pbca'                     
_shelx_refln_list_code          4                                               
_shelx_F_calc_maximum      132.12                                               
_exptl_crystal_F_000       880.00                                               
_reflns_d_resolution_high  0.8306                                               
                                                                                
loop_                                                                           
 _space_group_symop_operation_xyz                                               
 'x, y, z'                                                                      
 '-x+1/2, -y, z+1/2'                                                            
 '-x, y+1/2, -z+1/2'                                                            
 'x+1/2, -y+1/2, -z'                                                            
 '-x, -y, -z'                                                                   
 'x-1/2, y, -z-1/2'                                                             
 'x, -y-1/2, z-1/2'                                                             
 '-x-1/2, y-1/2, z'                                                             
                                                                                
_cell_length_a     7.7822                                                       
_cell_length_b     6.8848                                                       
_cell_length_c    36.8514                                                       
_cell_angle_alpha  90.000                                                       
_cell_angle_beta   90.000                                                       
_cell_angle_gamma  90.000                                                       
                                                                                
_shelx_F_squared_multiplier     1.000                                           
                                                                                
loop_                                                                           
 _refln_index_h                                                                 
 _refln_index_k                                                                 
 _refln_index_l                                                                 
 _refln_F_squared_calc                                                          
 _refln_F_squared_meas                                                          
 _refln_F_squared_sigma                                                         
 _refln_observed_status                                                         
   2   0   0       9325.66       9589.66       180.71 o                         
   4   0   0        157.37        117.29         5.69 o                         
   6   0   0        176.44        186.29         7.12 o                         
   8   0   0          2.06          1.84         2.34 o                         
   2   1   0        139.71        140.70         4.69 o                         
   4   1   0       1094.73       1046.04        23.51 o                         
   6   1   0         70.94         65.74         3.11 o                         
   8   1   0         36.66         44.44         3.11 o                         
   2   2   0       8711.04       9090.96       135.64 o                         
   4   2   0        900.02        961.32        18.57 o                         
   6   2   0         15.88         14.38         2.46 o                         
   8   2   0         13.84         17.23         2.54 o                         
   2   3   0       4792.63       4534.52        71.05 o                         
   4   3   0        341.80        327.58         7.93 o                         
   6   3   0       1091.52       1057.30        15.40 o                         
   8   3   0          0.98         -0.76         1.69 o                         
   0   4   0       4371.49       4568.20        72.94 o                         
   2   4   0        485.48        433.80        10.52 o                         
   4   4   0         40.61         54.18         2.94 o                         
   6   4   0        216.94        232.47         6.11 o                         
   8   4   0          0.22         -0.59         3.03 o                         
   2   5   0         38.82         41.39         3.27 o                         
   4   5   0       1729.48       1606.78        21.50 o                         
   6   5   0          1.63          5.86         2.01 o                         
   0   6   0        301.98        309.48        12.13 o                         
   2   6   0         16.07         14.41         2.40 o                         
   4   6   0          0.00          5.71         1.67 o                         
   6   6   0          0.89         -0.56         1.98 o                         
   2   7   0          7.38          6.41         1.85 o                         
   4   7   0         30.29         30.30         2.55 o                         
   0   8   0          2.44          3.81         2.60 o                         
   2   8   0         58.27         57.22         2.74 o                         
   1   1   1        820.49        668.43         6.80 o                         
   2   1   1       3218.05       2988.70        19.75 o                         
   3   1   1        219.15        162.22         3.28 o                         
   4   1   1        132.04        128.35         4.97 o                         
   5   1   1        438.22        453.23         8.26 o                         
   6   1   1         75.70         80.55         2.42 o                         
   7   1   1         92.84         94.56         4.21 o                         
   8   1   1          2.27          0.43         1.16 o                         
   9   1   1         91.81         67.19         3.88 o                         
   0   2   1       4915.69       5065.29        52.91 o                         
   1   2   1      17456.00      17928.50       320.76 o                         
   2   2   1         66.39         76.86         4.38 o                         
   3   2   1         90.35         77.43         4.48 o                         
   4   2   1         32.35         42.81         2.37 o                         
   5   2   1         11.35         10.38         3.46 o                         
   6   2   1         34.02         37.91         1.96 o                         
   7   2   1        224.37        235.67         4.80 o                         
   8   2   1         34.21         35.52         2.28 o                         
   9   2   1          7.61          4.98         1.09 o                         
   1   3   1        271.11        292.44         6.58 o                         
   2   3   1       1204.21       1290.96        16.91 o                         
   3   3   1        806.66        805.50        10.92 o                         
   4   3   1        150.91        153.31         3.64 o                         
   5   3   1        138.01        157.66         3.51 o                         
   6   3   1          0.11         11.58         1.38 o                         
   7   3   1        460.50        514.17         7.59 o                         
   8   3   1          0.17          0.35         1.27 o                         
   0   4   1       3681.02       3747.56        45.53 o                         
   1   4   1          0.62          0.93         0.93 o                         
   2   4   1          2.92          2.13         1.27 o                         
   3   4   1        347.22        346.70        11.13 o                         
   4   4   1        358.74        348.76         4.55 o                         
   5   4   1         73.38         84.23         3.03 o                         
   6   4   1          4.93         12.19         1.33 o                         
   7   4   1          3.88          4.07         1.34 o                         
   8   4   1          0.02          0.86         3.84 o                         
   1   5   1        168.11        180.59         3.52 o                         
   2   5   1          1.45          2.29         1.12 o                         
   3   5   1          2.50         11.07         1.50 o                         
   4   5   1          0.09         13.20         1.73 o                         
   5   5   1          0.05          2.60         1.15 o                         
   6   5   1        133.58        122.15         3.78 o                         
   7   5   1        363.86        386.49        23.38 o                         
   0   6   1        370.31        346.60         7.30 o                         
   1   6   1         38.85         36.28         2.07 o                         
   2   6   1          2.22          3.12         1.30 o                         
   3   6   1          1.45          3.17         1.15 o                         
   4   6   1        116.61        107.59         4.48 o                         
   5   6   1         24.25         24.66         2.23 o                         
   6   6   1         20.24         20.39         2.91 o                         
   1   7   1          1.32          1.60         1.11 o                         
   2   7   1          0.12         -0.99         1.09 o                         
   3   7   1         97.46        108.76         2.71 o                         
   4   7   1         25.02         23.15         1.65 o                         
   5   7   1         16.95         19.45         2.55 o                         
   0   8   1          6.12          9.90         2.08 o                         
   1   8   1          3.51          4.21         0.94 o                         
   2   8   1          5.82          7.68         1.00 o                         
   2   0   2        970.41       1064.20        12.37 o                         
   3   0   2          0.38          3.21         1.99 o                         
   4   0   2       4351.20       4614.03        47.55 o                         
   5   0   2          3.61          8.64         1.97 o                         
   6   0   2          7.73          7.66         4.52 o                         
   7   0   2        746.88        793.84        11.55 o                         
   8   0   2        194.93        222.32         5.90 o                         
   9   0   2        136.90        111.10         6.53 o                         
   2   1   2       2068.64       1882.37        13.24 o                         
   3   1   2        222.28        221.48         3.85 o                         
   4   1   2        168.38        188.19         5.98 o                         
   5   1   2         24.22         25.38         5.09 o                         
   6   1   2        111.09        124.00         3.06 o                         
   7   1   2        449.83        503.01         6.62 o                         
   8   1   2         19.35         28.98         1.94 o                         
   9   1   2         75.79         84.97         3.74 o                         
   0   2   2       5021.05       5344.17        68.58 o                         
   1   2   2       4731.30       4096.28        44.14 o                         
   2   2   2        775.94        791.25         9.45 o                         
   3   2   2       1101.18       1082.97        14.12 o                         
   4   2   2        139.63        145.71         3.96 o                         
   5   2   2          1.42          2.57         2.71 o                         
   6   2   2          7.65         15.98         1.38 o                         
   7   2   2         51.96         65.61         2.82 o                         
   8   2   2          0.19         -0.07         1.25 o                         
   9   2   2         74.94         62.84         2.97 o                         
   1   3   2        249.01        242.08         4.76 o                         
   2   3   2        296.17        272.24         6.41 o                         
   3   3   2        744.90        766.15        10.53 o                         
   4   3   2         43.74         49.99         2.38 o                         
   5   3   2        121.71        125.38         2.71 o                         
   6   3   2        885.17        842.75         9.72 o                         
   7   3   2        210.09        217.45         4.65 o                         
   8   3   2         25.90         30.14         2.84 o                         
   0   4   2       1159.22       1085.54        15.51 o                         
   1   4   2         55.26         62.61         2.14 o                         
   2   4   2        335.40        332.65         6.28 o                         
   3   4   2       1079.58        966.41        16.30 o                         
   4   4   2         75.37         98.17         2.89 o                         
   5   4   2         55.61         53.10         2.55 o                         
   6   4   2        134.54        140.99         3.34 o                         
   7   4   2         47.83         39.62         2.41 o                         
   8   4   2         13.78         13.92         4.32 o                         
   1   5   2         31.85         39.09         1.54 o                         
   2   5   2        129.87        132.64         3.67 o                         
   3   5   2        470.37        481.38         6.86 o                         
   4   5   2        247.92        250.81         4.46 o                         
   5   5   2         15.87         13.34         1.54 o                         
   6   5   2          5.94         10.24         1.56 o                         
   7   5   2         25.25         26.33         2.78 o                         
   0   6   2          4.47          8.65         2.16 o                         
   1   6   2         30.45         31.17         2.14 o                         
   2   6   2         15.56         19.68         1.79 o                         
   3   6   2         86.10         82.73         2.99 o                         
   4   6   2          7.47          9.95         1.25 o                         
   5   6   2         59.47         53.26         4.08 o                         
   6   6   2          5.50          6.13         1.60 o                         
   1   7   2          4.18          4.08         1.12 o                         
   2   7   2          3.54          2.91         1.19 o                         
   3   7   2         50.68         46.90         1.99 o                         
   4   7   2         10.03         16.90         1.59 o                         
   0   8   2          1.46          0.98         1.44 o                         
   1   8   2         26.80         21.34         1.66 o                         
   2   8   2          5.65          4.69         0.95 o                         
   1   1   3         92.24        104.09         1.63 o                         
   2   1   3       1489.73       1302.59         9.46 o                         
   3   1   3        227.71        189.98         4.59 o                         
   4   1   3        867.21        862.48        10.29 o                         
   5   1   3        992.17       1041.83        13.01 o                         
   6   1   3         43.96         50.42         2.02 o                         
   7   1   3        471.45        482.32         5.82 o                         
   8   1   3         15.30         18.06         1.63 o                         
   9   1   3          0.20          0.30         1.36 o                         
   1   2   3        600.54        674.62         7.25 o                         
   2   2   3       6374.64       6374.92        68.26 o                         
   3   2   3       2962.10       2991.88        34.04 o                         
   4   2   3        748.70        760.07        10.04 o                         
   5   2   3        283.74        298.07         7.86 o                         
   6   2   3        194.60        191.31         3.80 o                         
   7   2   3        176.78        166.51         4.09 o                         
   8   2   3          9.02         16.11         1.85 o                         
   9   2   3         28.40         27.92         2.40 o                         
   1   3   3         39.04         50.19         1.92 o                         
   2   3   3        480.54        478.34         7.61 o                         
   3   3   3         40.18         76.35         3.00 o                         
   4   3   3        923.46        919.72        12.17 o                         
   5   3   3         28.85         40.06         1.75 o                         
   6   3   3         66.91         69.03         2.72 o                         
   7   3   3          9.65         14.00         1.52 o                         
   8   3   3         46.71         50.91         2.69 o                         
   0   4   3       4110.88       4090.55        46.11 o                         
   1   4   3       2045.70       1982.46        20.87 o                         
   2   4   3        689.98        673.94         9.94 o                         
   3   4   3          0.26         15.86         2.09 o                         
   4   4   3         45.85         55.54         2.26 o                         
   5   4   3          3.28          3.86         1.45 o                         
   6   4   3         13.27         19.66         1.49 o                         
   7   4   3          7.90         10.96         1.54 o                         
   8   4   3          0.60         -0.02         1.35 o                         
   1   5   3        170.23        164.23         2.94 o                         
   2   5   3          4.67          7.35         1.23 o                         
   3   5   3         57.99         58.07         2.66 o                         
   4   5   3         30.79         36.12         2.00 o                         
   5   5   3         29.77         27.94         2.08 o                         
   6   5   3        426.13        402.13         8.73 o                         
   7   5   3          3.36          3.06         1.89 o                         
   0   6   3         29.12         34.26         2.73 o                         
   1   6   3         10.60          8.04         1.34 o                         
   2   6   3         13.28         15.02         1.64 o                         
   3   6   3         72.95         64.65         2.46 o                         
   4   6   3         37.87         35.84         1.98 o                         
   5   6   3          4.95          3.74         1.23 o                         
   6   6   3        118.43        108.28         6.79 o                         
   1   7   3         64.32         66.38         2.35 o                         
   2   7   3         26.25         29.39         2.00 o                         
   3   7   3          3.40          5.16         1.08 o                         
   4   7   3        140.25        129.48         6.25 o                         
   0   8   3          3.61          2.42         1.43 o                         
   1   8   3          0.03          1.02         0.94 o                         
   2   8   3          3.98          5.33         0.98 o                         
   1   0   4       7720.17       6812.10       177.47 o                         
   2   0   4       6577.39       6831.29        74.79 o                         
   3   0   4        160.78        130.85         3.33 o                         
   4   0   4       2388.47       2657.53        29.33 o                         
   5   0   4          4.14          1.54         2.68 o                         
   6   0   4        192.44        207.22         5.61 o                         
   7   0   4        137.35        143.69         5.30 o                         
   8   0   4          0.58          5.02         1.84 o                         
   9   0   4          0.59          0.66         2.20 o                         
   1   1   4      11242.03      11895.24       217.51 o                         
   2   1   4        130.09        177.75         4.06 o                         
   3   1   4         19.47         16.72         2.36 o                         
   4   1   4         29.60         42.25         2.57 o                         
   5   1   4         26.11         55.87         5.24 o                         
   6   1   4       2067.33       1994.07        13.22 o                         
   7   1   4        500.26        549.91         6.56 o                         
   8   1   4          5.96          6.02         1.31 o                         
   9   1   4         42.72         39.87         4.11 o                         
   1   2   4        874.32        798.69         9.42 o                         
   2   2   4          6.74         19.48         1.27 o                         
   3   2   4        418.33        414.56         7.86 o                         
   4   2   4        126.47        125.79         3.80 o                         
   5   2   4         13.56         17.04         1.78 o                         
   6   2   4        109.60        128.00         3.75 o                         
   7   2   4          0.69          2.97         1.09 o                         
   8   2   4         25.70         33.39         2.17 o                         
   9   2   4          0.04          0.71         0.96 o                         
   1   3   4          0.38          9.64         1.19 o                         
   2   3   4        313.20        290.10         5.45 o                         
   3   3   4          0.12          7.80         1.45 o                         
   4   3   4        657.48        643.71         9.24 o                         
   5   3   4          3.33          2.30         0.95 o                         
   6   3   4         10.18          9.98         1.36 o                         
   7   3   4        246.65        241.73         4.59 o                         
   8   3   4         37.65         40.91         3.22 o                         
   0   4   4        153.78        165.48         4.15 o                         
   1   4   4       1114.82       1042.92        12.72 o                         
   2   4   4        660.27        612.00         8.18 o                         
   3   4   4        174.91        170.08         5.11 o                         
   4   4   4         74.88         77.18         2.51 o                         
   5   4   4         10.09         10.17         1.38 o                         
   6   4   4         51.22         48.97         2.67 o                         
   7   4   4         83.16         78.57         3.15 o                         
   8   4   4          7.97          9.04         1.26 o                         
   1   5   4         20.91         27.57         1.35 o                         
   2   5   4         87.87         85.72         2.79 o                         
   3   5   4        108.62        119.31         3.72 o                         
   4   5   4         16.69         17.91         1.52 o                         
   5   5   4         10.45         14.06         1.57 o                         
   6   5   4         33.81         37.33         2.46 o                         
   7   5   4         29.97         34.35         2.97 o                         
   0   6   4        344.48        363.26        10.32 o                         
   1   6   4          5.65          5.57         1.33 o                         
   2   6   4         60.73         63.63         2.57 o                         
   3   6   4         10.54         10.14         1.24 o                         
   4   6   4         35.66         33.42         1.91 o                         
   5   6   4         15.57         10.17         1.49 o                         
   6   6   4         12.06          9.31         1.97 o                         
   1   7   4         10.45         15.40         1.40 o                         
   2   7   4          2.17          2.21         1.05 o                         
   3   7   4          1.66          0.38         1.03 o                         
   4   7   4         41.07         39.23         3.17 o                         
   0   8   4         57.46         58.73         3.30 o                         
   1   8   4          4.17          4.25         1.09 o                         
   2   8   4          0.56          0.72         0.93 o                         
   1   1   5       4489.09       4171.10        34.81 o                         
   2   1   5       2102.90       1867.30        13.54 o                         
   3   1   5        744.46        726.56        11.56 o                         
   4   1   5        585.94        587.58         7.72 o                         
   5   1   5        334.53        374.07         8.36 o                         
   6   1   5        260.00        259.04         3.71 o                         
   7   1   5        664.60        704.75        10.25 o                         
   8   1   5          0.30         -0.50         1.12 o                         
   9   1   5         13.21          8.96         2.25 o                         
   1   2   5       1876.14       1876.70        14.16 o                         
   2   2   5        676.78        576.20         6.37 o                         
   3   2   5        185.38        220.34         8.28 o                         
   4   2   5        154.15        184.04         4.64 o                         
   5   2   5          0.11          5.84         1.26 o                         
   6   2   5        160.18        182.68         3.70 o                         
   7   2   5         43.10         44.60         2.14 o                         
   8   2   5          7.67         10.35         1.50 o                         
   9   2   5         12.78         14.09         1.70 o                         
   1   3   5        414.60        405.85         5.29 o                         
   2   3   5        639.14        621.89         9.48 o                         
   3   3   5        608.61        599.17         8.90 o                         
   4   3   5        952.67        964.34        12.18 o                         
   5   3   5         35.78         39.28         1.82 o                         
   6   3   5         51.57         70.63         2.69 o                         
   7   3   5        550.30        600.75         7.39 o                         
   8   3   5          5.27          8.52         1.37 o                         
   0   4   5        323.91        354.40         7.06 o                         
   1   4   5       1423.92       1298.91        11.96 o                         
   2   4   5          0.34         14.04         1.63 o                         
   3   4   5        227.21        229.50         4.96 o                         
   4   4   5          1.40         13.28         1.14 o                         
   5   4   5         90.35        104.67         3.23 o                         
   6   4   5          6.95          6.71         1.40 o                         
   7   4   5          5.76          9.53         1.54 o                         
   8   4   5         13.41         16.82         1.70 o                         
   1   5   5         71.77         80.82         2.23 o                         
   2   5   5          9.69         11.63         1.21 o                         
   3   5   5        252.82        272.91         5.02 o                         
   4   5   5          0.05          2.36         0.99 o                         
   5   5   5         14.99         16.24         1.66 o                         
   6   5   5         55.16         49.91         2.87 o                         
   7   5   5        356.87        339.34         8.52 o                         
   0   6   5        984.30        925.50        22.52 o                         
   1   6   5          5.56          6.38         1.15 o                         
   2   6   5         99.34        105.89         3.12 o                         
   3   6   5        149.45        136.62         3.12 o                         
   4   6   5          0.66          5.50         1.00 o                         
   5   6   5          9.74          5.24         1.40 o                         
   6   6   5         35.53         39.12         2.97 o                         
   1   7   5          6.65          5.25         1.30 o                         
   2   7   5          1.42          1.25         1.01 o                         
   3   7   5         19.81         22.51         1.67 o                         
   4   7   5         48.02         44.88         2.76 o                         
   0   8   5          0.01          1.82         1.39 o                         
   1   8   5          0.04         -1.00         1.00 o                         
   2   8   5          8.29          6.03         1.27 o                         
   0   0   6       4060.00       3660.48        66.57 o                         
   1   0   6       1043.26        884.04        11.27 o                         
   2   0   6      12634.97      13757.37       181.72 o                         
   3   0   6       1231.67       1147.22        16.62 o                         
   4   0   6        260.67        262.02         7.93 o                         
   5   0   6        376.35        375.66        11.40 o                         
   6   0   6         93.02        111.54         5.82 o                         
   7   0   6         67.61         58.61         9.43 o                         
   8   0   6          1.34          2.32         1.79 o                         
   9   0   6         42.41         35.62         4.00 o                         
   1   1   6        336.53        342.23         4.66 o                         
   2   1   6        189.89        168.44         2.68 o                         
   3   1   6       2601.21       2917.29        28.22 o                         
   4   1   6       1724.99       1742.06        16.64 o                         
   5   1   6         81.56        117.14         6.13 o                         
   6   1   6         40.91         37.99         2.04 o                         
   7   1   6       1218.92       1263.65        11.75 o                         
   8   1   6        257.35        256.48         4.80 o                         
   9   1   6         66.23         63.70         4.74 o                         
   0   2   6      10788.02      10374.00       266.00 o                         
   1   2   6         82.67         53.22         1.26 o                         
   2   2   6        758.52        810.71         7.10 o                         
   3   2   6         72.93         76.69         4.57 o                         
   4   2   6        172.63        203.01         4.48 o                         
   5   2   6        367.74        355.06         5.63 o                         
   6   2   6        110.91        115.62         3.13 o                         
   7   2   6         97.06         93.76         2.96 o                         
   8   2   6          0.60          0.07         1.11 o                         
   9   2   6          0.45          1.38         1.30 o                         
   1   3   6         33.17         41.75         1.68 o                         
   2   3   6       1375.86       1282.94        14.99 o                         
   3   3   6        417.30        424.55         7.10 o                         
   4   3   6        219.12        224.57         4.50 o                         
   5   3   6          1.03          3.86         0.98 o                         
   6   3   6          0.60          4.41         1.16 o                         
   7   3   6         13.67         14.26         1.53 o                         
   8   3   6          3.26          3.60         1.34 o                         
   0   4   6       1061.07       1060.70        13.82 o                         
   1   4   6        329.82        280.78         4.10 o                         
   2   4   6        279.99        256.21         4.52 o                         
   3   4   6         27.19         29.49         2.06 o                         
   4   4   6        837.62        816.49         8.27 o                         
   5   4   6         57.76         54.06         2.47 o                         
   6   4   6        103.68         86.26         3.69 o                         
   7   4   6        137.60        125.90         4.12 o                         
   8   4   6          3.40          5.69         1.16 o                         
   1   5   6         85.96         96.42         2.84 o                         
   2   5   6          2.98          2.96         0.97 o                         
   3   5   6         34.36         42.14         2.20 o                         
   4   5   6          4.81          4.64         1.11 o                         
   5   5   6        184.34        170.05         6.77 o                         
   6   5   6          5.15          8.56         1.93 o                         
   7   5   6         39.45         32.07         2.54 o                         
   0   6   6        768.88        706.12        11.79 o                         
   1   6   6         34.85         33.12         1.76 o                         
   2   6   6         91.92         91.16         2.98 o                         
   3   6   6         33.76         31.67         1.67 o                         
   4   6   6        169.80        163.41         3.17 o                         
   5   6   6          5.63          4.83         1.38 o                         
   6   6   6          0.18          4.95         1.80 o                         
   1   7   6          6.50          5.15         1.27 o                         
   2   7   6         20.85         21.89         1.43 o                         
   3   7   6         13.00         13.21         1.44 o                         
   4   7   6          0.93          2.92         0.96 o                         
   0   8   6         55.38         55.27         2.90 o                         
   1   8   6         34.48         32.64         2.57 o                         
   2   8   6         15.71         19.92         1.59 o                         
   1   1   7         29.27         40.61         1.84 o                         
   2   1   7        851.62        813.46         8.16 o                         
   3   1   7       2662.69       2803.17        25.10 o                         
   4   1   7          6.13         13.11         2.41 o                         
   5   1   7        211.92        245.33         8.61 o                         
   6   1   7       1143.89       1017.49         8.41 o                         
   7   1   7        204.63        221.19         7.40 o                         
   8   1   7          1.27          0.97         1.20 o                         
   9   1   7         15.78         14.69         2.13 o                         
   0   2   7          4.03         21.61         1.57 o                         
   1   2   7          2.37          6.65         0.70 o                         
   2   2   7          3.51          4.90         1.39 o                         
   3   2   7         15.59         13.34         1.91 o                         
   4   2   7        968.06       1057.05        11.77 o                         
   5   2   7        194.04        190.18         3.30 o                         
   6   2   7        741.42        757.89         7.69 o                         
   7   2   7        157.78        162.24         3.91 o                         
   8   2   7         12.69         10.72         1.50 o                         
   1   3   7         21.50         26.81         1.51 o                         
   2   3   7       1213.25       1251.36        15.89 o                         
   3   3   7        969.19       1014.26        13.47 o                         
   4   3   7         78.74         77.67         3.24 o                         
   5   3   7        326.88        315.78         4.83 o                         
   6   3   7        970.17        950.34        10.24 o                         
   7   3   7         23.12         23.63         1.98 o                         
   8   3   7          8.38          7.24         5.31 o                         
   0   4   7       3223.80       3427.01        37.87 o                         
   1   4   7        342.01        319.32         4.34 o                         
   2   4   7         51.56         48.02         1.98 o                         
   3   4   7        902.17        826.92         8.70 o                         
   4   4   7         19.96         27.02         1.50 o                         
   5   4   7          0.70          1.60         1.14 o                         
   6   4   7        128.85        135.10         5.21 o                         
   7   4   7         15.13         13.23         1.77 o                         
   8   4   7         43.40         38.07         2.90 o                         
   1   5   7         11.73         16.72         1.20 o                         
   2   5   7        117.95        112.48         2.72 o                         
   3   5   7        115.31        112.06         3.20 o                         
   4   5   7          5.69          8.78         1.20 o                         
   5   5   7         45.58         48.66         3.82 o                         
   6   5   7          8.39          8.52         1.94 o                         
   7   5   7         50.17         49.43         3.43 o                         
   0   6   7        775.80        742.39        14.37 o                         
   1   6   7         60.76         57.79         2.52 o                         
   2   6   7         59.09         65.88         2.49 o                         
   3   6   7          6.21          7.19         1.12 o                         
   4   6   7         14.21         14.49         1.31 o                         
   5   6   7          1.60          3.00         1.32 o                         
   6   6   7          2.35          0.78         1.98 o                         
   1   7   7         12.57         13.64         1.45 o                         
   2   7   7          9.69          8.43         1.24 o                         
   3   7   7          8.80          8.78         1.17 o                         
   4   7   7          0.33          1.34         0.99 o                         
   0   8   7          9.85         14.26         2.18 o                         
   1   8   7          5.34          7.64         1.01 o                         
   0   0   8       7705.94       7310.03       194.20 o                         
   1   0   8        172.84        143.44         5.71 o                         
   2   0   8       2941.72       2957.44        28.46 o                         
   3   0   8          0.94          0.03         2.59 o                         
   4   0   8        313.82        339.31         9.09 o                         
   5   0   8        502.41        545.79        13.07 o                         
   6   0   8       1154.77       1164.70        13.88 o                         
   7   0   8        380.63        357.68        13.11 o                         
   8   0   8         55.99         44.25         3.77 o                         
   9   0   8         14.67         19.34         4.70 o                         
   1   1   8        372.99        345.51         3.51 o                         
   2   1   8        213.55        231.69         3.52 o                         
   3   1   8          1.94         22.17         3.50 o                         
   4   1   8       3610.77       3781.12        30.40 o                         
   5   1   8         36.21         62.97         4.79 o                         
   6   1   8        735.37        753.30         6.95 o                         
   7   1   8       1100.17       1093.08        13.27 o                         
   8   1   8          8.44         14.60         1.54 o                         
   9   1   8         21.77         17.02         2.18 o                         
   0   2   8         60.69         62.91         2.64 o                         
   1   2   8       2478.30       2155.61        18.21 o                         
   2   2   8       1994.84       2001.22        17.33 o                         
   3   2   8         30.74         29.75         1.90 o                         
   4   2   8        156.33        156.49         4.59 o                         
   5   2   8        125.25        126.47         2.87 o                         
   6   2   8         15.62         20.26         1.98 o                         
   7   2   8         35.32         37.15         2.05 o                         
   8   2   8          4.38          7.78         1.42 o                         
   1   3   8        444.14        440.13         5.93 o                         
   2   3   8        124.82        120.26         2.84 o                         
   3   3   8         51.50         54.91         3.10 o                         
   4   3   8        159.50        166.02         4.54 o                         
   5   3   8        202.47        211.03         3.73 o                         
   6   3   8        153.24        163.69         4.14 o                         
   7   3   8          0.00          7.16         1.35 o                         
   8   3   8         22.78         23.83         1.98 o                         
   0   4   8       5057.77       4977.30        52.10 o                         
   1   4   8        287.67        266.66         4.09 o                         
   2   4   8        210.81        205.45         3.65 o                         
   3   4   8         51.82         47.02         1.90 o                         
   4   4   8         81.58         88.33         2.44 o                         
   5   4   8         22.86         22.27         2.25 o                         
   6   4   8        143.31        153.73         5.52 o                         
   7   4   8          0.78         -0.32         1.23 o                         
   8   4   8          0.49          0.71         0.92 o                         
   1   5   8         43.76         42.03         1.95 o                         
   2   5   8          3.33          3.32         0.97 o                         
   3   5   8        171.04        163.40         3.44 o                         
   4   5   8         37.91         33.05         1.75 o                         
   5   5   8         27.01         21.33         2.29 o                         
   6   5   8         63.23         58.97         3.59 o                         
   7   5   8         98.74         96.69         4.28 o                         
   0   6   8          5.83         11.91         1.85 o                         
   1   6   8        119.75        116.26         3.69 o                         
   2   6   8          2.21          3.40         1.08 o                         
   3   6   8         49.44         46.83         1.97 o                         
   4   6   8          9.19          9.93         1.14 o                         
   5   6   8         41.25         33.63         2.20 o                         
   6   6   8         19.32         15.77         2.23 o                         
   1   7   8          6.74          9.32         1.30 o                         
   2   7   8         25.93         23.50         1.65 o                         
   3   7   8         24.21         21.26         1.44 o                         
   4   7   8          2.17          2.60         1.31 o                         
   0   8   8         79.60         83.08         4.67 o                         
   1   8   8         25.30         23.61         1.33 o                         
   1   1   9        165.08        176.61         2.51 o                         
   2   1   9        779.24        726.66         7.31 o                         
   3   1   9        739.89        790.54        10.05 o                         
   4   1   9        734.07        678.25         8.62 o                         
   5   1   9        743.59        726.09         9.87 o                         
   6   1   9         52.49         44.71         2.32 o                         
   7   1   9        121.75        109.64         3.22 o                         
   8   1   9          1.67          2.28         1.15 o                         
   9   1   9         32.75         27.80         2.17 o                         
   0   2   9       1483.91       1463.93        21.00 o                         
   1   2   9         91.09        107.10         2.25 o                         
   2   2   9        323.55        291.04         4.24 o                         
   3   2   9        319.65        348.58         5.88 o                         
   4   2   9          1.85         10.14         1.67 o                         
   5   2   9        245.07        235.87         3.86 o                         
   6   2   9          0.17          5.00         1.06 o                         
   7   2   9         37.83         40.13         2.09 o                         
   8   2   9         24.18         28.58         1.95 o                         
   1   3   9          5.67         10.25         1.00 o                         
   2   3   9          3.82          2.86         0.87 o                         
   3   3   9         10.56         20.82         1.67 o                         
   4   3   9        690.60        678.32        10.37 o                         
   5   3   9         34.03         32.41         1.82 o                         
   6   3   9         18.75         16.05         1.72 o                         
   7   3   9       1016.59       1029.27        11.24 o                         
   8   3   9          0.38          1.35         1.10 o                         
   0   4   9       4854.92       4936.85        77.84 o                         
   1   4   9          3.31          2.39         0.78 o                         
   2   4   9          0.38          4.42         0.80 o                         
   3   4   9        273.14        265.39         4.99 o                         
   4   4   9          7.32          5.30         1.14 o                         
   5   4   9         23.96         23.34         1.96 o                         
   6   4   9          2.29          7.01         1.57 o                         
   7   4   9          8.29          5.18         1.69 o                         
   1   5   9          0.04          2.04         0.81 o                         
   2   5   9        127.33        128.70         2.83 o                         
   3   5   9         42.47         51.09         2.22 o                         
   4   5   9         44.16         46.24         1.97 o                         
   5   5   9          5.11          8.66         1.71 o                         
   6   5   9          4.23          8.98         2.19 o                         
   7   5   9         25.98         26.65         2.59 o                         
   0   6   9        148.69        172.48         6.26 o                         
   1   6   9        612.96        562.28         7.63 o                         
   2   6   9          6.59          6.71         1.27 o                         
   3   6   9         69.15         72.39         2.87 o                         
   4   6   9          1.01          4.95         1.02 o                         
   5   6   9          0.41          1.52         1.25 o                         
   6   6   9          1.15         -0.81         2.00 o                         
   1   7   9         26.00         31.22         1.81 o                         
   2   7   9         17.22         18.12         1.46 o                         
   3   7   9          4.28          8.53         0.99 o                         
   4   7   9          0.86          0.55         1.12 o                         
   0   8   9        139.54        136.20         5.79 o                         
   1   8   9          2.48          4.85         1.01 o                         
   0   0  10       5855.01       6111.66       112.00 o                         
   1   0  10       1236.81       1028.74        14.24 o                         
   2   0  10       5863.46       6423.93        66.43 o                         
   3   0  10       2336.74       2315.35        24.80 o                         
   4   0  10       1083.61       1274.51        15.57 o                         
   5   0  10        245.88        286.78        10.53 o                         
   6   0  10       1003.19       1000.69        17.65 o                         
   7   0  10         67.88         70.81         5.24 o                         
   8   0  10         14.62         20.98         2.94 o                         
   9   0  10         51.14         41.01         6.13 o                         
   1   1  10         45.63         27.04         1.23 o                         
   2   1  10        113.40         94.39         2.38 o                         
   3   1  10       4218.75       4518.78        37.83 o                         
   4   1  10         44.73         52.70         2.49 o                         
   5   1  10         58.87         60.05         3.69 o                         
   6   1  10        300.12        245.66         3.82 o                         
   7   1  10         25.89         39.29         4.21 o                         
   8   1  10         37.24         27.67         1.79 o                         
   9   1  10          1.10          2.20         1.18 o                         
   0   2  10        996.97        936.18        15.07 o                         
   1   2  10         19.66         26.94         1.88 o                         
   2   2  10        437.09        396.54         5.15 o                         
   3   2  10       1045.31       1013.92        11.71 o                         
   4   2  10        894.91        973.13        11.54 o                         
   5   2  10         49.32         52.81         2.43 o                         
   6   2  10         15.01         15.95         2.08 o                         
   7   2  10         48.61         43.01         2.53 o                         
   8   2  10          0.56          0.30         1.05 o                         
   1   3  10        819.83        801.17         8.64 o                         
   2   3  10         32.49         39.60         2.25 o                         
   3   3  10         34.38         38.60         2.36 o                         
   4   3  10        601.52        540.46         5.81 o                         
   5   3  10         53.08         66.64         2.47 o                         
   6   3  10         89.59         86.84         3.16 o                         
   7   3  10         12.73         22.67         1.85 o                         
   8   3  10         81.18         72.53         2.49 o                         
   0   4  10       2151.80       1996.54        23.42 o                         
   1   4  10         15.35         11.65         1.08 o                         
   2   4  10         20.69         24.63         1.45 o                         
   3   4  10          3.34          3.73         1.07 o                         
   4   4  10          3.09          9.92         1.18 o                         
   5   4  10         34.42         28.31         2.42 o                         
   6   4  10         31.90         39.76         2.60 o                         
   7   4  10          0.62          0.45         1.20 o                         
   1   5  10         21.62         23.33         1.37 o                         
   2   5  10         15.24         15.96         1.18 o                         
   3   5  10        252.91        246.29         6.38 o                         
   4   5  10         11.59          9.15         1.18 o                         
   5   5  10         70.02         72.29         4.07 o                         
   6   5  10        154.48        152.22         6.66 o                         
   7   5  10          7.65          8.36         1.47 o                         
   0   6  10        515.31        554.05        10.68 o                         
   1   6  10        101.61        109.79         3.69 o                         
   2   6  10         40.11         44.83         2.41 o                         
   3   6  10         42.81         38.42         1.90 o                         
   4   6  10        187.56        170.44         3.08 o                         
   5   6  10         19.70         19.31         2.37 o                         
   6   6  10          0.09          1.31         1.60 o                         
   1   7  10         22.65         23.93         1.61 o                         
   2   7  10          0.29          2.83         1.14 o                         
   3   7  10         67.92         59.43         2.30 o                         
   4   7  10         14.96         16.08         2.96 o                         
   0   8  10        531.93        574.37        10.82 o                         
   1   8  10          0.57          3.12         1.09 o                         
   1   1  11        224.20        213.59         3.15 o                         
   2   1  11        274.26        249.45         4.12 o                         
   3   1  11        454.06        485.73         7.13 o                         
   4   1  11        689.66        676.21        10.00 o                         
   5   1  11         85.88         71.93         2.57 o                         
   6   1  11         29.78         28.61         1.64 o                         
   7   1  11         91.05         82.94         2.98 o                         
   8   1  11         17.77         23.16         1.95 o                         
   9   1  11         48.43         39.35         2.22 o                         
   0   2  11          6.30          8.93         1.39 o                         
   1   2  11        190.44        173.66         3.94 o                         
   2   2  11        311.90        295.60         4.65 o                         
   3   2  11        892.44        826.67         9.95 o                         
   4   2  11        419.55        460.36         9.10 o                         
   5   2  11        123.86        143.94         3.35 o                         
   6   2  11        559.56        553.91         6.52 o                         
   7   2  11         64.09         53.61         2.63 o                         
   8   2  11         52.26         45.13         2.04 o                         
   1   3  11        617.45        575.61         6.95 o                         
   2   3  11        286.79        278.33         5.10 o                         
   3   3  11        137.98        131.75         3.65 o                         
   4   3  11        409.92        391.61         4.66 o                         
   5   3  11         26.70         33.75         1.85 o                         
   6   3  11        363.14        365.18         5.76 o                         
   7   3  11        588.82        635.25         8.80 o                         
   8   3  11          2.67          4.43         1.13 o                         
   0   4  11        407.93        474.82         7.97 o                         
   1   4  11         18.18         21.58         1.53 o                         
   2   4  11         27.50         33.73         1.65 o                         
   3   4  11         38.50         37.19         1.94 o                         
   4   4  11        355.40        382.44         4.95 o                         
   5   4  11         50.39         60.28         3.05 o                         
   6   4  11        123.87        120.40         3.90 o                         
   7   4  11         56.21         56.53         2.70 o                         
   1   5  11          0.55          0.06         0.79 o                         
   2   5  11         10.40         10.65         1.22 o                         
   3   5  11         52.17         64.35         2.53 o                         
   4   5  11          0.27          3.32         1.05 o                         
   5   5  11          2.05          3.54         1.66 o                         
   6   5  11        144.92        135.39         6.96 o                         
   7   5  11          0.09          3.08         1.25 o                         
   0   6  11        419.69        426.85         9.12 o                         
   1   6  11        305.30        293.01         5.28 o                         
   2   6  11         33.68         32.84         1.98 o                         
   3   6  11          4.89          6.93         1.07 o                         
   4   6  11         13.47         16.28         1.35 o                         
   5   6  11          1.53          1.80         1.59 o                         
   6   6  11         23.03         19.94         2.22 o                         
   1   7  11          1.35          3.41         1.09 o                         
   2   7  11         29.91         33.39         1.81 o                         
   3   7  11          0.32          0.73         0.87 o                         
   4   7  11          7.37         10.73         1.64 o                         
   0   8  11         51.47         51.55         3.05 o                         
   0   0  12        334.03        361.65        14.13 o                         
   1   0  12       1242.42        905.84        10.97 o                         
   2   0  12       2267.39       2365.93        26.14 o                         
   3   0  12         20.37         23.41         2.80 o                         
   4   0  12        235.80        243.14        14.66 o                         
   5   0  12          0.47          4.69         5.22 o                         
   6   0  12        154.35        156.85         5.35 o                         
   7   0  12         49.90         58.72         9.15 o                         
   8   0  12         12.30         15.05         2.64 o                         
   9   0  12          2.86          2.32         2.14 o                         
   1   1  12       1873.98       1867.54        16.52 o                         
   2   1  12        274.20        266.83         5.03 o                         
   4   1  12        682.93        687.40         9.13 o                         
   5   1  12        159.95        178.79         4.45 o                         
   6   1  12        111.37         95.42         2.87 o                         
   7   1  12        530.57        514.57         7.08 o                         
   8   1  12         41.85         45.28         2.65 o                         
   0   2  12          2.93          4.29         1.24 o                         
   1   2  12        626.59        579.69         7.85 o                         
   2   2  12        431.03        413.22         5.32 o                         
   3   2  12        211.95        204.06         4.46 o                         
   4   2  12          0.22          7.12         2.85 o                         
   5   2  12         94.39        100.32         3.28 o                         
   6   2  12         28.97         36.39         1.97 o                         
   7   2  12         46.10         49.30         2.24 o                         
   8   2  12          3.93          2.99         1.04 o                         
   1   3  12         36.72         39.00         1.80 o                         
   2   3  12        287.32        264.07         4.88 o                         
   3   3  12         31.71         52.54         2.56 o                         
   4   3  12        204.13        203.73         3.42 o                         
   5   3  12        187.73        197.29         4.86 o                         
   6   3  12          5.41          9.05         1.41 o                         
   7   3  12         50.43         48.24         2.59 o                         
   8   3  12         12.98         17.79         1.75 o                         
   0   4  12        168.91        169.89         5.44 o                         
   1   4  12         37.43         33.02         1.85 o                         
   2   4  12          2.93          5.74         1.09 o                         
   3   4  12         14.59         15.64         1.31 o                         
   4   4  12        307.37        303.34         4.15 o                         
   5   4  12        143.54        141.68         4.44 o                         
   6   4  12         54.76         49.28         2.58 o                         
   7   4  12          3.57          5.83         1.33 o                         
   1   5  12          0.00          3.42         0.90 o                         
   2   5  12          2.00          3.22         1.07 o                         
   3   5  12          1.21          2.58         1.04 o                         
   4   5  12        120.66        113.35         3.27 o                         
   5   5  12          0.32          2.14         1.47 o                         
   6   5  12         18.02         22.37         2.21 o                         
   7   5  12         48.47         48.35         4.61 o                         
   0   6  12        799.79        797.01        13.30 o                         
   1   6  12         64.06         77.04         2.95 o                         
   2   6  12          5.42          6.32         1.27 o                         
   3   6  12         50.47         45.13         1.84 o                         
   4   6  12          3.02          2.34         0.94 o                         
   5   6  12          6.04          5.96         1.77 o                         
   1   7  12         89.68         97.56         3.45 o                         
   2   7  12         11.47         12.35         1.93 o                         
   3   7  12          0.76          1.83         0.93 o                         
   4   7  12         68.01         54.78         3.35 o                         
   1   1  13          1.44          2.84         0.80 o                         
   2   1  13        193.83        173.08         3.95 o                         
   3   1  13        102.99        106.61         3.60 o                         
   4   1  13        154.19        156.90         4.22 o                         
   5   1  13        108.80        105.67         4.13 o                         
   6   1  13         59.63         52.78         2.30 o                         
   7   1  13          4.24          6.74         1.35 o                         
   8   1  13          8.70         12.40         1.60 o                         
   0   2  13       1030.26        968.83        15.64 o                         
   1   2  13        280.03        237.44         4.21 o                         
   2   2  13        402.10        425.34         5.88 o                         
   3   2  13        901.57        860.87         9.63 o                         
   4   2  13         69.07         65.75         2.77 o                         
   5   2  13          1.18          1.89         2.27 o                         
   6   2  13        194.09        206.33         3.82 o                         
   7   2  13         46.62         44.12         2.17 o                         
   8   2  13          5.10          5.53         1.21 o                         
   1   3  13        307.72        300.32         5.02 o                         
   2   3  13         61.51         62.30         2.83 o                         
   3   3  13        977.81        990.14        13.18 o                         
   4   3  13         41.32         50.08         2.52 o                         
   5   3  13          0.59          1.77         1.05 o                         
   6   3  13        154.86        156.87         3.97 o                         
   7   3  13         86.01         93.94         3.35 o                         
   8   3  13          2.24          0.05         1.00 o                         
   0   4  13       1786.93       1902.23        22.52 o                         
   1   4  13        142.31        133.11         3.34 o                         
   2   4  13         68.97         70.28         2.32 o                         
   3   4  13        102.69        100.72         2.56 o                         
   4   4  13          0.53          4.87         1.01 o                         
   5   4  13         35.50         35.48         2.50 o                         
   6   4  13          0.02          3.03         1.25 o                         
   7   4  13         16.94         18.75         1.66 o                         
   1   5  13        314.11        311.92         3.96 o                         
   2   5  13          0.84          1.17         0.99 o                         
   3   5  13         41.36         45.64         1.77 o                         
   4   5  13        318.46        307.60         5.15 o                         
   5   5  13        122.82        124.85         4.57 o                         
   6   5  13         16.42         20.05         2.13 o                         
   0   6  13        550.14        498.19        12.55 o                         
   1   6  13          2.75          5.10         1.31 o                         
   2   6  13         22.70         20.02         1.60 o                         
   3   6  13        170.68        171.59         3.50 o                         
   4   6  13          0.67          2.83         1.04 o                         
   5   6  13         11.02         10.64         1.93 o                         
   1   7  13         18.45         22.85         1.56 o                         
   2   7  13          1.46          1.15         1.07 o                         
   3   7  13         17.45         23.39         1.37 o                         
   4   7  13          3.14          2.41         1.25 o                         
   0   0  14          4.76          6.04         2.14 o                         
   1   0  14          2.03         -0.21         3.50 o                         
   2   0  14         55.96         67.94         6.16 o                         
   3   0  14       3382.24       3545.57        42.44 o                         
   4   0  14       1860.38       2041.00        28.99 o                         
   5   0  14         28.52         33.64         3.15 o                         
   6   0  14        106.78        123.49         6.29 o                         
   7   0  14         14.69         19.43         2.46 o                         
   8   0  14        135.03        128.79         6.01 o                         
   1   1  14        285.73        294.90         7.40 o                         
   2   1  14        488.04        487.35         7.43 o                         
   3   1  14          7.24         16.65         2.02 o                         
   4   1  14         27.17         29.89         2.17 o                         
   5   1  14         93.09         93.15         3.96 o                         
   6   1  14        182.48        182.20         5.86 o                         
   7   1  14        436.84        421.70         8.86 o                         
   8   1  14          8.88          9.03         1.35 o                         
   0   2  14        616.01        593.65        12.85 o                         
   1   2  14         51.16         65.58         2.36 o                         
   2   2  14       1301.42       1305.26        15.40 o                         
   3   2  14        355.26        324.19         5.55 o                         
   4   2  14         88.42        116.41         4.42 o                         
   5   2  14         10.43          7.90         1.18 o                         
   6   2  14        117.74        114.13         3.45 o                         
   7   2  14         67.09         56.58         2.56 o                         
   8   2  14          4.44          1.91         1.21 o                         
   1   3  14         68.54         75.99         2.44 o                         
   2   3  14         67.38         60.86         2.56 o                         
   3   3  14        151.88        158.96         4.43 o                         
   4   3  14          5.38          4.50         1.05 o                         
   5   3  14        118.65        129.62         4.48 o                         
   6   3  14         90.40         74.60         3.09 o                         
   7   3  14         32.50         35.33         2.12 o                         
   8   3  14          0.03         -0.25         1.11 o                         
   0   4  14        437.76        445.63         7.94 o                         
   1   4  14         83.63         81.22         2.87 o                         
   2   4  14         91.50         89.60         2.63 o                         
   3   4  14        205.75        199.97         3.43 o                         
   4   4  14         37.91         37.74         1.98 o                         
   5   4  14         17.01         16.56         1.85 o                         
   6   4  14         10.23         13.23         1.54 o                         
   7   4  14         16.97         12.17         1.47 o                         
   1   5  14          8.87         10.27         1.23 o                         
   2   5  14         76.52         77.48         2.46 o                         
   3   5  14         74.03         72.38         2.69 o                         
   4   5  14         32.43         29.52         1.83 o                         
   5   5  14        154.18        151.54         4.87 o                         
   6   5  14          2.26          3.31         1.44 o                         
   0   6  14         12.13         23.64         2.38 o                         
   1   6  14          2.45          3.05         1.13 o                         
   2   6  14          5.44          8.30         1.54 o                         
   3   6  14        155.60        147.82         4.55 o                         
   4   6  14         52.52         51.07         2.83 o                         
   5   6  14          0.31          3.26         1.48 o                         
   1   7  14          2.68          1.01         1.03 o                         
   2   7  14        117.26        111.29         3.49 o                         
   3   7  14        150.36        149.61         3.91 o                         
   4   7  14          2.64          0.38         2.28 o                         
   1   1  15         74.06         75.93         3.66 o                         
   2   1  15         15.91         15.89         2.89 o                         
   3   1  15        290.18        286.07         6.97 o                         
   4   1  15        108.41        105.56         3.89 o                         
   5   1  15          1.18          3.18         1.43 o                         
   6   1  15         35.41         28.50         3.02 o                         
   7   1  15        115.06        107.11         3.67 o                         
   8   1  15          0.29          2.36         1.09 o                         
   0   2  15       2917.66       3007.36        42.02 o                         
   1   2  15        191.85        176.01         4.19 o                         
   2   2  15        740.27        774.92        10.70 o                         
   3   2  15          0.00          2.80         1.15 o                         
   4   2  15          0.67          4.06         1.02 o                         
   5   2  15         31.00         32.34         1.81 o                         
   6   2  15        102.98        107.20         3.53 o                         
   7   2  15         17.76         17.04         1.61 o                         
   8   2  15          0.09         -0.93         1.02 o                         
   1   3  15        172.18        177.95         3.34 o                         
   2   3  15         16.08         25.34         1.76 o                         
   3   3  15         13.34         21.70         1.88 o                         
   4   3  15         35.49         35.91         1.74 o                         
   5   3  15         24.50         22.48         1.76 o                         
   6   3  15          1.22          1.28         1.17 o                         
   7   3  15         60.83         71.19         2.93 o                         
   8   3  15          7.04          2.45         0.95 o                         
   0   4  15         11.18         19.04         1.89 o                         
   1   4  15        772.46        739.69         7.87 o                         
   2   4  15          0.27          4.39         1.12 o                         
   3   4  15          2.51          5.33         1.06 o                         
   4   4  15        195.80        209.38         4.16 o                         
   5   4  15          3.32          5.91         2.19 o                         
   6   4  15          4.07          9.86         1.44 o                         
   7   4  15         17.01         14.43         1.36 o                         
   1   5  15         87.18         92.54         2.68 o                         
   2   5  15          4.71          8.59         1.57 o                         
   3   5  15          4.02          5.96         1.58 o                         
   4   5  15        407.77        410.72         6.44 o                         
   5   5  15        278.09        286.48         5.55 o                         
   6   5  15        108.17        103.29         3.65 o                         
   0   6  15        154.72        163.23         5.40 o                         
   1   6  15          4.40          5.00         1.17 o                         
   2   6  15         23.63         25.07         1.74 o                         
   3   6  15         24.48         23.08         1.65 o                         
   4   6  15         23.73         25.80         2.14 o                         
   5   6  15         68.69         52.03         2.91 o                         
   1   7  15         13.34         16.88         1.53 o                         
   2   7  15          2.84          6.01         1.10 o                         
   3   7  15         18.78         17.80         1.44 o                         
   0   0  16       4599.28       4656.17       126.79 o                         
   1   0  16       4529.79       4589.68        58.85 o                         
   2   0  16       1543.87       1576.30        32.21 o                         
   3   0  16       1608.05       1554.10        23.16 o                         
   4   0  16         61.01         49.58        12.21 o                         
   5   0  16         11.52         13.95         6.47 o                         
   6   0  16        258.02        264.88         6.85 o                         
   7   0  16          3.85          0.72         1.54 o                         
   8   0  16         15.57         16.62         2.27 o                         
   1   1  16          1.90          3.97         2.57 o                         
   2   1  16        439.71        420.56         6.99 o                         
   3   1  16        300.54        279.68         5.41 o                         
   4   1  16        104.77         99.95         3.86 o                         
   5   1  16        295.33        287.17         5.55 o                         
   6   1  16         97.38        102.67         3.35 o                         
   7   1  16          1.10          4.31         1.36 o                         
   8   1  16          2.20          4.00         1.18 o                         
   0   2  16       6370.85       6811.38       104.27 o                         
   1   2  16        204.71        181.47         4.82 o                         
   2   2  16          0.47          5.32         1.58 o                         
   3   2  16        185.42        163.01         6.00 o                         
   4   2  16         62.53         69.71         2.38 o                         
   5   2  16         27.23         25.85         1.70 o                         
   6   2  16         20.62         25.22         1.96 o                         
   7   2  16         10.05         11.91         1.62 o                         
   8   2  16         15.69         12.14         1.71 o                         
   1   3  16          2.82          3.76         0.91 o                         
   2   3  16        161.73        155.67         3.80 o                         
   3   3  16         64.93         76.67         2.62 o                         
   4   3  16         14.62         13.02         1.26 o                         
   5   3  16          0.38          0.87         1.08 o                         
   6   3  16         21.04          7.99         1.86 o                         
   7   3  16         80.95         81.84         3.17 o                         
   8   3  16          0.10         -0.31         0.84 o                         
   0   4  16          5.01          5.40         1.22 o                         
   1   4  16        184.46        184.19         2.94 o                         
   2   4  16        155.80        150.44         3.14 o                         
   3   4  16         51.29         49.11         2.16 o                         
   4   4  16         25.86         29.46         1.97 o                         
   5   4  16          1.63          3.14         1.38 o                         
   6   4  16        200.94        213.02         4.30 o                         
   7   4  16         36.75         33.98         1.84 o                         
   1   5  16        306.99        298.37         4.13 o                         
   2   5  16        457.76        443.20         6.25 o                         
   3   5  16          2.12          7.00         1.31 o                         
   4   5  16         56.34         53.59         2.60 o                         
   5   5  16         42.01         46.79         2.73 o                         
   6   5  16          0.35          2.08         1.19 o                         
   0   6  16         40.39         55.88         2.96 o                         
   1   6  16         17.55         19.92         1.70 o                         
   2   6  16         19.53         18.13         1.48 o                         
   3   6  16         33.45         32.87         1.78 o                         
   4   6  16          0.01         -0.41         1.81 o                         
   5   6  16          5.53          4.91         1.60 o                         
   1   7  16        149.59        146.92         3.71 o                         
   2   7  16          0.47          0.89         1.10 o                         
   3   7  16         41.42         45.76         1.82 o                         
   1   1  17        538.27        566.94        12.94 o                         
   2   1  17        100.85         99.89         3.53 o                         
   3   1  17          3.05          3.05         1.47 o                         
   4   1  17          3.75          5.00         2.07 o                         
   5   1  17         24.56         28.56         2.00 o                         
   6   1  17          0.21         -0.63         1.90 o                         
   7   1  17        254.82        262.66         4.95 o                         
   8   1  17         17.43         19.07         1.65 o                         
   0   2  17       2109.59       2348.18        34.38 o                         
   1   2  17        313.15        323.97         6.85 o                         
   2   2  17        112.08        129.47         3.28 o                         
   3   2  17        458.37        441.33         7.34 o                         
   4   2  17         72.52         84.57         3.00 o                         
   5   2  17         14.23         14.92         1.47 o                         
   6   2  17          3.87          5.86         1.40 o                         
   7   2  17          0.07         -0.42         1.32 o                         
   8   2  17         23.51         23.97         1.73 o                         
   1   3  17        473.76        522.91         6.97 o                         
   2   3  17         22.39         28.56         1.87 o                         
   3   3  17          0.82          1.30         1.01 o                         
   4   3  17          2.30          6.85         1.12 o                         
   5   3  17        306.20        297.80         4.98 o                         
   6   3  17         24.81         19.38         1.77 o                         
   7   3  17        145.28        149.12         4.22 o                         
   0   4  17          6.70          7.46         1.44 o                         
   1   4  17         16.18         13.99         1.18 o                         
   2   4  17         83.46        101.84         2.63 o                         
   3   4  17        601.88        575.27         6.82 o                         
   4   4  17        128.04        142.25         3.53 o                         
   5   4  17         28.13         24.66         2.15 o                         
   6   4  17         27.59         27.93         1.87 o                         
   7   4  17          0.47          2.52         1.40 o                         
   1   5  17         64.47         80.43         3.98 o                         
   2   5  17         61.24         64.91         2.31 o                         
   3   5  17        264.06        276.02         4.77 o                         
   4   5  17         12.25         12.83         1.49 o                         
   5   5  17         54.59         65.18         2.94 o                         
   6   5  17        138.29        118.30         6.59 o                         
   0   6  17         54.49         70.12         3.75 o                         
   1   6  17         19.72         22.32         1.50 o                         
   2   6  17          2.61          3.28         1.10 o                         
   3   6  17          7.96         10.47         1.29 o                         
   4   6  17         58.28         57.59         3.13 o                         
   5   6  17         37.43         35.86         3.82 o                         
   1   7  17         21.87         21.66         1.31 o                         
   2   7  17         21.20         22.40         1.46 o                         
   3   7  17          1.42          6.58         1.45 o                         
   0   0  18       7203.27       8184.40       217.16 o                         
   1   0  18        201.70        197.88         8.16 o                         
   2   0  18         55.57         78.95         6.00 o                         
   3   0  18         89.35         85.25         5.97 o                         
   4   0  18          3.52         11.90         6.31 o                         
   5   0  18        159.64        154.38         5.32 o                         
   6   0  18         29.85         35.82         4.76 o                         
   7   0  18        133.36        128.83         5.44 o                         
   8   0  18         14.28         12.91         2.62 o                         
   1   1  18        378.33        429.13         9.79 o                         
   2   1  18        465.51        476.02         9.81 o                         
   3   1  18         23.08         41.19         3.38 o                         
   4   1  18          2.19          1.90         1.64 o                         
   5   1  18         34.67         31.91         1.91 o                         
   6   1  18          4.84          2.19         1.19 o                         
   7   1  18         91.15        100.27         3.42 o                         
   8   1  18          1.44          2.16         1.32 o                         
   0   2  18        146.02        153.00        10.34 o                         
   1   2  18        184.76        177.07         4.62 o                         
   2   2  18        176.69        177.49         4.11 o                         
   3   2  18         18.63         26.69         2.74 o                         
   4   2  18        901.52        866.47        10.14 o                         
   5   2  18          5.79          5.54         1.50 o                         
   6   2  18          1.03          3.70         1.39 o                         
   7   2  18          0.00         -0.96         1.23 o                         
   8   2  18          0.63          2.65         1.19 o                         
   1   3  18        515.50        547.32         7.28 o                         
   2   3  18         78.65         74.27         2.96 o                         
   3   3  18         54.20         55.81         2.78 o                         
   4   3  18        410.33        379.64         4.93 o                         
   5   3  18        177.52        188.58         4.32 o                         
   6   3  18        120.47        114.43         3.57 o                         
   7   3  18          5.03          8.34         1.36 o                         
   0   4  18         12.02         18.54         1.96 o                         
   1   4  18         69.78         71.30         2.26 o                         
   2   4  18        417.44        401.99         5.10 o                         
   3   4  18        308.86        307.41         4.91 o                         
   4   4  18         38.16         40.91         2.33 o                         
   5   4  18         32.26         39.94         2.45 o                         
   6   4  18        110.53        106.46         3.52 o                         
   7   4  18         26.29         20.70         1.94 o                         
   1   5  18         36.42         35.26         1.86 o                         
   2   5  18         34.88         34.23         2.02 o                         
   3   5  18         40.72         47.81         2.26 o                         
   4   5  18         31.25         36.86         2.50 o                         
   5   5  18          3.39          5.45         1.62 o                         
   6   5  18          4.44          5.59         1.33 o                         
   0   6  18        100.08         86.21         3.97 o                         
   1   6  18         48.72         51.54         2.14 o                         
   2   6  18         13.06         15.72         1.40 o                         
   3   6  18        116.22        105.38         3.36 o                         
   4   6  18         25.99         26.56         2.08 o                         
   5   6  18          3.64          1.96         2.04 o                         
   1   7  18          0.27          1.03         0.91 o                         
   2   7  18          5.02          3.16         0.93 o                         
   3   7  18          1.22          1.39         0.87 o                         
   1   1  19          5.60          6.18         5.98 o                         
   2   1  19        203.69        195.90         6.89 o                         
   3   1  19         57.98         50.04         3.62 o                         
   4   1  19         61.72         62.78         2.55 o                         
   5   1  19         96.30        106.04         3.86 o                         
   6   1  19         62.58         50.28         3.73 o                         
   7   1  19        101.96        102.50         3.44 o                         
   8   1  19          7.36          6.36         1.42 o                         
   0   2  19        320.90        346.79        17.34 o                         
   1   2  19       1055.67        985.01        11.14 o                         
   2   2  19        154.12        134.55         3.63 o                         
   3   2  19        773.01        759.46         9.97 o                         
   4   2  19        582.78        582.62         7.00 o                         
   5   2  19         19.08         21.28         1.99 o                         
   6   2  19        101.95        111.29         3.83 o                         
   7   2  19         16.31         21.49         1.87 o                         
   8   2  19         48.48         44.81         3.09 o                         
   1   3  19         46.18         51.88         2.45 o                         
   2   3  19        537.26        543.92         7.60 o                         
   3   3  19         74.56         85.40         2.84 o                         
   4   3  19        328.90        333.19         4.73 o                         
   5   3  19        651.71        708.23         8.42 o                         
   6   3  19          1.53          3.10         1.27 o                         
   7   3  19          2.26          2.19         1.21 o                         
   0   4  19         90.82         95.21         4.19 o                         
   1   4  19        117.70        123.24         2.90 o                         
   2   4  19         38.20         43.84         1.90 o                         
   3   4  19        385.82        396.79         8.41 o                         
   4   4  19         55.12         64.73         2.70 o                         
   5   4  19         39.12         46.40         2.44 o                         
   6   4  19          8.73          7.68         1.64 o                         
   7   4  19         12.18         11.93         1.27 o                         
   1   5  19          8.44          9.26         1.11 o                         
   2   5  19         13.45         13.96         1.54 o                         
   3   5  19        382.51        424.25         6.22 o                         
   4   5  19        159.31        156.68         5.70 o                         
   5   5  19         19.64         19.11         2.08 o                         
   6   5  19         59.29         41.45         3.38 o                         
   0   6  19          0.18          4.58         1.59 o                         
   1   6  19         47.27         48.77         1.91 o                         
   2   6  19         33.77         40.61         1.86 o                         
   3   6  19          0.08          1.54         1.15 o                         
   4   6  19          0.11          1.50         1.31 o                         
   5   6  19          9.71          4.09         1.62 o                         
   1   7  19          1.16          1.90         0.81 o                         
   2   7  19          5.94          2.95         1.03 o                         
   3   7  19          0.23          0.74         1.18 o                         
   0   0  20       7975.50       9477.61       250.71 o                         
   1   0  20        590.05        642.00        25.75 o                         
   2   0  20          0.08          8.49         3.48 o                         
   3   0  20       1923.24       1829.50        32.85 o                         
   4   0  20          0.19         -1.30         1.62 o                         
   5   0  20        302.13        294.21         7.12 o                         
   6   0  20        109.47        122.45        12.03 o                         
   7   0  20         86.43         76.96         3.97 o                         
   8   0  20          0.00         -1.70         1.70 o                         
   1   1  20       1758.46       2027.65        27.87 o                         
   2   1  20        488.75        482.53        12.57 o                         
   3   1  20        356.92        390.33         7.34 o                         
   4   1  20         15.19         15.09         3.35 o                         
   5   1  20         75.42         64.89         3.20 o                         
   6   1  20        284.22        260.61         5.00 o                         
   7   1  20         29.92         29.25         2.18 o                         
   8   1  20          0.69         -1.23         1.40 o                         
   0   2  20          9.88         10.64         2.88 o                         
   1   2  20        317.30        274.89         6.36 o                         
   2   2  20        229.34        223.19         4.91 o                         
   3   2  20        715.40        655.46         7.57 o                         
   4   2  20         93.23         92.56         2.82 o                         
   5   2  20          0.04          1.92         2.48 o                         
   6   2  20          3.57          5.24         1.67 o                         
   7   2  20         13.99         10.76         1.64 o                         
   8   2  20          3.72          3.26         1.03 o                         
   1   3  20         80.69         84.13         3.10 o                         
   2   3  20        125.15        126.78         2.91 o                         
   3   3  20          6.11          8.23         1.29 o                         
   4   3  20        320.06        308.69         5.55 o                         
   5   3  20        215.64        220.72         4.49 o                         
   6   3  20        148.32        126.38         3.83 o                         
   7   3  20          0.07          4.98         3.41 o                         
   0   4  20          5.98          4.99         2.02 o                         
   1   4  20         81.42         83.24         2.58 o                         
   2   4  20         35.86         39.68         2.25 o                         
   3   4  20         75.05         77.94         2.99 o                         
   4   4  20         57.29         61.09         2.71 o                         
   5   4  20         85.44         75.86         3.10 o                         
   6   4  20          1.67          2.06         1.17 o                         
   7   4  20          0.56          1.13         0.95 o                         
   1   5  20        123.23        120.00         2.93 o                         
   2   5  20         19.80         19.59         1.68 o                         
   3   5  20         82.37         87.63         3.34 o                         
   4   5  20        163.68        168.59         4.30 o                         
   5   5  20         23.76         20.57         2.00 o                         
   6   5  20          1.57          1.47         1.22 o                         
   0   6  20         68.49         71.55         3.34 o                         
   1   6  20          0.40          1.66         0.95 o                         
   2   6  20        260.25        258.32         4.22 o                         
   3   6  20          1.70          3.43         1.24 o                         
   4   6  20          5.75          5.11         1.41 o                         
   1   7  20         13.79         14.70         1.12 o                         
   2   7  20         19.24         17.45         1.58 o                         
   1   1  21         68.41         77.29         3.85 o                         
   2   1  21        476.65        449.33         8.70 o                         
   3   1  21         45.14         46.64         3.62 o                         
   4   1  21          0.14          5.18         2.64 o                         
   5   1  21         10.37          8.79         2.22 o                         
   6   1  21         14.14          6.79         1.49 o                         
   7   1  21          0.20         -0.11         1.38 o                         
   8   1  21         15.67         10.43         1.52 o                         
   0   2  21        148.63        167.73         9.92 o                         
   1   2  21         72.05         85.86         4.98 o                         
   2   2  21        162.60        155.94         4.82 o                         
   3   2  21        365.19        340.00         6.57 o                         
   4   2  21         24.26         26.99         1.72 o                         
   5   2  21          2.75          5.52         1.36 o                         
   6   2  21        129.20        137.79         4.27 o                         
   7   2  21         35.46         33.26         2.26 o                         
   1   3  21         61.08         67.73         2.18 o                         
   2   3  21        115.15        122.26         3.02 o                         
   3   3  21         42.27         48.11         2.22 o                         
   4   3  21        187.15        196.29         4.70 o                         
   5   3  21        145.18        155.97         3.93 o                         
   6   3  21         50.83         42.09         2.60 o                         
   7   3  21         89.89         87.51         3.01 o                         
   0   4  21        113.48        123.75         4.27 o                         
   1   4  21        141.22        148.95         2.93 o                         
   2   4  21          0.73          2.26         1.24 o                         
   3   4  21        329.60        318.14         4.85 o                         
   4   4  21         16.23         19.17         1.89 o                         
   5   4  21         15.92         16.31         1.75 o                         
   6   4  21         13.47         12.30         1.85 o                         
   1   5  21          5.41          7.73         1.21 o                         
   2   5  21        160.28        163.08         3.87 o                         
   3   5  21         24.30         31.07         1.74 o                         
   4   5  21        351.39        347.71         6.15 o                         
   5   5  21          6.70          5.32         1.68 o                         
   6   5  21         41.22         40.18         3.47 o                         
   0   6  21         15.87         17.72         1.93 o                         
   1   6  21          9.16         12.01         1.23 o                         
   2   6  21          7.35         11.26         1.32 o                         
   3   6  21         90.99         80.70         2.72 o                         
   4   6  21         48.95         45.75         3.39 o                         
   1   7  21         39.76         38.50         1.47 o                         
   2   7  21          8.65          9.87         1.49 o                         
   0   0  22       1069.32       1117.35        41.20 o                         
   1   0  22         33.33         33.26         4.05 o                         
   2   0  22        184.67        245.70        15.59 o                         
   3   0  22        200.10        190.58         8.72 o                         
   4   0  22       1612.29       1645.37        21.70 o                         
   5   0  22         93.38        103.33         5.37 o                         
   6   0  22         38.85         40.22         3.24 o                         
   7   0  22         18.96         18.63         2.24 o                         
   8   0  22         16.48         15.67         2.29 o                         
   1   1  22        225.10        256.78         7.49 o                         
   2   1  22         31.47         46.77         7.26 o                         
   3   1  22        402.51        396.21         6.51 o                         
   4   1  22       1091.54       1012.26         8.77 o                         
   5   1  22        773.93        788.50         9.07 o                         
   6   1  22        208.20        193.21         6.34 o                         
   7   1  22          4.43          0.26         1.37 o                         
   8   1  22         23.78         21.14         1.73 o                         
   0   2  22        419.79        418.48        13.03 o                         
   1   2  22        113.76        121.62         8.17 o                         
   2   2  22         13.14          8.21         2.22 o                         
   3   2  22         45.72         49.42         2.55 o                         
   4   2  22         23.07         33.38         1.90 o                         
   5   2  22         56.86         55.47         3.43 o                         
   6   2  22         40.49         45.04         2.56 o                         
   7   2  22          4.91          4.57         1.35 o                         
   1   3  22        146.67        148.30         3.22 o                         
   2   3  22          8.45          9.87         1.27 o                         
   3   3  22        896.75        905.49         9.35 o                         
   4   3  22        112.68        100.27         3.37 o                         
   5   3  22          1.86          7.75         1.42 o                         
   6   3  22         34.71         29.44         2.01 o                         
   7   3  22         32.22         31.04         1.83 o                         
   0   4  22        139.97        152.69         4.67 o                         
   1   4  22         20.15         21.95         1.40 o                         
   2   4  22        308.01        310.55         6.07 o                         
   3   4  22          5.58          6.02         1.28 o                         
   4   4  22         14.60         14.62         1.80 o                         
   5   4  22         64.09         58.42         2.80 o                         
   6   4  22          1.05          1.48         1.74 o                         
   1   5  22          0.03          1.32         0.99 o                         
   2   5  22         56.57         59.00         2.51 o                         
   3   5  22         11.47         14.35         1.50 o                         
   4   5  22        105.67        120.83         4.01 o                         
   5   5  22         14.72         13.60         1.73 o                         
   0   6  22        199.35        189.61         7.11 o                         
   1   6  22         66.79         66.44         2.10 o                         
   2   6  22          1.85          4.28         1.18 o                         
   3   6  22         27.95         27.62         1.94 o                         
   4   6  22         12.96         12.02         2.07 o                         
   1   7  22         54.55         47.71         2.60 o                         
   1   1  23        121.44        121.25         5.16 o                         
   2   1  23          0.30          4.01         3.60 o                         
   3   1  23        449.21        431.89         6.74 o                         
   4   1  23        724.48        678.27         7.19 o                         
   5   1  23        587.65        550.33         7.44 o                         
   6   1  23         15.31         14.07         1.70 o                         
   7   1  23         16.13         12.34         1.77 o                         
   0   2  23        410.22        446.92        17.51 o                         
   1   2  23          4.52          5.98         3.86 o                         
   2   2  23         50.55         52.63         2.14 o                         
   3   2  23        497.78        497.62         6.39 o                         
   4   2  23         57.21         60.83         2.53 o                         
   5   2  23        146.74        144.62         3.98 o                         
   6   2  23          0.14          0.51         1.25 o                         
   7   2  23        129.93        126.16         4.15 o                         
   1   3  23         19.68         21.45         1.43 o                         
   2   3  23         50.08         55.67         2.21 o                         
   3   3  23       1656.77       1733.08        16.37 o                         
   4   3  23        508.14        514.48         7.55 o                         
   5   3  23        108.85        108.14         3.54 o                         
   6   3  23         42.68         36.15         2.33 o                         
   7   3  23         23.31         22.22         2.69 o                         
   0   4  23         83.54         95.65         3.89 o                         
   1   4  23         46.86         44.92         1.89 o                         
   2   4  23        434.51        451.82         5.63 o                         
   3   4  23         97.40         89.32         2.90 o                         
   4   4  23         15.82         16.87         1.87 o                         
   5   4  23         93.01         86.13         3.80 o                         
   6   4  23          2.96          3.24         1.42 o                         
   1   5  23         22.49         28.91         1.69 o                         
   2   5  23         65.04         68.79         2.94 o                         
   3   5  23         74.38         82.58         2.63 o                         
   4   5  23         42.87         50.08         2.71 o                         
   5   5  23          0.11          0.45         1.13 o                         
   0   6  23        162.45        155.70         4.35 o                         
   1   6  23         27.27         29.55         1.60 o                         
   2   6  23         78.77         64.26         4.41 o                         
   3   6  23        151.74        147.79         6.74 o                         
   4   6  23          0.43         -0.55         1.06 o                         
   1   7  23         10.21          9.64         1.16 o                         
   0   0  24        422.93        477.25        24.43 o                         
   1   0  24        304.23        330.87        10.93 o                         
   2   0  24        151.65        152.98         9.64 o                         
   3   0  24         69.76         60.18         5.24 o                         
   4   0  24         99.20        117.31         5.22 o                         
   5   0  24        557.25        500.44        10.67 o                         
   6   0  24        214.64        260.90         6.94 o                         
   7   0  24         14.86         16.52         2.08 o                         
   1   1  24         98.31         91.48         4.78 o                         
   2   1  24          0.01          1.39         1.56 o                         
   3   1  24        477.10        485.28         6.56 o                         
   4   1  24        310.09        317.92         4.82 o                         
   5   1  24        385.44        430.88         5.91 o                         
   6   1  24        569.62        513.37         8.22 o                         
   7   1  24         23.10         26.21         2.20 o                         
   0   2  24        425.40        450.02        17.53 o                         
   1   2  24         26.29         24.00         1.56 o                         
   2   2  24         45.20         44.40         2.53 o                         
   3   2  24        508.00        442.76         6.32 o                         
   4   2  24        136.78        144.57         3.88 o                         
   5   2  24        192.68        178.15         4.38 o                         
   6   2  24          3.98          3.11         1.41 o                         
   7   2  24          1.03          1.51         1.30 o                         
   1   3  24          0.52          3.11         1.04 o                         
   2   3  24        232.25        228.60         3.99 o                         
   3   3  24         10.40         14.34         2.10 o                         
   4   3  24        104.85         96.31         3.56 o                         
   5   3  24        154.51        156.39         4.21 o                         
   6   3  24         19.48         18.83         1.99 o                         
   7   3  24         30.92         32.80         2.92 o                         
   0   4  24         11.27         10.93         2.68 o                         
   1   4  24         42.94         37.75         1.80 o                         
   2   4  24        338.46        347.27         5.17 o                         
   3   4  24        134.77        127.47         3.55 o                         
   4   4  24         10.52          9.70         1.94 o                         
   5   4  24          3.45          6.31         1.80 o                         
   6   4  24         30.63         28.97         2.42 o                         
   1   5  24        147.26        158.43         4.87 o                         
   2   5  24         31.54         33.04         2.11 o                         
   3   5  24          6.25          4.89         1.22 o                         
   4   5  24         11.46         11.35         1.67 o                         
   5   5  24         45.02         34.15         3.74 o                         
   0   6  24         76.31         68.28         3.14 o                         
   1   6  24         95.13         92.87         3.28 o                         
   2   6  24         44.46         46.19         2.22 o                         
   3   6  24        125.02        121.31         4.88 o                         
   4   6  24         14.82          8.96         2.60 o                         
   1   1  25        737.76        728.90        13.40 o                         
   2   1  25          0.00          1.77         1.24 o                         
   3   1  25        204.20        204.00         4.61 o                         
   4   1  25        521.48        480.68         6.43 o                         
   5   1  25        188.25        188.64         4.18 o                         
   6   1  25          3.74          4.20         1.53 o                         
   7   1  25          3.04          1.08         1.74 o                         
   0   2  25        857.97        836.96        16.08 o                         
   1   2  25          5.37          8.17         1.35 o                         
   2   2  25        173.14        178.55         3.76 o                         
   3   2  25         86.32         88.79         3.88 o                         
   4   2  25          1.75          3.52         2.64 o                         
   5   2  25        258.51        263.81         5.09 o                         
   6   2  25         40.38         45.56         2.60 o                         
   7   2  25          7.71          6.34         1.35 o                         
   1   3  25        201.76        203.34         3.51 o                         
   2   3  25         39.25         39.93         1.92 o                         
   3   3  25          4.00          8.19         1.64 o                         
   4   3  25        667.32        651.76         8.62 o                         
   5   3  25         20.42         29.79         2.26 o                         
   6   3  25         69.90         60.67         3.17 o                         
   0   4  25        155.46        159.23         4.69 o                         
   1   4  25        326.79        341.98         4.48 o                         
   2   4  25        126.99        137.90         3.60 o                         
   3   4  25         52.03         52.80         2.57 o                         
   4   4  25         30.59         46.64         2.89 o                         
   5   4  25          8.49         13.22         2.58 o                         
   6   4  25          8.59          6.67         2.25 o                         
   1   5  25        114.20        127.85         3.13 o                         
   2   5  25         26.95         28.45         1.75 o                         
   3   5  25          0.61          3.94         1.19 o                         
   4   5  25         17.24         18.14         1.80 o                         
   5   5  25         15.18         20.14         2.02 o                         
   0   6  25         82.57         99.95         5.57 o                         
   1   6  25          2.14          2.55         0.97 o                         
   2   6  25         81.96         90.76         3.04 o                         
   3   6  25         52.04         51.70         4.71 o                         
   0   0  26         92.04         89.68        12.60 o                         
   1   0  26        706.75        647.47        15.47 o                         
   2   0  26         40.89         46.00         3.43 o                         
   3   0  26        477.34        464.63        10.07 o                         
   4   0  26        211.25        212.34         7.57 o                         
   5   0  26         46.69         51.29        10.50 o                         
   6   0  26        166.15        173.85         6.86 o                         
   7   0  26        103.22         90.98         5.73 o                         
   1   1  26        116.38        134.03         4.32 o                         
   2   1  26        579.70        570.51         7.45 o                         
   3   1  26       1408.03       1459.94        14.91 o                         
   4   1  26       1083.27       1055.65        13.24 o                         
   5   1  26        334.97        361.16         5.67 o                         
   6   1  26        133.00        143.51         4.54 o                         
   7   1  26         40.82         47.10         2.46 o                         
   0   2  26        359.77        385.82         7.20 o                         
   1   2  26         73.63         74.06         2.71 o                         
   2   2  26        971.62        970.12         9.22 o                         
   3   2  26        379.10        335.06         5.54 o                         
   4   2  26         44.15         39.69         2.33 o                         
   5   2  26          4.45          5.12         1.44 o                         
   6   2  26          0.40          1.38         1.43 o                         
   7   2  26          0.05         -1.03         1.82 o                         
   1   3  26          4.72          9.58         1.21 o                         
   2   3  26        149.70        150.76         4.23 o                         
   3   3  26          3.88          6.74         1.69 o                         
   4   3  26          6.86          4.63         1.93 o                         
   5   3  26         15.36         20.39         2.02 o                         
   6   3  26         60.05         47.56         2.55 o                         
   0   4  26        237.62        255.49         5.81 o                         
   1   4  26         12.10         15.33         1.38 o                         
   2   4  26          6.53          6.26         1.29 o                         
   3   4  26         36.37         34.55         2.24 o                         
   4   4  26        103.71         96.38         3.79 o                         
   5   4  26         51.68         45.07         3.27 o                         
   6   4  26         20.89         13.35         1.68 o                         
   1   5  26          0.01          2.45         1.04 o                         
   2   5  26         17.07         14.71         1.47 o                         
   3   5  26         19.10         17.57         1.63 o                         
   4   5  26          6.56          6.66         1.96 o                         
   5   5  26         31.33         27.19         3.62 o                         
   0   6  26         83.66         85.62         3.43 o                         
   1   6  26         14.68         16.34         1.28 o                         
   2   6  26         34.37         37.85         2.38 o                         
   3   6  26         45.57         37.02         2.53 o                         
   1   1  27        380.97        375.81         6.15 o                         
   2   1  27          5.30          4.99         1.21 o                         
   3   1  27        210.56        206.84         4.64 o                         
   4   1  27         44.36         44.23         3.43 o                         
   5   1  27        406.96        405.54         6.90 o                         
   6   1  27         44.85         32.53         2.35 o                         
   7   1  27          2.71          4.05         1.30 o                         
   0   2  27        212.26        196.04         4.82 o                         
   1   2  27         10.05         13.49         1.34 o                         
   2   2  27        673.21        705.51         7.94 o                         
   3   2  27         66.19         56.51         3.69 o                         
   4   2  27        491.15        491.87         7.41 o                         
   5   2  27        151.01        131.19         4.11 o                         
   6   2  27          4.00          8.67         1.58 o                         
   7   2  27          0.45         -0.26         1.24 o                         
   1   3  27        320.09        341.02         4.69 o                         
   2   3  27         16.97         19.80         1.62 o                         
   3   3  27          9.96         13.30         1.89 o                         
   4   3  27         11.07          6.72         1.71 o                         
   5   3  27         55.31         58.65         3.17 o                         
   6   3  27         39.21         34.28         2.81 o                         
   0   4  27          4.11         14.15         2.15 o                         
   1   4  27         89.91         90.40         2.83 o                         
   2   4  27         30.64         33.43         1.82 o                         
   3   4  27        562.67        533.98         7.75 o                         
   4   4  27        139.08        132.34         4.92 o                         
   5   4  27         20.12         16.38         2.48 o                         
   1   5  27          0.05          3.90         1.11 o                         
   2   5  27         30.20         33.03         1.76 o                         
   3   5  27         17.77         18.79         1.57 o                         
   4   5  27         29.96         31.85         3.43 o                         
   0   6  27          4.86          8.82         1.86 o                         
   1   6  27         66.48         56.62         2.83 o                         
   2   6  27          5.46          5.01         1.22 o                         
   3   6  27         19.13         13.38         2.61 o                         
   0   0  28        103.95        117.00         7.80 o                         
   1   0  28        362.06        355.99         6.73 o                         
   2   0  28        404.95        409.86         8.45 o                         
   3   0  28        434.12        374.75         9.96 o                         
   4   0  28          0.92          4.54        16.32 o                         
   5   0  28        811.02        827.56        14.11 o                         
   6   0  28          0.02         -0.40         2.17 o                         
   7   0  28         89.04         82.95         5.47 o                         
   1   1  28         10.27         14.80         2.08 o                         
   2   1  28        155.32        158.85         3.95 o                         
   3   1  28         60.31         71.31         3.10 o                         
   4   1  28        749.15        713.21        13.92 o                         
   5   1  28         26.75         29.12         2.32 o                         
   6   1  28          1.30          0.28         1.54 o                         
   7   1  28         49.25         49.77         3.00 o                         
   0   2  28         15.51         19.34         2.70 o                         
   1   2  28         13.99         20.38         1.55 o                         
   2   2  28        352.18        345.67         5.07 o                         
   3   2  28         37.53         35.44         2.94 o                         
   4   2  28        261.64        279.99         4.99 o                         
   5   2  28         99.73         99.96         3.54 o                         
   6   2  28         18.25         19.36         1.80 o                         
   1   3  28        237.33        261.36         5.72 o                         
   2   3  28         15.65         19.56         2.17 o                         
   3   3  28        262.29        266.58         5.58 o                         
   4   3  28         82.04         78.29         3.61 o                         
   5   3  28          1.59          1.41         1.53 o                         
   6   3  28         85.34         71.98         3.49 o                         
   0   4  28       1057.76       1045.39        14.03 o                         
   1   4  28         71.75         61.25         2.35 o                         
   2   4  28         60.82         70.11         2.76 o                         
   3   4  28         32.76         33.79         2.09 o                         
   4   4  28          5.97          6.72         1.55 o                         
   5   4  28         13.34         17.37         2.19 o                         
   1   5  28        135.24        129.45         3.17 o                         
   2   5  28          8.62          8.44         1.30 o                         
   3   5  28          2.79          2.38         1.17 o                         
   4   5  28          5.79          4.42         1.91 o                         
   0   6  28         84.76         89.24         4.70 o                         
   1   6  28          0.01          1.95         0.97 o                         
   2   6  28          2.42          2.84         1.15 o                         
   1   1  29         17.60         13.61         1.68 o                         
   2   1  29         75.58         82.78         2.74 o                         
   3   1  29        222.59        235.75         5.92 o                         
   4   1  29         16.27         13.84         2.49 o                         
   5   1  29         84.36         72.65         3.36 o                         
   6   1  29          9.63         11.71         1.89 o                         
   7   1  29        121.05        107.05         7.90 o                         
   0   2  29          0.52          3.31         2.12 o                         
   1   2  29        129.42        141.40         3.86 o                         
   2   2  29        243.66        253.29         4.57 o                         
   3   2  29         22.22         28.32         2.21 o                         
   4   2  29        115.43        119.96         4.40 o                         
   5   2  29          1.95          3.55         1.30 o                         
   6   2  29         39.05         31.98         2.48 o                         
   1   3  29         57.88         59.85         2.31 o                         
   2   3  29         10.85          8.52         1.45 o                         
   3   3  29         16.83         30.15         2.62 o                         
   4   3  29        134.29        123.93         4.32 o                         
   5   3  29         55.20         76.44         3.58 o                         
   6   3  29          6.05         10.13         1.74 o                         
   0   4  29         66.65         59.72         3.44 o                         
   1   4  29          1.65         -0.94         1.69 o                         
   2   4  29         40.42         43.12         2.14 o                         
   3   4  29        290.69        272.94         5.04 o                         
   4   4  29          5.57          8.99         1.79 o                         
   5   4  29         47.13         42.59         2.85 o                         
   1   5  29          1.69          3.25         1.07 o                         
   2   5  29         40.22         40.80         2.37 o                         
   3   5  29          0.19          1.14         1.23 o                         
   4   5  29         87.27         87.29         6.24 o                         
   0   6  29         90.54         93.01         6.01 o                         
   1   6  29         78.14         77.89         6.86 o                         
   2   6  29          7.54          4.42         1.03 o                         
   0   0  30        150.21        162.38         8.01 o                         
   1   0  30        300.40        327.22         7.49 o                         
   2   0  30       2641.95       2870.31        33.57 o                         
   3   0  30       1968.57       1858.07        28.74 o                         
   4   0  30        103.30        108.81         8.10 o                         
   5   0  30          4.49          5.92         3.23 o                         
   6   0  30         77.96         63.61         5.99 o                         
   1   1  30        373.88        379.41         5.34 o                         
   2   1  30        153.11        153.81         4.96 o                         
   3   1  30          0.22          2.97         2.30 o                         
   4   1  30          7.00          6.13         1.61 o                         
   5   1  30         32.68         25.71         2.39 o                         
   6   1  30          1.55          2.22         2.95 o                         
   0   2  30       1084.02       1056.06        15.08 o                         
   1   2  30        129.98        128.69         4.99 o                         
   2   2  30         21.05         27.96         1.73 o                         
   3   2  30        386.29        368.96         7.03 o                         
   4   2  30        120.57        107.31         3.90 o                         
   5   2  30          7.22         12.61         1.67 o                         
   6   2  30          0.07          0.14         1.54 o                         
   1   3  30        277.87        297.72         4.63 o                         
   2   3  30          2.00          2.76         1.15 o                         
   3   3  30          5.47          7.24         1.67 o                         
   4   3  30        235.24        242.91         5.86 o                         
   5   3  30          0.10          1.45         1.40 o                         
   6   3  30          0.35         -0.36         1.48 o                         
   0   4  30          0.87          3.12         1.48 o                         
   1   4  30         42.75         38.34         1.71 o                         
   2   4  30         11.01         11.95         1.46 o                         
   3   4  30         44.43         39.84         2.24 o                         
   4   4  30         37.44         32.84         2.39 o                         
   5   4  30         36.50         31.02         3.14 o                         
   1   5  30        231.51        241.25         6.15 o                         
   2   5  30         52.78         51.98         2.71 o                         
   3   5  30          1.50          1.52         1.32 o                         
   0   6  30         19.83         15.98         2.10 o                         
   1   6  30          1.27          1.94         0.95 o                         
   1   1  31         10.47         11.57         1.42 o                         
   2   1  31         17.35         15.43         2.63 o                         
   3   1  31        316.88        302.42         5.96 o                         
   4   1  31         66.04         60.53         3.62 o                         
   5   1  31          0.37          2.25         1.50 o                         
   6   1  31          0.35         -0.89         1.45 o                         
   0   2  31        163.41        157.43         5.93 o                         
   1   2  31        126.09        133.50         3.92 o                         
   2   2  31          2.38          4.37         1.20 o                         
   3   2  31        344.59        318.16         6.47 o                         
   4   2  31         36.55         31.19         2.52 o                         
   5   2  31         43.46         33.58         2.35 o                         
   6   2  31          8.18          7.59         3.17 o                         
   1   3  31          3.07          3.23         3.32 o                         
   2   3  31         22.82         20.58         1.96 o                         
   3   3  31          5.75          3.25         1.66 o                         
   4   3  31         81.77         77.87         4.15 o                         
   5   3  31        144.60        143.56         4.59 o                         
   0   4  31          2.19          3.64         1.53 o                         
   1   4  31        199.44        197.96         3.60 o                         
   2   4  31          2.70          1.51         1.16 o                         
   3   4  31         26.67         28.85         2.25 o                         
   4   4  31         22.33         20.70         2.07 o                         
   1   5  31         45.88         50.20         2.29 o                         
   2   5  31          2.30          3.50         1.84 o                         
   3   5  31         39.82         41.85         2.56 o                         
   0   0  32        276.31        314.12        20.62 o                         
   1   0  32        240.93        195.08         6.60 o                         
   2   0  32        698.60        706.84        12.08 o                         
   3   0  32         88.76         87.95         5.51 o                         
   4   0  32        143.84        150.62        10.74 o                         
   5   0  32         22.16         16.60         5.22 o                         
   6   0  32          1.51         -2.29         2.85 o                         
   1   1  32        388.88        413.29         8.01 o                         
   2   1  32         18.81         24.45         1.76 o                         
   3   1  32         60.96         83.17         3.69 o                         
   4   1  32         44.87         41.26         3.69 o                         
   5   1  32          5.38         10.17         1.99 o                         
   6   1  32          0.58          2.90         1.99 o                         
   0   2  32        314.76        294.07        13.61 o                         
   1   2  32         36.91         29.51         1.88 o                         
   2   2  32         20.07         23.60         3.54 o                         
   3   2  32          7.44          9.42         2.63 o                         
   4   2  32          1.70          0.71         1.51 o                         
   5   2  32          6.27          5.15         1.45 o                         
   6   2  32          2.31          3.92         1.67 o                         
   1   3  32        156.74        138.21         3.73 o                         
   2   3  32         17.11         18.14         1.59 o                         
   3   3  32          3.07          2.26         1.55 o                         
   4   3  32        115.67        125.50         6.09 o                         
   5   3  32         41.64         37.83         2.50 o                         
   0   4  32         68.79         68.48         3.71 o                         
   1   4  32         17.51         16.75         1.58 o                         
   2   4  32          1.98          1.44         1.18 o                         
   3   4  32         15.65         17.76         2.22 o                         
   4   4  32         13.20         16.25         1.86 o                         
   1   5  32         10.41          8.84         1.50 o                         
   2   5  32          0.00          0.34         1.27 o                         
   3   5  32         27.08         22.05         3.10 o                         
   1   1  33        269.73        268.66         4.88 o                         
   2   1  33          0.26          1.42         1.20 o                         
   3   1  33         47.71         48.01         3.21 o                         
   4   1  33         37.62         33.97         2.84 o                         
   5   1  33         28.11         36.51         2.65 o                         
   6   1  33          1.23          0.12         1.48 o                         
   0   2  33       1184.35       1130.34        17.70 o                         
   1   2  33         86.82         74.00         3.04 o                         
   2   2  33        330.72        343.16         5.13 o                         
   3   2  33        546.27        509.04         9.22 o                         
   4   2  33          1.40          3.01         1.48 o                         
   5   2  33         48.27         52.16         2.74 o                         
   1   3  33        459.70        450.62         6.30 o                         
   2   3  33          5.56          5.64         1.29 o                         
   3   3  33         47.65         49.57         3.17 o                         
   4   3  33          7.71          8.90         2.00 o                         
   5   3  33         42.61         36.54         2.85 o                         
   0   4  33        311.35        310.13         7.45 o                         
   1   4  33         30.03         34.71         2.01 o                         
   2   4  33        101.54        105.09         4.08 o                         
   3   4  33          4.98          5.01         1.97 o                         
   4   4  33          0.83          4.25         1.72 o                         
   1   5  33          0.08         -1.02         1.02 o                         
   2   5  33         15.87          8.82         5.76 o                         
   0   0  34       1172.05       1160.63        25.28 o                         
   1   0  34          0.95          2.32         1.71 o                         
   2   0  34        197.30        200.55         6.26 o                         
   3   0  34        270.01        267.49         8.32 o                         
   4   0  34         85.96         89.66         6.50 o                         
   5   0  34         18.44         16.24         3.09 o                         
   6   0  34         18.63         17.30         6.63 o                         
   1   1  34         87.00         96.23         3.44 o                         
   2   1  34        428.33        412.85         6.08 o                         
   3   1  34          5.11          6.82         1.63 o                         
   4   1  34          0.18          1.54         1.45 o                         
   5   1  34          4.36          3.35         1.76 o                         
   0   2  34         15.13         16.85         2.39 o                         
   1   2  34          4.74          3.19         1.23 o                         
   2   2  34        126.42        139.52         3.60 o                         
   3   2  34         29.86         34.10         2.80 o                         
   4   2  34         11.80          7.60         1.68 o                         
   5   2  34          0.00         -0.38         1.56 o                         
   1   3  34          4.77         13.57         1.71 o                         
   2   3  34         21.98         13.80         1.57 o                         
   3   3  34         75.58         81.46         4.34 o                         
   4   3  34          7.88          8.68         1.90 o                         
   0   4  34          3.42          0.69         1.70 o                         
   1   4  34          7.04          8.24         1.88 o                         
   2   4  34         40.26         42.87         2.42 o                         
   3   4  34         22.84         21.20         2.23 o                         
   1   5  34          0.77         -0.20         1.58 o                         
   2   5  34         19.93         14.17         1.40 o                         
   1   1  35         78.02         88.41         3.32 o                         
   2   1  35          0.82          3.61         1.29 o                         
   3   1  35         29.75         30.35         2.36 o                         
   4   1  35          0.54         -0.62         1.47 o                         
   5   1  35         33.19         36.58         2.48 o                         
   0   2  35        135.64        139.41         6.41 o                         
   1   2  35        125.90        115.94         3.69 o                         
   2   2  35         69.68         81.86         2.91 o                         
   3   2  35         85.33         85.59         4.65 o                         
   4   2  35         10.68          8.94         1.74 o                         
   5   2  35         46.84         44.22         3.26 o                         
   1   3  35        204.91        231.22         4.61 o                         
   2   3  35         40.52         36.32         2.20 o                         
   3   3  35         28.29         33.77         3.12 o                         
   4   3  35         83.02         92.17         5.66 o                         
   0   4  35          8.38          6.95         2.17 o                         
   1   4  35         30.50         33.59         1.98 o                         
   2   4  35          7.35         10.55         2.02 o                         
   3   4  35         14.74         16.08         2.75 o                         
   1   5  35          0.49          1.45         0.94 o                         
   0   0  36       1091.69       1104.08        24.59 o                         
   1   0  36         85.00         74.85         6.34 o                         
   2   0  36         34.08         33.58         3.34 o                         
   3   0  36        154.72        166.92         7.46 o                         
   4   0  36        102.15         91.17         6.80 o                         
   5   0  36         14.29         13.56         3.12 o                         
   1   1  36        341.29        347.56         6.39 o                         
   2   1  36         74.19         59.84         2.73 o                         
   3   1  36          0.41          0.83         1.47 o                         
   4   1  36          9.27         15.39         2.16 o                         
   5   1  36         12.67         10.38         2.03 o                         
   0   2  36         39.19         47.51         5.04 o                         
   1   2  36          1.87          2.05         1.56 o                         
   2   2  36        174.68        180.28         4.24 o                         
   3   2  36          3.21          5.94         1.70 o                         
   4   2  36          0.60          2.50         1.43 o                         
   1   3  36          2.28          3.78         1.29 o                         
   2   3  36          4.11          5.39         1.69 o                         
   3   3  36         13.42         12.50         2.16 o                         
   4   3  36          4.27          5.81         1.66 o                         
   0   4  36        145.60        141.15         7.42 o                         
   1   4  36         24.51         23.18         1.76 o                         
   2   4  36         40.68         31.99         2.12 o                         
   3   4  36          7.16          3.94         2.63 o                         
   1   1  37         47.17         36.55         2.38 o                         
   2   1  37          6.58          7.75         1.37 o                         
   3   1  37         49.48         53.53         3.44 o                         
   4   1  37          3.54          4.14         1.60 o                         
   5   1  37         22.12         17.62         2.48 o                         
   0   2  37         74.74         86.69         5.40 o                         
   1   2  37         59.04         52.97         2.93 o                         
   2   2  37         27.65         27.97         2.05 o                         
   3   2  37         35.43         33.66         2.77 o                         
   4   2  37          2.71          4.54         1.73 o                         
   1   3  37         51.14         47.55         2.46 o                         
   2   3  37          6.84          4.05         1.48 o                         
   3   3  37          7.63         10.14         2.15 o                         
   0   4  37         15.32         22.17         2.56 o                         
   1   4  37         34.76         34.85         2.21 o                         
   2   4  37          6.07         10.60         2.06 o                         
   0   0  38        100.32        102.16         6.79 o                         
   1   0  38          6.84          2.97         1.89 o                         
   2   0  38         14.20         12.02         2.88 o                         
   3   0  38         72.57         52.97         4.61 o                         
   4   0  38          6.79          9.81         2.60 o                         
   1   1  38         54.58         55.94         2.89 o                         
   2   1  38         23.47         20.96         1.81 o                         
   3   1  38         24.61         23.99         2.56 o                         
   4   1  38         16.41         21.68         2.02 o                         
   0   2  38         22.91         21.67         3.42 o                         
   1   2  38          9.20          5.05         1.46 o                         
   2   2  38         25.18         23.27         2.12 o                         
   3   2  38          4.59          4.82         2.17 o                         
   4   2  38        122.78        140.09         5.46 o                         
   1   3  38         81.85         72.84         3.32 o                         
   2   3  38          0.02         -1.25         1.25 o                         
   3   3  38         17.62         18.54         3.97 o                         
   0   4  38          6.42          7.02         2.92 o                         
   1   4  38          1.78          0.66         1.97 o                         
   1   1  39         21.16         21.27         1.96 o                         
   2   1  39          0.24         -0.04         1.34 o                         
   3   1  39          3.54          2.68         3.57 o                         
   4   1  39         22.64         29.50         2.29 o                         
   0   2  39        169.25        181.72         8.04 o                         
   1   2  39          9.56         10.70         1.72 o                         
   2   2  39         30.35         29.96         2.41 o                         
   3   2  39          9.85          4.89         1.58 o                         
   1   3  39         18.99         24.52         1.93 o                         
   2   3  39          0.21          0.61         1.76 o                         
   0   0  40          1.19         -0.11         2.70 o                         
   1   0  40         89.35         90.47         5.10 o                         
   2   0  40          7.43         10.59         1.89 o                         
   3   0  40         27.25         30.27         3.71 o                         
   4   0  40         93.93        111.04         8.40 o                         
   1   1  40         20.54         25.05         2.33 o                         
   2   1  40          0.00          0.13         1.09 o                         
   3   1  40          1.46          5.79         1.60 o                         
   0   2  40         59.59         64.02         4.35 o                         
   1   2  40          0.19          1.92         1.42 o                         
   2   2  40         16.71         10.76         1.55 o                         
   3   2  40         49.35         44.60         2.85 o                         
   1   3  40         17.06         17.38         2.45 o                         
   2   3  40          0.63          1.02         1.26 o                         
   1   1  41         54.66         51.56         2.76 o                         
   2   1  41          0.12          0.03         1.09 o                         
   3   1  41          2.71          2.65         1.39 o                         
   0   2  41         24.18         22.42         2.66 o                         
   1   2  41          0.02          0.68         1.23 o                         
   2   2  41          0.96          1.89         2.16 o                         
   1   3  41         12.25          8.49         1.34 o                         
   0   0  42         50.77         57.13        11.25 o                         
   1   0  42         13.48         17.83         2.67 o                         
   2   0  42         83.74         85.77         4.32 o                         
   3   0  42          0.27         -1.60         1.60 o                         
   1   1  42          0.23          0.27         1.38 o                         
   2   1  42          3.99          5.57         1.88 o                         
   0   2  42         82.06         74.54         5.72 o                         
   1   2  42          3.69          1.66         1.43 o                         
   2   2  42          2.11          6.71         3.02 o                         
   1   1  43          1.54          1.23         1.39 o                         
   2   1  43          0.21         -0.07         1.19 o                         
   0   2  43          2.24         -1.08         1.30 o                         
   0   0  44          0.25          1.18         2.43 o                         
   1   0  44          0.73          0.84         1.94 o                         
                                                                                
